# Supplementary material for: A comprehensive survey of integron-associated genes present in metagenomes
Source: BMC Genomics. 2020 Jul 20;21:495. doi: 10.1186/s12864-020-06830-5 (PMC7370490; doi:10.1186/s12864-020-06830-5)
Supplement: Supplementary file 1 — Additional file 1Table S1. The full catalog of integron-associated genes identified in this study. Details for all attC sites and integron-associated genes presented in cassette structure, including sequence and functional annotation. Note that in order to preserve the cassette structure, genes and attC sites redundancy has not been removed. [file 12864_2020_6830_MOESM1_ESM.csv]

database	file	id	element	start	end	strand	score	len	dist	array_no	dist_attC	Vscore	R'	sp'	L'	loop	L"	sp"	R"	attCseq	Cluster	fna	faa	GC-content	COG-fun	COG	TIGRFAM-fun	TIGRFAM	PFAM-GOslim	PFAM	Integrall	Integrall-Sim	Integrall-Cov	ResFinder	ResFinder-Sim	ResFinder-Cov	BacMet	BacMet-Sim	BacMet-Cov
brackfish-I	120920	contig08209	attC_site	430	527	-	29.5	98	ini0	attC_2	0	0.580363	527	520	515	507	449	442	436	GCCTAACGATTTAGATCAGAGAAGAGGAGCCAGCGATGAGTGAACATACGCCGATAATGGAGTGACTGGCCCGAATTCTCTGCATCGCTTGGTTGGGC	NA	NA	NA	NA	NA	NA	NA	NA	NA	NA	NA	NA	NA	NA	NA	NA	NA	NA	NA
brackfish-I	120920	contig08209	CDS	532	996	-	33.8	465	5	CDS_2	NA	NA	NA	NA	NA	NA	NA	NA	NA	NA	NA	ATGAATAAGGAAAAGACCAAAGCCGCCATTGTTGCCGCTGCACCGGAGTCTATTGCTCCGTATCTGCGCGTCGATTGCCAGTGCGACGACCAAGAGTTTAATCGGCGTATGGTTGAGGCGATTATCATTGCCCTCGCCTTCATCGAAAAGGCCCCTCGCGTGTGGTTCGACATTGGTGTTGTGATATGCGATGAGCAGGTGTTCCTACAGAAAGGCGCATCCACCATGCTTCTTTTGCCGAATCCAGGAACAATGGCCTTTTGCACATCGGACATGGTTGTGTTTCCTCGCAAGACGCTCGCTCCTCTACCAGATTGGTTTCTTGTTGCAGCCGCTCTAGAAGAGCTAGCGCATCTTGTTCTGAATATCGCAGATGAGTCCCTCGTGTCCCGCGTTGTC…	MNKEKTKAAIVAAAPESIAPYLRVDCQCDDQEFNRRMVEAIIIALAFIEKAPRVWFDIGVVICDEQVFLQKGASTMLLLPNPGTMAFCTSDMVVFPRKTLAPLPDWFLVAAALEELAHLVLNIADESLVSRVVCELSKGYLDLNESGAYIQGAR*	0.509677419355	NA	NA	NA	NA	NA	NA	NA	NA	NA	NA	NA	NA	NA	NA	NA
brackfish-I	120920	contig08209	attC_site	997	1125	-	26.9	129	1	attC_1	470	1.287466	1125	1118	1114	1106	1016	1009	1003	GCCCAACGCTAAAGCTGAGCCGCGACGGCCAGCGAATTAATTGTGGGGTTCAATTGGAGGACATCGGAACGGCCGACGGCTGCCCTGGCCGTCGTTGGCTCAGGCGACTTGATGGGCCTTCTGTTACTT	NA	NA	NA	NA	NA	NA	NA	NA	NA	NA	NA	NA	NA	NA	NA	NA	NA	NA	NA
brackfish-I	120920	contig08209	CDS	1120	1347	-	5.8	228	-5	CDS_1	NA	NA	NA	NA	NA	NA	NA	NA	NA	NA	NA	ATGAACGACGTGACCTCGAAAATCCCGAGTAAGAAAGCGGTGAGCATTTTTTTCGCGGTTTACACCGGTTTGTTTGTCGTCGGCGTCCTGGGGGCTCTCACGCTTCCAGAAGAAGAAAGAGCGATGCGAAAAGTCGCGATCGGCATGAGCTATTTCTTCGGCCTTCCCGTCGTTGTATCCGCGGATCTTGTATTACTCCGAAAGACTGGATTCTGGAATGGAAAGTAA	MNDVTSKIPSKKAVSIFFAVYTGLFVVGVLGALTLPEEERAMRKVAIGMSYFFGLPVVVSADLVLLRKTGFWNGK*	0.5	NA	NA	NA	NA	NA	NA	NA	NA	NA	NA	NA	NA	NA	NA	NA
camera	CAM_P_0000545.read	CAM_READ_0072218119	attC_site	4	103	-	26.6	100	ini0	attC_2	0	2.358797	103	96	91	83	22	15	10	AAATAACGCCTGAATAAGAGGCGCATTAAGCTTGGCTATAATCGCGAAGAATGAGCGCCAGCCAAGCTTTAGGCGTCTCTTCTTTATTCACTTGTTATGT	NA	NA	NA	NA	NA	NA	NA	NA	NA	NA	NA	NA	NA	NA	NA	NA	NA	NA	NA
camera	CAM_P_0000545.read	CAM_READ_0072218119	CDS	106	369	-	10.7	264	3	CDS_2	NA	NA	NA	NA	NA	NA	NA	NA	NA	NA	NA	GTGACTATGGAATACCGATTAATCCGCACGTTAAGTTGTTACTCAAAAAATGATGAACATTTAGTTTTTGATGTTCAATTACAAGGTTTTGATTTGAGTAAATTTCAGAAGGAATTTTGCGTGAGCAATGATAACCCAATGTATGATTGCTTTCCGGTTTCAGTTAAAAATATCGCATTCTTAAAAAGTTACTTGCCTCCCAATGTTGGTATTAACTGGGATTTTAATCATTACAGCTATATGGTAGAGGCAATAGAGAATTAG	MTMEYRLIRTLSCYSKNDEHLVFDVQLQGFDLSKFQKEFCVSNDNPMYDCFPVSVKNIAFLKSYLPPNVGINWDFNHYSYMVEAIEN*	0.329545454545	NA	NA	NA	NA	NA	NA	NA	NA	NA	NA	NA	NA	NA	NA	NA
camera	CAM_PROJ_AntarcticaAquatic.read	AntarcticaAquatic_READ_00107035	CDS	146	289	+	4.0	144	ini0	CDS_1	NA	NA	NA	NA	NA	NA	NA	NA	NA	NA	NA	ATGAGTAAGATCGCTTTGTCGGTGGGGACGGGCACACGGGATATGATCCGCCACTGCGTGGCCGAGGAAGGCTTCAAGAAATATAAACCGAAGTCGTTCGCGGATTTGCTGGCTGGCTTTCGAGAATATAAAGAGAAAACATAA	MSKIALSVGTGTRDMIRHCVAEEGFKKYKPKSFADLLAGFREYKEKT*	0.493055555556	NA	NA	NA	NA	NA	NA	NA	NA	NA	NA	NA	NA	NA	NA	NA
camera	CAM_PROJ_AntarcticaAquatic.read	AntarcticaAquatic_READ_00107035	attC_site	284	355	+	43.9	72	-5	attC_1	0	5.903183	284	291	296	304	336	343	349	ACATAACAAGGCGCTCCACCGGCCGGCAATTCCGCTGCGCTCCATTGCCGCCGGTGAGTTTAATCGTTGACG	NA	NA	NA	NA	NA	NA	NA	NA	NA	NA	NA	NA	NA	NA	NA	NA	NA	NA	NA
camera	CAM_PROJ_AntarcticaAquatic.read	AntarcticaAquatic_READ_02855496	CDS	113	286	+	6.7	174	ini0	CDS_2	NA	NA	NA	NA	NA	NA	NA	NA	NA	NA	NA	ATGAAAATGCCTTATAAAGATCTAAAATCAGAACGATTGCAATCTCTTGTAACCGTTATAAAGCTTTTGACGCTTGCCGGTTACTTCGGTTTTCTGTTGTCGGCTATTGGGTTGGTAAATATGTTTATTGGCTACGCTATGCTTATTGGCTACTTTAACTTCTATTTTTTCTAG	MKMPYKDLKSERLQSLVTVIKLLTLAGYFGFLLSAIGLVNMFIGYAMLIGYFNFYFF*	0.35632183908	NA	NA	NA	NA	NA	NA	NA	NA	NA	NA	NA	NA	NA	NA	NA
camera	CAM_PROJ_AntarcticaAquatic.read	AntarcticaAquatic_READ_02855496	attC_site	411	501	+	41.6	91	125	attC_2	317	6.152065	411	418	423	431	483	490	495	ACATAACAATCCAATCAACCGGACACAAACTCGCTGGCTCACCCTTCGGGATTTTAGCCAACAAGTTGTGCCAGTTATTAGGGTGTTATGT	NA	NA	NA	NA	NA	NA	NA	NA	NA	NA	NA	NA	NA	NA	NA	NA	NA	NA	NA
camera	CAM_PROJ_AntarcticaAquatic.read	AntarcticaAquatic_READ_07107316	attC_site	237	295	-	24.1	59	ini0	attC_1	19	3.490372	295	288	283	275	256	249	243	TTCCAACAATCTAATTCACCGGACGGCAAAAAGCCGCGCCGTTGATTTTGACGTTATGC	NA	NA	NA	NA	NA	NA	NA	NA	NA	NA	NA	NA	NA	NA	NA	NA	NA	NA	NA
camera	CAM_PROJ_AntarcticaAquatic.read	AntarcticaAquatic_READ_07107316	CDS	336	482	-	8.8	147	41	CDS_1	NA	NA	NA	NA	NA	NA	NA	NA	NA	NA	NA	ATGCTCATGGATCCGGGTATCAATGGCCGTAAGACCTATGAGGCCATGATCAAAATTCATCCCGGTCAAAGGGCCGTGGTTGCCAGTGGGTTTATAGAGATCTATTTCTATTTTAGGGTCCACATGCAAAAAATTTCTGATCTGTGA	MLMDPGINGRKTYEAMIKIHPGQRAVVASGFIEIYFYFRVHMQKISDL*	0.442176870748	NA	NA	NA	NA	NA	NA	NA	NA	NA	NA	NA	NA	NA	NA	NA
camera	CAM_PROJ_AntarcticaAquatic.read	AntarcticaAquatic_READ_07125309	attC_site	42	106	-	46.5	65	ini0	attC_2	0	8.480048	106	99	94	86	60	53	48	GTATAACGTTGAGTTAAGAGGTGCGGCGGTCCTTTGCCGCAACCTTCTTAAACGATTTGTTATCT	NA	NA	NA	NA	NA	NA	NA	NA	NA	NA	NA	NA	NA	NA	NA	NA	NA	NA	NA
camera	CAM_PROJ_AntarcticaAquatic.read	AntarcticaAquatic_READ_07125309	CDS	101	373	-	3.2	273	-5	CDS_2	NA	NA	NA	NA	NA	NA	NA	NA	NA	NA	NA	ATGTTTGACACCTCAAAAAGCATTACAATTATTGAATGTCTAATAAAAGTTGACGGTTCCTACGAAGAATGGCGCCTTTGCAGTCGAAGATCCAGGGCGATGAGGCTTGAAAAGTGTTTCCCACCCCCCCCTGGATGGAAAGGTTTGACTATTTGCGAAAGTCAAAACAGAATGATCGATGTGGATTTAACAAAAACCAATTGCGGGAACGTTACAGTTTACCCAAAGCTTACGATTAATGAAATTGAGGCATTAGGATTACAACAAAGATAA	MFDTSKSITIIECLIKVDGSYEEWRLCSRRSRAMRLEKCFPPPPGWKGLTICESQNRMIDVDLTKTNCGNVTVYPKLTINEIEALGLQQR*	0.399267399267	NA	NA	NA	NA	NA	NA	gnl|AY928783|idb|c3393|Xanthomonas_axonopodis_pv._citri|orf83	30.233	52.44	NA	NA	NA	NA	NA	NA
camera	CAM_PROJ_AntarcticaAquatic.read	AntarcticaAquatic_READ_07720487	attC_site	4	132	-	34.4	129	ini0	attC_2	0	4.316293	132	125	120	112	22	15	10	GTCTAACGTAAAGCTAAGCTGCCGGAAGGGGCCAACCAAAAAACCATGCTATCCCGGAAAACCCCGGTTAAACGAAAATGTCTGATAGTAGCATCAGCCCTTCCGGTCTGCTTGAGCGACTGGTTCGGC	NA	NA	NA	NA	NA	NA	NA	NA	NA	NA	NA	NA	NA	NA	NA	NA	NA	NA	NA
camera	CAM_PROJ_AntarcticaAquatic.read	AntarcticaAquatic_READ_07720487	CDS	97	444	-	23.4	348	-35	CDS_2	NA	NA	NA	NA	NA	NA	NA	NA	NA	NA	NA	ATGAATAAAAACCTNTTTCTCAGGGTAACTATTTTGGCTATCGTCGTTATGTTTGCCTTAGTAATTTTTCGTTTCGCTCTTGATGAAGTTGAGATGGGGCCTACACTGCGCTTTTTTGATTCCGCAGCTGGATACATACTTTCAATTCTTTGTTTCCCATTGATAATTCCATTATTTCTGTTTGGGAAAGAACTACAATACCCCATTTACATATTTGCGTTATCCTTGGTGGCAAGTGGAATCATCTGGGGTATTATTCTCGAAAGGGCGGCTTTCCTTATTCGAAAAGGTTCTGGCAAGGCCAACGACCCCGCCGAACCAGTCGCTCAAGCAGACCGGAAGGGCTGA	MNKNXFLRVTILAIVVMFALVIFRFALDEVEMGPTLRFFDSAAGYILSILCFPLIIPLFLFGKELQYPIYIFALSLVASGIIWGIILERAAFLIRKGSGKANDPAEPVAQADRKG*	0.42939481268	NA	NA	NA	NA	NA	NA	NA	NA	NA	NA	NA	NA	NA	NA	NA
camera	CAM_PROJ_AntarcticaAquatic.read	CAM_READ_0179745031	attC_site	7	66	-	34.0	60	ini0	attC_2	0	10.184016	66	59	54	46	25	18	13	GCCCAACAAATAGTTAAGGCCGCTAGCGAAGCCAGTCGGGCCTTGAACGCCGTGTTATGC	NA	NA	NA	NA	NA	NA	NA	NA	NA	NA	NA	NA	NA	NA	NA	NA	NA	NA	NA
camera	CAM_PROJ_AntarcticaAquatic.read	CAM_READ_0179745031	CDS	88	285	+	10.1	198	22	CDS_2	NA	NA	NA	NA	NA	NA	NA	NA	NA	NA	NA	ATGGAAGCAATGAACAATTACCACTGGGCGCAGGACAAGATTGACGAACTGGCCTCGCCAACAAAACAAGACCGTGAACAGAACGCCTGTGAACGGCGACTGAAACAGATGGCCGCACGATGCGAGAAAGTGGCCGCCCGCGCAGCGCAAAAGACGAATAGAGAAGCGGCTATAAATAGCAGCGGCGCGGGCGGGTAA	MEAMNNYHWAQDKIDELASPTKQDREQNACERRLKQMAARCEKVAARAAQKTNREAAINSSGAGG*	0.555555555556	NA	NA	NA	NA	NA	NA	NA	NA	NA	NA	NA	NA	NA	NA	NA
camera	CAM_PROJ_AntarcticaAquatic.read	CAM_READ_0180792923	CDS	142	417	+	5.7	276	ini0	CDS_2	NA	NA	NA	NA	NA	NA	NA	NA	NA	NA	NA	ATGGCAAGGAATCGTAGCCAAGGTGGCTTTCTCGAATCGCGGTTGATCAGCCTCTTCGCATCTCTATTTTTCTCTGTCCCTACCGCTGCGTTGATCTGGCTTGGAGTCAACAAGCAACTGGCGTACTTTGATGCAGGGTTCTTCAGCAGCACGTATCTTATTGCCTGCATTATCGTATTTTCTGTGATTGCGTTACTGCTCCCGCAACTCTTTCCATCTATTCTTGGGGGTATTTGGCGCGGCATACTCAAGGTCGAACGTTGGTGGGGCTGGTAG	MARNRSQGGFLESRLISLFASLFFSVPTAALIWLGVNKQLAYFDAGFFSSTYLIACIIVFSVIALLLPQLFPSILGGIWRGILKVERWWGW*	0.5	NA	NA	NA	NA	NA	NA	NA	NA	NA	NA	NA	NA	NA	NA	NA
camera	CAM_PROJ_AntarcticaAquatic.read	CAM_READ_0180792923	attC_site	424	511	+	36.8	88	7	attC_2	303	9.497247	424	431	436	444	493	500	505	GTATAACCAATCATTCAAGTTCGTTCCCGGCCTGAAGGCCGTCCACCGGACGTCCCCTGACGGGCCGCCGCTTAATTCAGCGTTAGCT	NA	NA	NA	NA	NA	NA	NA	NA	NA	NA	NA	NA	NA	NA	NA	NA	NA	NA	NA
camera	CAM_PROJ_AntarcticaAquatic.read	CAM_READ_0180955347	CDS	123	440	+	3.0	318	ini0	CDS_2	NA	NA	NA	NA	NA	NA	NA	NA	NA	NA	NA	ATGGCAAGGAATCGTAGCCAAGGTGGCTTTCTCGAATCGCGGTTGATCAGCCTCTTCGCATCTCTATTTTTCTCTGTCCCTACCGCTGCGTTGATCTGGCTTGGAGTCAACAAGCAACTGGCGTACTTTGATGCAGGGTTCTTCAGCAGCACGTATCTTATTGCCTGCATTATCGTATTTTCTGTGATTGCGTTACTGCTCCCGCAACTCTTTCCATCTATTCTTGGGGGTATTTTGGCGCGGCATACTCAAGGTCGAACGTTGGTGGGGCTGGTAGCCTTATGTATAACCAATCATTCAAGTTCGTTCCCGGCCTGA	MARNRSQGGFLESRLISLFASLFFSVPTAALIWLGVNKQLAYFDAGFFSSTYLIACIIVFSVIALLLPQLFPSILGGILARHTQGRTLVGLVALCITNHSSSFPA*	0.490566037736	NA	NA	NA	NA	NA	NA	NA	NA	NA	NA	NA	NA	NA	NA	NA
camera	CAM_PROJ_AntarcticaAquatic.read	CAM_READ_0180955347	attC_site	406	493	+	36.8	88	-34	attC_2	304	9.497247	406	413	418	426	475	482	487	GTATAACCAATCATTCAAGTTCGTTCCCGGCCTGAAGGCCGTCCACCGGACGTCCCCTGACGGGCCGCCGCTTAATTCAGCGTTAGCT	NA	NA	NA	NA	NA	NA	NA	NA	NA	NA	NA	NA	NA	NA	NA	NA	NA	NA	NA
camera	CAM_PROJ_AntarcticaAquatic.read	CAM_READ_0184752631	CDS	84	224	-	17.6	141	ini0	CDS_2	NA	NA	NA	NA	NA	NA	NA	NA	NA	NA	NA	ATGCTTGAAGAGTATGACGATGACGCAGTTGTTATCTGTAAGGACGCTTCTGGCGGCTGGGACAATATTAAGGACGTGAAACAGGATGGCAGCAGTATTGCCATTATCTTTGGTGGTGGATCACCTTTTAGTGATGAGTAA	MLEEYDDDAVVICKDASGGWDNIKDVKQDGSSIAIIFGGGSPFSDE*	0.446808510638	NA	NA	NA	NA	NA	NA	NA	NA	NA	NA	NA	NA	NA	NA	NA
camera	CAM_PROJ_AntarcticaAquatic.read	CAM_READ_0184752631	attC_site	266	325	+	29.3	60	42	attC_2	183	2.225227	266	273	278	286	307	314	319	ATATAACGAGTCGTTCAAAATGGACGCAAAAAGCATGCGCCATTTAACTCAGCGTTTATT	NA	NA	NA	NA	NA	NA	NA	NA	NA	NA	NA	NA	NA	NA	NA	NA	NA	NA	NA
camera	CAM_PROJ_AntarcticaAquatic.read	CAM_READ_0185092669	CDS	205	345	-	18.3	141	ini0	CDS_2	NA	NA	NA	NA	NA	NA	NA	NA	NA	NA	NA	ATGCTTGAAGAGTATGACGATGACGCAGTTGTTATCTGTAAGGACGCTTCTGGCAGCTGGGACAATATTGAGGACGTGAAACAGGATGGCAGCAGTATTGCCATTATCTTTGGTGGTGGATCACCTTTTAGTGATGAGTAA	MLEEYDDDAVVICKDASGSWDNIEDVKQDGSSIAIIFGGGSPFSDE*	0.446808510638	NA	NA	NA	NA	NA	NA	NA	NA	NA	NA	NA	NA	NA	NA	NA
camera	CAM_PROJ_AntarcticaAquatic.read	CAM_READ_0185092669	attC_site	387	447	+	36.9	61	42	attC_2	183	3.117443	387	394	399	407	429	436	441	ATATAACGAGTCGTTCAAAATGGACGCAAAAAGCATGCGCCATTTTAACTCAGCGTTATGT	NA	NA	NA	NA	NA	NA	NA	NA	NA	NA	NA	NA	NA	NA	NA	NA	NA	NA	NA
camera	CAM_PROJ_AntarcticaAquatic.read	CAM_READ_0185328253	attC_site	56	115	-	40.3	60	ini0	attC_2	0	2.473110	115	108	103	95	74	67	62	GGATAACGCTGAGTTAAATGGCGCATGCTTTTTGCGTCCATTTTGAACGACTCGTTATAT	NA	NA	NA	NA	NA	NA	NA	NA	NA	NA	NA	NA	NA	NA	NA	NA	NA	NA	NA
camera	CAM_PROJ_AntarcticaAquatic.read	CAM_READ_0185328253	CDS	80	289	+	8.5	210	-35	CDS_2	NA	NA	NA	NA	NA	NA	NA	NA	NA	NA	NA	ATGCTTTTTGCGTCCATTTTGAACGACTCGTTATATTTTGGGGGAATTGAAATGGCAACAAAAAAAGAATTGATAGATATGCTTGAAGAGTATGACGATGACGCAGTTGTTATCTGTAAGGACGCTTCTGGCGGCTGGGACAATATTAATGACGTGAAACAGGATGGCAGCAGTATTGCCATTATCTTTGGTGGTTGGATCACCTTTTAG	MLFASILNDSLYFGGIEMATKKELIDMLEEYDDDAVVICKDASGGWDNINDVKQDGSSIAIIFGGWITF*	0.404761904762	NA	NA	NA	NA	NA	NA	NA	NA	NA	NA	NA	NA	NA	NA	NA
camera	CAM_PROJ_AntarcticaAquatic.read	CAM_READ_0187022967	attC_site	15	69	-	29.4	55	ini0	attC_2	0	0.841629	69	62	57	49	33	26	21	ACCGAACGCCGCCGTGAGCGGCTGCGGAGCAGTACGCTCCGCGGAATTGTTGGGC	NA	NA	NA	NA	NA	NA	NA	NA	NA	NA	NA	NA	NA	NA	NA	NA	NA	NA	NA
camera	CAM_PROJ_AntarcticaAquatic.read	CAM_READ_0187022967	CDS	95	322	+	15.6	228	26	CDS_2	NA	NA	NA	NA	NA	NA	NA	NA	NA	NA	NA	ATGGCAAGGGCAAAGCACAGTTTCAGGGACACGCGCGGGGCGTTGTACGTTGATTGCACGGAATGCGAGCGGGGCGGCAACGGCACAGACAAAGACAAGTGCTCGTGCGGGTGGAAGATCAAGCGCGGCAAGCAGGGCGGATGCTTCGCCGGGACGCTTCGCGCCGATCTGAGCATGACGCACAACGCTGACAATCAGCGGGCGGCTATTGGCGCTACGCTGGATTGA	MARAKHSFRDTRGALYVDCTECERGGNGTDKDKCSCGWKIKRGKQGGCFAGTLRADLSMTHNADNQRAAIGATLD*	0.618421052632	NA	NA	NA	NA	NA	NA	NA	NA	NA	NA	NA	NA	NA	NA	NA
camera	CAM_PROJ_AntarcticaAquatic.read	CAM_READ_0187106139	attC_site	98	157	-	40.0	60	ini0	attC_2	0	2.531064	157	150	145	137	116	109	104	ACTTAACGCTGAGTTAAATGGCGCATGCTTTTTGCGTCCATTTTGAACGACTCGTTATAT	NA	NA	NA	NA	NA	NA	NA	NA	NA	NA	NA	NA	NA	NA	NA	NA	NA	NA	NA
camera	CAM_PROJ_AntarcticaAquatic.read	CAM_READ_0187106139	CDS	199	339	+	10.6	141	42	CDS_2	NA	NA	NA	NA	NA	NA	NA	NA	NA	NA	NA	ATGCTTGAAGAGTATGACGATGACGCAGTTGTTATCTGTAAGGACGCTTCTGGCGGCTGGGACAATATTAAGGACGTGAAACAGGATGGCAGCAGTATTGCCATTATCTTTGGTGGTGGATCACCTTTTAGTGATGAGTAA	MLEEYDDDAVVICKDASGGWDNIKDVKQDGSSIAIIFGGGSPFSDE*	0.446808510638	NA	NA	NA	NA	NA	NA	NA	NA	NA	NA	NA	NA	NA	NA	NA
camera	CAM_PROJ_AntarcticaAquatic.read	CAM_READ_0188759343	attC_site	26	114	-	55.1	89	ini0	attC_2	0	11.885128	114	107	102	94	44	37	32	ATTTAACGCTGAGGTAACCGGCGCCGGAGCGCAAGCGGAGGGAACCAAAAGCGCCACGCTTTGGCGTCCGGTTGACCGACTGGTTAAGG	NA	NA	NA	NA	NA	NA	NA	NA	NA	NA	NA	NA	NA	NA	NA	NA	NA	NA	NA
camera	CAM_PROJ_AntarcticaAquatic.read	CAM_READ_0188759343	CDS	158	358	-	6.6	201	44	CDS_2	NA	NA	NA	NA	NA	NA	NA	NA	NA	NA	NA	GTGTTCATTGGTTTGGTATTTGACGCGGGCTTCAGTGGCTGGCCGCAGGCTGAAACAGCCTTCAGTCTGGCCACGGTTTTGGCGGCTAATCTGGTGTTCCGGTCGCAGGGCCATCCGGCGAGTTTATCGGGCAACGTCCGCCCATTCGGTATTCTGGTTCCTGGCGCCATGGGTCGTGCTGGTGCAAAGTATCGGGAGTAG	MFIGLVFDAGFSGWPQAETAFSLATVLAANLVFRSQGHPASLSGNVRPFGILVPGAMGRAGAKYRE*	0.587064676617	NA	NA	NA	NA	NA	NA	NA	NA	NA	NA	NA	NA	NA	NA	NA
camera	CAM_PROJ_AntarcticaAquatic.read	CAM_READ_0191646605	CDS	129	413	+	1.3	285	ini0	CDS_2	NA	NA	NA	NA	NA	NA	NA	NA	NA	NA	NA	ATGGAACTACCGTCATTAGCGAAACGCATGGAAATCTGGGCGGTAACTCCAAAAAGAGGAATATACGGCCGTTTAGATTGCTCAGCAGCCAATGGTGCTCTATCAAAGGGCTATGCAGACCACCGCGTTTTCTTCGCGATTGAGCAGGACACAATCAGCGCAGGGTATAGGCCTTGTGGAAGATGCATGATCTCACAATACAAAGATTGGAAATCCGGGCTGATGGCAAGGCTGACTATCCATGGAAACCTTGCCACGCTAGCAACCCATAACCAGTCGCTGTAG	MELPSLAKRMEIWAVTPKRGIYGRLDCSAANGALSKGYADHRVFFAIEQDTISAGYRPCGRCMISQYKDWKSGLMARLTIHGNLATLATHNQSL*	0.494736842105	NA	NA	NA	NA	-	PF02805	NA	NA	NA	NA	NA	NA	NA	NA	NA
camera	CAM_PROJ_AntarcticaAquatic.read	CAM_READ_0191646605	attC_site	395	495	+	29.6	101	-18	attC_2	309	9.593039	395	402	407	415	477	484	489	CCATAACCAGTCGCTGTAGTTCGCGGCCGATGGCCGCCGGACGCCCTTTTCATTGCGGCTTCGCCTCCATTACAAGGTCGCCGCTAAGCTCAGCGTTATGT	NA	NA	NA	NA	NA	NA	NA	NA	NA	NA	NA	NA	NA	NA	NA	NA	NA	NA	NA
camera	CAM_PROJ_AntarcticaAquatic.read	NCBI_READ_1112076176515	attC_site	36	108	-	36.5	73	ini0	attC_2	0	2.118679	108	101	96	88	54	47	42	AGCTAACGTGGTGCTGACCGGCTGGGGTTGAGCGCCAGCGAAATCCCAGTCGGCGTCCAGCACATGGTTAGAG	NA	NA	NA	NA	NA	NA	NA	NA	NA	NA	NA	NA	NA	NA	NA	NA	NA	NA	NA
camera	CAM_PROJ_AntarcticaAquatic.read	NCBI_READ_1112076176515	CDS	110	580	-	47.5	471	2	CDS_2	NA	NA	NA	NA	NA	NA	NA	NA	NA	NA	NA	ATGAAAATAAATGGTTACCAGATCGTCCTGGGCCAAGAACTGAACGAAACCCAATTGAATTCCCACAACTTTAAAAAAGTAGGGTTCTTTGGCCGTCGAATGATAAAAGCCGAACGTAATGAACTTGTTTTCTTTTCAAAAAATTGTGAGTTGAAATATCTCAAAGAAGATTTCGGTGATGTTATTTTTCCTATTTTAGATGCGAAAGCCGGTGCAGCCATAATGTATGGAACTTCATCCTATCTATGGTACAAACAAAATAACCTTTCAAAATTTGTTTTTCAAATCATCCAAAATAAAATGGCTGCCCAAAAACACACAGAAGAACTTGAACAAAAGCTGGTTGAGTCTATTGGCAAACCATATTCGGCTGATGGAACTTTTACAATTTGGGAAATG…	MKINGYQIVLGQELNETQLNSHNFKKVGFFGRRMIKAERNELVFFSKNCELKYLKEDFGDVIFPILDAKAGAAIMYGTSSYLWYKQNNLSKFVFQIIQNKMAAQKHTEELEQKLVESIGKPYSADGTFTIWEMGNQRLLLEYPKNEHGYIHLTMID*	0.35881104034	NA	NA	NA	NA	NA	NA	NA	NA	NA	NA	NA	NA	NA	NA	NA
camera	CAM_PROJ_AntarcticaAquatic.read	NCBI_READ_1112308452036	attC_site	284	383	-	30.3	100	ini0	attC_2	0	6.851376	383	376	371	363	302	295	290	GCTTAACGCTAGGTTAAGCGGGTGACAACGGCAGCACTACACGACCCGGAGCGGCACAGCGGCGATGCCGTTGGCGCTCCGCTTGAACCGACAGTTATGC	NA	NA	NA	NA	NA	NA	NA	NA	NA	NA	NA	NA	NA	NA	NA	NA	NA	NA	NA
camera	CAM_PROJ_AntarcticaAquatic.read	NCBI_READ_1112308452036	CDS	380	778	+	36.2	399	-3	CDS_2	NA	NA	NA	NA	NA	NA	NA	NA	NA	NA	NA	ATGCAGCACTGCTGCGAAAGGACGAACGTGGACGACAAGACACTGCAAGCGCTGACAGCCCTGGCCAACAAACTGGGCACAACAGCCGAATACCTTTGGGGCGTGCTGCTGAAGCAGGCGCCATTGACGGGCGCCATTGACTTGCTGCTGATGGCGGCATGGGTCATCGGCGCCGTGGTGTGGTGCCGGTTCGTTGCGCGCAAGACGACGAATCGGAAGGCTACTGAAGACGACCGTTACCCGTATGCCGACTGGACCGGCGAAGCAGCATTCTTTTCCTGGGCGTCTGCGGTGGCTGTGGCGCTGGCCGCTGGGCTTGTCGTGGGCAGCGGTCTTGCCACCTCCGTGGCTGCGCTGGTGAACCCGGAGTATTGGGCGCTGCGCCAGATACTGAAGTGA	MQHCCERTNVDDKTLQALTALANKLGTTAEYLWGVLLKQAPLTGAIDLLLMAAWVIGAVVWCRFVARKTTNRKATEDDRYPYADWTGEAAFFSWASAVAVALAAGLVVGSGLATSVAALVNPEYWALRQILK*	0.624060150376	P	NOG.COG2372.meta_raw	NA	NA	-	PF12270	NA	NA	NA	NA	NA	NA	NA	NA	NA
camera	CAM_PROJ_AntarcticaAquatic.read	NCBI_READ_1112309135790	CDS	183	482	+	37.1	300	ini0	CDS_2	NA	NA	NA	NA	NA	NA	NA	NA	NA	NA	NA	ATGGACAAAGAAATTAAACTTTTTATATTAATCGAAGTTCAGCCTGGAAAAGCAAGTGAACAGGTTGAGTTATATAATAAAATTCGACCTTTAGTATTGGCCGAAGATGGTTGCTTACAATATGAAATGAGTAGAGTAGCCGGAAGTGATGTTAAGTTTGTATTATTAGAATCGTGGGTTTCCAAAGAAAGCTTGGCTTTACACGATGAAACATCTCATATGAAAAAAGTGGATGCAATAAGTCCTTCATTTAGAGCTGGTCCAGCGATAGTTCTCGAATTAACTGAGTTACATGCCTAA	MDKEIKLFILIEVQPGKASEQVELYNKIRPLVLAEDGCLQYEMSRVAGSDVKFVLLESWVSKESLALHDETSHMKKVDAISPSFRAGPAIVLELTELHA*	0.353333333333	C	NOG.COG1359.clustalo_raw	NA	NA	-	PF03992	NA	NA	NA	NA	NA	NA	NA	NA	NA
camera	CAM_PROJ_AntarcticaAquatic.read	NCBI_READ_1112309135790	attC_site	477	572	+	34.5	96	-5	attC_2	330	2.868646	477	484	489	497	554	561	566	GCCTAACAAGTTGCTTAAACGGACACAAATAGCTGGCTGTGCTCGTTCATGCCTATTATAGCCAGCTATTTTCAGCCATTTAGCATAGCGTTATAC	NA	NA	NA	NA	NA	NA	NA	NA	NA	NA	NA	NA	NA	NA	NA	NA	NA	NA	NA
camera	CAM_PROJ_AntarcticaAquatic.read	NCBI_READ_1112532251582	attC_site	46	117	-	42.0	72	ini0	attC_2	0	8.172368	117	110	105	97	65	58	52	GCCTAACGCCCTGCGTAAGTTGTAGTTTTGAAGCGCAGCGGAAAAACTATCCACTTCACGCAATGGTTATGT	NA	NA	NA	NA	NA	NA	NA	NA	NA	NA	NA	NA	NA	NA	NA	NA	NA	NA	NA
camera	CAM_PROJ_AntarcticaAquatic.read	NCBI_READ_1112532251582	CDS	218	436	-	20.4	219	101	CDS_2	NA	NA	NA	NA	NA	NA	NA	NA	NA	NA	NA	ATGAAAAAGGAATTAATCATATTAGCCATTGGTACTATTTTAGTTTCAGGTTGCACAAATTTCACTCCTGCTACAGACGTAACACCGCTTGAACTTAGTCCAACAACAAGCCTTAAGAATAAATACAAACATTCAGGCACTGCTAGAAAAAAAGTCCAAAATAAAAGAAAGAAAAATGATAGAAAACTTACGGCTTCGTGCGAACCAGGATGCCAATAG	MKKELIILAIGTILVSGCTNFTPATDVTPLELSPTTSLKNKYKHSGTARKKVQNKRKKNDRKLTASCEPGCQ*	0.356164383562	NA	NA	NA	NA	NA	NA	NA	NA	NA	NA	NA	NA	NA	NA	NA
camera	CAM_PROJ_AntarcticaAquatic.read	NCBI_READ_1112532251582	attC_site	590	661	-	35.6	72	154	attC_1	473	2.985520	661	654	649	641	609	602	596	ACATAACGCCTTGCGTAAGTTGTAGATTTGTAGCGCAGCGAAAAAGCTATCCACTTCACGCACTGGTTAGGT	NA	NA	NA	NA	NA	NA	NA	NA	NA	NA	NA	NA	NA	NA	NA	NA	NA	NA	NA
camera	CAM_PROJ_AntarcticaAquatic.read	NCBI_READ_1112532251582	CDS	675	848	-	10.4	174	14	CDS_1	NA	NA	NA	NA	NA	NA	NA	NA	NA	NA	NA	ATGAATCTTCAATCTGGTATAGCAAAATACAGATTTGGCATTGATGGTGTAAAGGGAGAAAGTGACTTTAGATATTGGTTAAAATTTCTTGAAAAACTAGTATTTAGTATCTTTTTTCTTATGCTGACCTATTATGCAAAAAGCAAAAATAAACAAGAAGAGAATGAGTCTTGA	MNLQSGIAKYRFGIDGVKGESDFRYWLKFLEKLVFSIFFLMLTYYAKSKNKQEENES*	0.293103448276	NA	NA	NA	NA	NA	NA	NA	NA	NA	NA	NA	NA	NA	NA	NA
camera	CAM_PROJ_AntarcticaAquatic.read	NCBI_READ_1113171872310	attC_site	158	286	-	41.1	129	ini0	attC_2	0	5.616097	286	279	274	266	176	169	164	TGCTAACGATAAGCTAAGCGGCCGGAAGGGGCCGACTGAGAAAGTTTGCTCCCCGAAAAACTCTGGCGAAGCTAATAACATTCGACAGTAGCATTAGCCCTTCCGGTCTGCTTGAGCGAGTGGTTAGCC	NA	NA	NA	NA	NA	NA	NA	NA	NA	NA	NA	NA	NA	NA	NA	NA	NA	NA	NA
camera	CAM_PROJ_AntarcticaAquatic.read	NCBI_READ_1113171872310	CDS	293	670	-	21.2	378	7	CDS_2	NA	NA	NA	NA	NA	NA	NA	NA	NA	NA	NA	ATGAACAATACTAAATCTACAACTGGGATAAAAATTACTAAAGTCGCAAATTTGATTTTATTGATCCTTGGTATAATTGGAGCGGTAACAATTGCCCTTATAATCATCACTACACAAGATGATTTTAAAGAATTACTTAGCAATGCTAAAGTGCCTATCCCCCCTATATTCAATTTTTTATTATCCATTCCGAGAATCGTATATTTATTAATCTCTATATTTTTAATCATATTTTTGCTGCTCAAAGAAAATTTCATCGCAAATAAATCAGTCACTCTTTGGATCAATATTTTCATAGTAATCGCAGTGTGGGCTTTCTTCTCTTACTATTTGTGTATTTTGTTGAAAACAGCATTCCTTATAACTCAATCTATTTAG	MNNTKSTTGIKITKVANLILLILGIIGAVTIALIIITTQDDFKELLSNAKVPIPPIFNFLLSIPRIVYLLISIFLIIFLLLKENFIANKSVTLWINIFIVIAVWAFFSYYLCILLKTAFLITQSI*	0.296296296296	NA	NA	NA	NA	NA	NA	NA	NA	NA	NA	NA	NA	NA	NA	NA
camera	CAM_PROJ_AntarcticaAquatic.read	NCBI_READ_1113288618359	attC_site	323	383	-	43.7	61	ini0	attC_1	173	7.510925	383	376	371	363	342	335	329	ACATAACGTTTGAAATAACGCGACGCGCTTTTTGCGGTCGCCGTTAATTGACTTGTTATGT	NA	NA	NA	NA	NA	NA	NA	NA	NA	NA	NA	NA	NA	NA	NA	NA	NA	NA	NA
camera	CAM_PROJ_AntarcticaAquatic.read	NCBI_READ_1113288618359	CDS	405	722	-	33.2	318	22	CDS_1	NA	NA	NA	NA	NA	NA	NA	NA	NA	NA	NA	ATGAAAAGATTTTTTATAGTTATAGTGCTGATGTTAACTTCAGGTAGTGCTATGGCTGGTGTTAATTGGTTTGTTGTAGCAACAAGTGATTTAGGAAAAAGTACAGTCGTGGAGGTGTATGGGTGGAATGATAATAAAACACCTTGTATGTCGATAGCAAAAGCAATGAATATTATGCTTGAAGCTGATGGCTATAATCCCATCGGGAAACACTTTACGTGCATAGATCAGAAAATGGCTGATAAATTAGACACAAACAACCCTCTTTCTATGAGAAAGGTAACAATAAGGTTTTTACCTACTTGGCTTAACCTGTAG	MKRFFIVIVLMLTSGSAMAGVNWFVVATSDLGKSTVVEVYGWNDNKTPCMSIAKAMNIMLEADGYNPIGKHFTCIDQKMADKLDTNNPLSMRKVTIRFLPTWLNL*	0.361635220126	NA	NA	NA	NA	NA	NA	NA	NA	NA	NA	NA	NA	NA	NA	NA
camera	CAM_PROJ_AntarcticaAquatic.read	NCBI_READ_1113289496610	CDS	220	603	+	25.5	384	ini0	CDS_2	NA	NA	NA	NA	NA	NA	NA	NA	NA	NA	NA	ATGAAGTCTAAATTGGAAATATATGCGCTGTCGGTTTGTTTCGCAGCAGTTGTATGCTTAGTAATTTCTACTGGCATTGCTGGCTACTCTGTATTCGAAATTATTGCTCCTGAGCTGACAATGAGTTCTTATAAATATGACAGATACCAAACTAATGAGGCTTATTGGAAAAGTATAACCTCATGTTCGAAAAATGAAAAAGCCGATGCGAAGCCAAGCGAAGAAGAGTTGACAAAACGACGGCAGAAGGCATTTGTTGTTGCTGTTAAAGCGGAGAAAAGAGAAGGCGTTCAATTGCTTATACGCTGCCTCATGTTTATTTTAGCTTCCGGGATTACTTTACTCATCCACTGGAAAATTGCTCAAAAATCAAGAGCGGCATAG	MKSKLEIYALSVCFAAVVCLVISTGIAGYSVFEIIAPELTMSSYKYDRYQTNEAYWKSITSCSKNEKADAKPSEEELTKRRQKAFVVAVKAEKREGVQLLIRCLMFILASGITLLIHWKIAQKSRAA*	0.395833333333	NA	NA	NA	NA	NA	NA	NA	NA	NA	NA	NA	NA	NA	NA	NA
camera	CAM_PROJ_AntarcticaAquatic.read	NCBI_READ_1113289496610	attC_site	603	724	+	32.8	122	0	attC_2	431	1.152422	603	610	615	623	706	713	718	GCATAACAAGGCGCTCCAGCAGACCGAAAACCGCGCTGCGGTTTTTGGCAGCTGAGTTTTTCGCTATATAAAAAAATCAAATATGTTAAAAAAGATTTATCAATTTTAGTAAAAAGTTACGA	NA	NA	NA	NA	NA	NA	NA	NA	NA	NA	NA	NA	NA	NA	NA	NA	NA	NA	NA
camera	CAM_PROJ_AntarcticaAquatic.read	NCBI_READ_1113315575259	attC_site	496	555	-	29.3	60	ini0	attC_2	0	1.515000	555	548	543	535	514	507	502	ACATAACGCCAGAATAACTGGCGTAGTGAAACGAAGTCCACGTTAATTTTATTGTTATCT	NA	NA	NA	NA	NA	NA	NA	NA	NA	NA	NA	NA	NA	NA	NA	NA	NA	NA	NA
camera	CAM_PROJ_AntarcticaAquatic.read	NCBI_READ_1113315575259	CDS	577	834	+	23.4	258	22	CDS_2	NA	NA	NA	NA	NA	NA	NA	NA	NA	NA	NA	ATGCAGTGTAAAATATGTGCTGGGGATATACACCCAAGAGAATTTGATATTTGTGAGATGTGTGACGACAGCATACGTGCCGATATTATGAATGAAGGATGGTGGACTGAAACTGAATTGCAGTTGCCTCCAGTTGGCCGAGATGTTTTAACAGCGACACATGGGAAAGCCTTGGTAATAGGACACTTGATGAAGAATGGTGAATGGAGCCATACGTGTTTGGTAACGCATTGGCAGAGGTTGCCACAGTTCCGCTGA	MQCKICAGDIHPREFDICEMCDDSIRADIMNEGWWTETELQLPPVGRDVLTATHGKALVIGHLMKNGEWSHTCLVTHWQRLPQFR*	0.449612403101	NA	NA	NA	NA	NA	NA	NA	NA	NA	NA	NA	NA	NA	NA	NA
camera	CAM_PROJ_AntarcticaAquatic.read	NCBI_READ_1113315862666	CDS	38	373	-	14.6	336	ini0	CDS_1	NA	NA	NA	NA	NA	NA	NA	NA	NA	NA	NA	ATGGACTGGTTGGGCATTTCAGGTTCTTTCATTGAGAGCGGGCTTGCCGTTGGCGACGTAGTCGTAGGCTTTCAGTGGGATGCCGATGAGGGTGACCTCGATTTTGCTATACATAATCACCTGCCAACGCGCTCACGTATAGAGCTTCGGCGCTCTTTGCCTCCATCACCGCTTGGCGAACATCGGCACGAGTCAAATCCAGCACACGCAATTTGCCGCTCGTCTCTGCAACAGCTTCGATGCGGCGATAAATCTGAGAATGAGTTTCCGCGTAGTGAGCTAGGCCCTGCAATTTCGGTAAAGCGTCGGCCAAGTGAAAACCGTGGGGATCGATGA	MDWLGISGSFIESGLAVGDVVVGFQWDADEGDLDFAIHNHLPTRSRIELRRSLPPSPLGEHRHESNPAHAICRSSLQQLRCGDKSENEFPRSELGPAISVKRRPSENRGDR*	0.535714285714	NA	NA	NA	NA	NA	NA	NA	NA	NA	NA	NA	NA	NA	NA	NA
camera	CAM_PROJ_AntarcticaAquatic.read	NCBI_READ_1113315862666	attC_site	359	415	+	39.0	57	-14	attC_1	0	1.552468	359	366	371	379	396	403	409	GCCCAACCAGTCCATGCACGGTACGGCGTACCGCCGCCCGTGATGGTAACGTTAGAG	NA	NA	NA	NA	NA	NA	NA	NA	NA	NA	NA	NA	NA	NA	NA	NA	NA	NA	NA
camera	CAM_PROJ_AntarcticaAquatic.read	NCBI_READ_1113315862666	CDS	459	824	+	0.7	366	44	CDS_2	NA	NA	NA	NA	NA	NA	NA	NA	NA	NA	NA	TTGATTGCACTTATCGTCTCGTGTATAGCCGTACAAAACGTAACCGCTGAGCAAAAATATAATCCACACTCAGGTCAATGGGAAACAGTTAACCCAGGCTCAGAACTTCAGTACAACCCTCATTCTGGACAGTGGGGATATTCTGCCCCGGATTCGTCACCTCAATATAATCCGCATGAGAATAAATGGGATATGGCGCCAAATAATTCTGAACAGAAATATAACCCACATGAAAATAAATGGGAAACCACAACCCCAAATTCGGAACTTCAATACAATCCCCATGAAGGGAATTGGCAGCATGTTCCAGAAGGTCAAAGTCCTGAATACAACCCACATTCGGGTAAATGGGAGTATCCAAAATAG	MIALIVSCIAVQNVTAEQKYNPHSGQWETVNPGSELQYNPHSGQWGYSAPDSSPQYNPHENKWDMAPNNSEQKYNPHENKWETTTPNSELQYNPHEGNWQHVPEGQSPEYNPHSGKWEYPK*	0.426229508197	NA	NA	NA	NA	-	PF13964	NA	NA	NA	NA	NA	NA	NA	NA	NA
camera	CAM_PROJ_AntarcticaAquatic.read	NCBI_READ_1113315862666	attC_site	828	883	+	29.5	56	4	attC_2	413	6.248222	828	835	840	848	866	873	877	CTCTAACAAAAAAGTCCAGTGGACGCAAAAGCCGCGCCGCTGATTAAACGTTATAA	NA	NA	NA	NA	NA	NA	NA	NA	NA	NA	NA	NA	NA	NA	NA	NA	NA	NA	NA
camera	CAM_PROJ_AntarcticaAquatic.read	NCBI_READ_1113316278235	CDS	119	658	+	16.5	540	ini0	CDS_2	NA	NA	NA	NA	NA	NA	NA	NA	NA	NA	NA	TTGGAAAAAATTATTTGTATCGCTTTCTTGGTGTTTGTTTCACCATTGTTTGTTGGGTGTGGTGAGAGAAGCGCAGAGACAGATAATCCAAGAGCTTACAACAACACAGGCCTAACATTTGAATACCCAAGAAATTGGAAAGTAACAGAGGATTCTCAACAAGAAAGCATTCGAAATCTTTTTGTCGAGTCACCAGGAAATGCTCTGCTGATAATCCAAATATACTCAGCAGATGTCGCTCTGGACATACAAGAGTTCGCAGAAGGCTTCGCTCAATCAGCCAAAGATGACACTCCTCTTGGGAGTGTCCCGGACTCGGTATTAGGCAATGTAAACAACTCAGGAGGGTACGAGATTCTCACAGAACGATTTTCCATAGCACTCTTGGGTGAAAAAGTG…	MEKIICIAFLVFVSPLFVGCGERSAETDNPRAYNNTGLTFEYPRNWKVTEDSQQESIRNLFVESPGNALLIIQIYSADVALDIQEFAEGFAQSAKDDTPLGSVPDSVLGNVNNSGGYEILTERFSIALLGEKVPHTRTYMRKSVANRVCFIVAQVANEDRSKVTEGFELIFSSFTYRTP*	0.438888888889	NA	NA	NA	NA	NA	NA	gnl|FM867262|idb|c6159|uncultured_bacterium|orf	28.302	68.83	NA	NA	NA	NA	NA	NA
camera	CAM_PROJ_AntarcticaAquatic.read	NCBI_READ_1113316278235	attC_site	653	742	+	40.2	90	-5	attC_2	543	4.153294	653	660	665	673	723	730	736	CCCTAACATGGCGCTGCAGCAGACGCCGCCGCAGTTTTGTTTCTATTTTTAACTGCTGTGCGGCGGCGCAGCTAAGCTTTACCGTTGGGC	NA	NA	NA	NA	NA	NA	NA	NA	NA	NA	NA	NA	NA	NA	NA	NA	NA	NA	NA
camera	CAM_PROJ_BisonMetagenome.read	BisonMetagenome_READ_00384634	attC_site	137	197	-	67.6	61	ini0	attC_2	0	16.618945	197	190	185	177	156	149	143	GGCTAACGTTTGAGTTGAGCGGCGGCCCGAAAGGGCCGTCCGCTCGAACGAATGGTTAGGC	NA	NA	NA	NA	NA	NA	NA	NA	NA	NA	NA	NA	NA	NA	NA	NA	NA	NA	NA
camera	CAM_PROJ_BisonMetagenome.read	BisonMetagenome_READ_00384634	CDS	200	445	-	48.4	246	3	CDS_2	NA	NA	NA	NA	NA	NA	NA	NA	NA	NA	NA	ATGAACTTCATCTGGTTTCTTATCGTCGGGATCATTGCCGGCTGGTTGGCTGGCGTCCTGGTTAAGGGCGGCGGCTTCGGCCTTATCGGCAATCTCGTTGTTGGCGTAGTCGGCGCCTTCATCGGCGGTTTTCTGTTCAGTCTCCTTGGCCTCGGCTCCAATGGCGATCTGATCGGCAGCATCGTGGTCGCCACCATCGGCGCGGTGGTGCTTCTCGTCATTGCTCGGGCCATTAAGCGAGCGTAG	MNFIWFLIVGIIAGWLAGVLVKGGGFGLIGNLVVGVVGAFIGGFLFSLLGLGSNGDLIGSIVVATIGAVVLLVIARAIKRA*	0.589430894309	R	NOG.COG2261.meta_raw	NA	NA	-	PF04226	NA	NA	NA	NA	NA	NA	NA	NA	NA
camera	CAM_PROJ_BisonMetagenome.read	BisonMetagenome_READ_00384634	attC_site	532	597	-	37.8	66	87	attC_1	335	7.043626	597	590	585	577	553	546	538	GCCTAACGGCCCGCGCTTCAGCCGCGCCGAGCGCAGCGAGGCGTCGGCTGGAAGCGCAGGTTGGGC	NA	NA	NA	NA	NA	NA	NA	NA	NA	NA	NA	NA	NA	NA	NA	NA	NA	NA	NA
camera	CAM_PROJ_BisonMetagenome.read	BisonMetagenome_READ_00384634	CDS	618	836	-	2.3	219	21	CDS_1	NA	NA	NA	NA	NA	NA	NA	NA	NA	NA	NA	GTGATCAATCGCGACACCCAGGAAGTAGTTGGCGTCTCCTTGGTGATGCCCAATGCAGGTGAAGTCATCCACGAAGCAGCGATGGCGATGCGCTTCCACGCCAAACTGGAGGATTTCATTGACATGATTCACGTCTATCCGACAATGGCGGAAGCGTTGAAAATTGCGGCGCTCTCGTATTTCAAAGACCCTGCGAAACTCTCGTGCTGTGCCGAGTAG	MINRDTQEVVGVSLVMPNAGEVIHEAAMAMRFHAKLEDFIDMIHVYPTMAEALKIAALSYFKDPAKLSCCAE*	0.529680365297	C	NOG.COG1249.clustalo_raw	Cellular_processes	TIGR02053	GO:0008150;GO:0045454	PF02852	NA	NA	NA	NA	NA	NA	NA	NA	NA
camera	CAM_PROJ_BisonMetagenome.read	BisonMetagenome_READ_00424712	CDS	286	681	+	19.5	396	ini0	CDS_2	NA	NA	NA	NA	NA	NA	NA	NA	NA	NA	NA	ATGGCTGACACACAGCAGTTCTCAATATGGGTGACACAGCTAGGCGGGCGTGTCAAGTATTTACAGGAAAGCACAAGTTACAAAAAAGCGGAGGAAATCGAGAGAGAAGCAAATACCTGTAGAGCTGAACTCTCTCATCTTTACGACTATGCTCGTCAGCACAGTATTGACATTAATCCGTATTATTTCCAACTCCAAGATATTGAGTCCCGCTTACGGTTAGTAGAAGACCAAATAAAGAGAAAGCAATATGCGGCCTCATCCAGTGAAAGGCCATGGTGGCAACGTGTCTTAAACTTTGTCATTCAAGCAATCAACTTTGTTTCGAGCCTGCTTGGATTGGGCTCTTTATTCCCTCGCTTACCTGGACCAGACTATCCAAAATTGCCCAAATAA	MADTQQFSIWVTQLGGRVKYLQESTSYKKAEEIEREANTCRAELSHLYDYARQHSIDINPYYFQLQDIESRLRLVEDQIKRKQYAASSSERPWWQRVLNFVIQAINFVSSLLGLGSLFPRLPGPDYPKLPK*	0.436868686869	NA	NA	NA	NA	NA	NA	NA	NA	NA	NA	NA	NA	NA	NA	NA
camera	CAM_PROJ_BisonMetagenome.read	BisonMetagenome_READ_00424712	attC_site	701	818	+	44.1	118	20	attC_2	461	8.247281	701	708	713	721	797	804	812	ACTAAACAATCAAAACGAACATTACGCGGCACTATGTCCAAAAGCCGCCCAACATGCGCTTTCAGCCGACGCCGCTCCGCTGCGCTGCGCGGCGCGGCTGAAGCGCAGGCCGTTAGGC	NA	NA	NA	NA	NA	NA	NA	NA	NA	NA	NA	NA	NA	NA	NA	NA	NA	NA	NA
camera	CAM_PROJ_BisonMetagenome.read	BisonMetagenome_READ_00455942	attC_site	117	199	-	34.3	83	ini0	attC_2	0	4.398985	199	192	187	179	138	131	123	GCCTAACGGCACCGAGCTCAGCCGCTGCGACCGAGGCGAGTGAAGCGAGCGAGGTAGCAGTCGGCTGGAAGCGCGTGTTGGGC	NA	NA	NA	NA	NA	NA	NA	NA	NA	NA	NA	NA	NA	NA	NA	NA	NA	NA	NA
camera	CAM_PROJ_BisonMetagenome.read	BisonMetagenome_READ_00455942	CDS	219	929	-	51.8	711	20	CDS_2	NA	NA	NA	NA	NA	NA	NA	NA	NA	NA	NA	ATGGTCTGGTTTTGCCAGGCAAGTCGCTCGCTTATCCTCGATTTCTGTGTCGCCACGCCGATTGGACACAAGGATAAGACCGTCCTCGATCGCTGTTGCGGTACTGGACATCTTGCGGTCTATTTTCTGGAGCAGGGGTATCGCGTCGTTAGCCTTGATCTCTCGGAACACATGCTCGAACATGCTCGTGAAAATGCGCGTCAATACATTGATTCGGGGCAGGCCGCTTTTGTCCAGGGTGATGCAAGTAACTTCACGCTCGATGAACGCTTTGGTTTGGTCGTTTCTACGTATGACGCGCTCAATCATCTCGAAAGCGAAAAGGCATTGTACAAATGTTTTCAATGCGTCTACGCCGTTTGTGATGGTTACTTTATCTTTGACCTCAACACACGCAGC…	MVWFCQASRSLILDFCVATPIGHKDKTVLDRCCGTGHLAVYFLEQGYRVVSLDLSEHMLEHARENARQYIDSGQAAFVQGDASNFTLDERFGLVVSTYDALNHLESEKALYKCFQCVYAVCDGYFIFDLNTRSGLRRWNNVYVDESDEDAVIITHGMYDGTGDKAWTRISGFVRLPNGLYERFAEIVFNTVFEMKKVSDLLHDAGWKNTYFARIQDLKTAIDEPEKEGRVFVVASK*	0.486638537271	H	NOG.COG2226.meta_raw	Biosynthesis_of_cofactors	_prosthetic_groups	_and_carriers	TIGR02021	-	PF13649	NA	NA	NA	NA	NA	NA	NA	NA	NA
camera	CAM_PROJ_BotanyBay.read	NCBI_BBAY_READ_1106850312199	CDS	206	613	+	29.7	408	ini0	CDS_2	NA	NA	NA	NA	NA	NA	NA	NA	NA	NA	NA	ATGTCGATAAATTTAAAAGAAGTTGATGGTGTAAAGGTTTTAAGAAAACATACTGCTAGCTGTCATTGCGGCTCTGTTGTTATAGAGATGGATTTGCCTGATGGAATTGTGGATTTACGTCGTTGTGATTGTTCTTTGTGTAGAAGAAGGGGAGCGATTGCTGCATCCGTATCTCTATCGGGAATAAATATTATAAAAGGTGAAGATTCATTGAAGTTGTATCAGTTCAATACTTATACAGCTAAACACTACTTTTGTGGAAATTGTGGAATTTACACTCATCATCAAAGGCGTTCTAATCCAACGGAATTTGGTTTTAACGTTGCATGTCTGGAAGGTATAAATCCCTTGAAAATTGAGGTAATACCAACAAATGATGGTGTAAATCATCCTGCAGAT…	MSINLKEVDGVKVLRKHTASCHCGSVVIEMDLPDGIVDLRRCDCSLCRRRGAIAASVSLSGINIIKGEDSLKLYQFNTYTAKHYFCGNCGIYTHHQRRSNPTEFGFNVACLEGINPLKIEVIPTNDGVNHPADRK*	0.360294117647	S	NOG.COG3791.meta_raw	Central_intermediary_metabolism	TIGR02820	GO:0008150;GO:0008152	PF04828	gnl|AM913104|idb|c6479|uncultured_bacterium|orf1	36.735	74.62	NA	NA	NA	NA	NA	NA
camera	CAM_PROJ_BotanyBay.read	NCBI_BBAY_READ_1106850312199	attC_site	616	731	+	31.9	116	3	attC_2	429	0.873222	616	623	629	637	712	719	725	ACATAACAAGGCCATGCAATCCGACTCCGTTTATTGCTGGTTTTTAGGCTATTCGCTTTGCGAATTCTAGCCTAAAACCCACCAACAAACTCCACGGTTGATGGCAGGCGTTATAC	NA	NA	NA	NA	NA	NA	NA	NA	NA	NA	NA	NA	NA	NA	NA	NA	NA	NA	NA
camera	CAM_PROJ_BotanyBay.read	NCBI_BBAY_READ_1106850439911	CDS	267	749	+	19.3	483	ini0	CDS_2	NA	NA	NA	NA	NA	NA	NA	NA	NA	NA	NA	TTGAAATTAATACCTTTATATATTGCCTGCGCATTACTGGCATCAGGCTGTGTTTCCACTCAAACAAAAGATGTTTTCCTTACCGAGAAGATATCAGGGAAAAAAGAAATAGCTATGAGTGGAACTAGAGCACCATGGGTATATGAAATTGAAAAAAGGCTAAGAAAAAACGGCTTTAAAATTAAGCGTATGGCCAGTCAAAATTCCACTATCGAAGAAGTAAGCTCAACAAAAACTGAAGTCTATAAAGAAGCATCTACACGTTTCATATTAAATATTAATGGACGAGCACCAAACACTTCAATGACCAGATGCTTTGGCGGTGGCTATAATTTCAGTTACATTAATGCTGAATTAATTGATGTAAGAAACAACGAAACGGTTTTACACTTTTCTGAT…	MKLIPLYIACALLASGCVSTQTKDVFLTEKISGKKEIAMSGTRAPWVYEIEKRLRKNGFKIKRMASQNSTIEEVSSTKTEVYKEASTRFILNINGRAPNTSMTRCFGGGYNFSYINAELIDVRNNETVLHFSDSVYSEGCPPLSGTIFTDIAQIVTEAWK*	0.364389233954	NA	NA	NA	NA	NA	NA	NA	NA	NA	NA	NA	NA	NA	NA	NA
camera	CAM_PROJ_BotanyBay.read	NCBI_BBAY_READ_1106850439911	attC_site	751	811	+	43.2	61	2	attC_2	504	12.780330	751	758	763	771	793	800	805	ACATAACAAGTCGTTCAAACGGGACGCAAAACAGCATGCGCCCCTTAACTAGGCGTTAGAG	NA	NA	NA	NA	NA	NA	NA	NA	NA	NA	NA	NA	NA	NA	NA	NA	NA	NA	NA
camera	CAM_PROJ_BotanyBay.read	NCBI_BBAY_READ_1108430686362	attC_site	251	329	-	43.5	79	ini0	attC_2	0	2.160822	329	322	317	309	270	263	257	ACCTAACGCCCCGCATCAGCCGCACATTGTTGCGAGCGGAGCGAGCAGTAATGTGTCGGACTGCATGCGCTTGTTATGA	NA	NA	NA	NA	NA	NA	NA	NA	NA	NA	NA	NA	NA	NA	NA	NA	NA	NA	NA
camera	CAM_PROJ_BotanyBay.read	NCBI_BBAY_READ_1108430686362	CDS	324	731	-	12.7	408	-5	CDS_2	NA	NA	NA	NA	NA	NA	NA	NA	NA	NA	NA	TTGTTAAAACAAGTCGGCGAAACAGTAATTAATCCTGTCCACAAATCCTCTTGCCATTGTGGAGCTGTCGAACTGGAACTAGAGTTACCGAACGGCATCGTAGACCCACGTAGATGTAATTGCTCAATTTGTCGACGGAAAGGTGCTATCGTCGGATCAGTACCATTATCGGGAATCAAGATTGTTAGAGGCGAGGAAAAGCTAGTGCTTTACCAATTTGACACCAAAGAAGCAGATCACTACTTCTGTAAGGTATGTGGCATCTATACACACCACAGGCGCCGATCGAATCCAAACCAATACGGTATAAATCTTGGGTGCCTGGAAGGCGTTGATCCAAACTTGATAGAGGAAGTGAAAATCTATGACGGAGCAAACAATCACCCATCCGATAAACGT…	MLKQVGETVINPVHKSSCHCGAVELELELPNGIVDPRRCNCSICRRKGAIVGSVPLSGIKIVRGEEKLVLYQFDTKEADHYFCKVCGIYTHHRRRSNPNQYGINLGCLEGVDPNLIEEVKIYDGANNHPSDKRAS*	0.441176470588	S	NOG.COG3791.meta_raw	Central_intermediary_metabolism	TIGR02820	GO:0008150;GO:0008152	PF04828	gnl|AM913104|idb|c6479|uncultured_bacterium|orf1	37.391	85.38	NA	NA	NA	NA	NA	NA
camera	CAM_PROJ_BotanyBay.read	NCBI_BBAY_READ_1108430742672	CDS	337	654	+	17.2	318	ini0	CDS_2	NA	NA	NA	NA	NA	NA	NA	NA	NA	NA	NA	GTGTCCCTCATTGCCAAAACACCAAGGCCGCCATACTACGCGGTCATTTTCACCTCTCATCGTACAGAAGTTGATGACGGTTACGACCAGATGTCAGACCGAATGGTTGAGTTAGCTTCAAAGCAACCAGGTTTTTTGGGCGTTGAGACAGCACGCGATGACGTTGGCATTACCGTTTCTTATTGGTCTGACCTTGAGTCCATAAAGCAATGGAAGGCAGTTGCCGAGCACAAAAATGCACAAAGGCTGGGTCACGAGAAATGGTACTCAACTTTCAGGGCTCGTATAACTAAGGTAGAGCGTGACTACGGCATTTAA	MSLIAKTPRPPYYAVIFTSHRTEVDDGYDQMSDRMVELASKQPGFLGVETARDDVGITVSYWSDLESIKQWKAVAEHKNAQRLGHEKWYSTFRARITKVERDYGI*	0.477987421384	H	NOG.COG2329.meta_raw	NA	NA	-	PF13826	NA	NA	NA	NA	NA	NA	NA	NA	NA
camera	CAM_PROJ_BotanyBay.read	NCBI_BBAY_READ_1108430742672	attC_site	649	708	+	47.4	60	-5	attC_2	329	10.322819	649	656	661	669	689	696	702	ATTTAACAAATCATTTAAGGCGGACGCCGTAAACGGCGCCGCTTAATTCCGACGTTAGCC	NA	NA	NA	NA	NA	NA	NA	NA	NA	NA	NA	NA	NA	NA	NA	NA	NA	NA	NA
camera	CAM_PROJ_BotanyBay.read	NCBI_BBAY_READ_1108430915046	CDS	169	570	+	47.7	402	ini0	CDS_2	NA	NA	NA	NA	NA	NA	NA	NA	NA	NA	NA	ATGGGCGCTTGGGGGATGGGAGTTTTCGACGATGACACGTCATGTGATCTCTTATATGAAGCAATGGAAAGTAATGCTAAGGCCTTCATTGAAAATGTCGTCGGGAAAGATGTTAGCGAATATCTCGAATATGAGGAAGGTCACGAATATATTGTGTCTGGGGCAATAGTCGATTCAATTTTGAATAAAACAAATTATTCTCATAACACAGAAGGCTATGACGAATGGCTTGCAGAACAATCGCCTGAGTTAGTCGAGGAATTTATCCCGAAGATTATTACCGGACTCAATCGAGTTCTTTCCGAGAACTCTGAACTTAATGAGCTTTGGATGGAAAATGAGGAAGATTACCCAGAATGGAAATCAAACATCGAGAAAATTATAACCGCGTTAACCCGC…	MGAWGMGVFDDDTSCDLLYEAMESNAKAFIENVVGKDVSEYLEYEEGHEYIVSGAIVDSILNKTNYSHNTEGYDEWLAEQSPELVEEFIPKIITGLNRVLSENSELNELWMENEEDYPEWKSNIEKIITALTR*	0.405472636816	NA	NA	NA	NA	-	PF14078	NA	NA	NA	NA	NA	NA	NA	NA	NA
camera	CAM_PROJ_BotanyBay.read	NCBI_BBAY_READ_1108430915046	attC_site	565	637	+	39.3	73	-5	attC_2	429	2.047663	565	572	577	585	618	625	631	CGCTAACAAGCGCATGCACACGGACTGCCAAACCGCTACGCGATTTGTCAGCCGGTGATGCGGAGCGTTAGGC	NA	NA	NA	NA	NA	NA	NA	NA	NA	NA	NA	NA	NA	NA	NA	NA	NA	NA	NA
camera	CAM_PROJ_BotanyBay.read	NCBI_BBAY_READ_1108457239635	CDS	219	671	+	24.2	453	ini0	CDS_2	NA	NA	NA	NA	NA	NA	NA	NA	NA	NA	NA	ATGAATCAAGTTGAATACACAGCAGATTTTCAAATTTCACAACCAGTGGAGATATTGTTTCCACTGTTCAGTGCAGAAGGCGAAAAATATTGGGTCCTTGGATGGGATTATAAAAACGTTATGGGAACAACCGATCTTCACGAAGATTATATCTTTTTAACCGAGAGCCATGATCACGCAACTAGTGATGCGATCTGGCTTGTGAAGAAACATCAACCTAATTCCTATTACGTCGAGTTTTACAGAGTCGAGCCGAAAGAGAAGGTAGGCATTATTTCGGTTAAATGCACACCTATATCAGAATCAGAAACAAACGTAAGTGTTACTTATAAATACATTGCACTTAGTGAAAGTGGGCGCGAGTTTGTAGCCAACTTCACAAGCGAGGAATACAAGGAA…	MNQVEYTADFQISQPVEILFPLFSAEGEKYWVLGWDYKNVMGTTDLHEDYIFLTESHDHATSDAIWLVKKHQPNSYYVEFYRVEPKEKVGIISVKCTPISESETNVSVTYKYIALSESGREFVANFTSEEYKEFIGEWKQLLEKYFNASC*	0.388520971302	NA	NA	NA	NA	NA	NA	NA	NA	NA	NA	NA	NA	NA	NA	NA
camera	CAM_PROJ_BotanyBay.read	NCBI_BBAY_READ_1108457239635	attC_site	666	738	+	44.2	73	-5	attC_2	461	0.818250	666	673	678	686	719	726	732	TGCTAACAAGCGCATGCAGTCGGACAAAGTGCCCGCTACGCGCGCACTTTGCCGCTGATGCGGGGCGTTAAAT	NA	NA	NA	NA	NA	NA	NA	NA	NA	NA	NA	NA	NA	NA	NA	NA	NA	NA	NA
camera	CAM_PROJ_BotanyBay.read	NCBI_BBAY_READ_1108457449914	attC_site	77	155	-	41.9	79	ini0	attC_2	0	2.764013	155	148	143	135	96	89	83	GGCTAACGCCCCGCATCAGCCGCACATTGTTGCGAGCGGAGCGAGCAGTAATGTGTCGGACTGCATGCGCTTGTTATGA	NA	NA	NA	NA	NA	NA	NA	NA	NA	NA	NA	NA	NA	NA	NA	NA	NA	NA	NA
camera	CAM_PROJ_BotanyBay.read	NCBI_BBAY_READ_1108457449914	CDS	150	557	-	12.7	408	-5	CDS_2	NA	NA	NA	NA	NA	NA	NA	NA	NA	NA	NA	TTGTTAAAACAAGTCGGCGAAACAGTAATTAATCCTGTCCACAAATCCTCTTGCCATTGTGGAGCTGTCGAACTGGAACTAGAGTTACCGAACGGCATCGTAGACCCACGTAGATGTAATTGCTCAATTTGTCGACGGAAAGGTGCTATCGTCGGATCAGTACCATTATCGGGAATCAAGATTGTTAGAGGCGAGGAAAAGCTAGTGCTTTACCAATTTGACACCAAAGAAGCAGATCACTACTTCTGTAAGGTATGTGGCATCTATACACACCACAGGCGCCGATCGAATCCAAACCAATACGGTATAAATCTTGGGTGCCTGGAAGGCGTTGATCCAAACTTGATAGAGGAAGTGAAAATCTATGACGGAGCAAACAATCACCCATCCGATAAACGT…	MLKQVGETVINPVHKSSCHCGAVELELELPNGIVDPRRCNCSICRRKGAIVGSVPLSGIKIVRGEEKLVLYQFDTKEADHYFCKVCGIYTHHRRRSNPNQYGINLGCLEGVDPNLIEEVKIYDGANNHPSDKRAS*	0.441176470588	S	NOG.COG3791.meta_raw	Central_intermediary_metabolism	TIGR02820	GO:0008150;GO:0008152	PF04828	gnl|AM913104|idb|c6479|uncultured_bacterium|orf1	37.391	85.38	NA	NA	NA	NA	NA	NA
camera	CAM_PROJ_BotanyBay.read	NCBI_BBAY_READ_1108458206852	CDS	252	398	+	5.6	147	ini0	CDS_2	NA	NA	NA	NA	NA	NA	NA	NA	NA	NA	NA	ATGTCTGGTAAAATCAAGCCGAACGATAATAATGCTAATCAACAAAACTCCAATAAGGGAACACCTGGGCAGAATCGGCATCATGCTCAAAATCAAGGAAATCGTGGTAAACAAAGTAATCCAAATCAGAGAGGAAAGAAAAAATAA	MSGKIKPNDNNANQQNSNKGTPGQNRHHAQNQGNRGKQSNPNQRGKKK*	0.367346938776	NA	NA	NA	NA	NA	NA	NA	NA	NA	NA	NA	NA	NA	NA	NA
camera	CAM_PROJ_BotanyBay.read	NCBI_BBAY_READ_1108458206852	attC_site	450	506	+	54.0	57	52	attC_2	259	12.945282	450	457	462	470	487	494	500	GCCTAACAAGGCACTCCAGCGGACGGCTAACGCCGCCGCTGAGTTTAAACGTTATGC	NA	NA	NA	NA	NA	NA	NA	NA	NA	NA	NA	NA	NA	NA	NA	NA	NA	NA	NA
camera	CAM_PROJ_BotanyBay.read	NCBI_BBAY_READ_1108472291639	attC_site	228	300	-	58.9	73	ini0	attC_2	0	9.565358	300	293	288	280	247	240	234	GCCTAACGCCTGCGCTCAGCGGCAAAGTGGCCGCATAGCGGACACTTTGTCCGGCTGCAGCGCCTTGTTAGAG	NA	NA	NA	NA	NA	NA	NA	NA	NA	NA	NA	NA	NA	NA	NA	NA	NA	NA	NA
camera	CAM_PROJ_BotanyBay.read	NCBI_BBAY_READ_1108472291639	CDS	295	774	-	34.0	480	-5	CDS_2	NA	NA	NA	NA	NA	NA	NA	NA	NA	NA	NA	ATGGACAAAGAGCCAGAAATTCGCAAAGCCAGGTTATGTGATGTATCTGCGATTCAAAATTGTGTTGAAGCGGCATATCAGCATTACATAAATCGAATCGGGAAGCCTCCTGGGCCAATGCTCGATGACTATGCAGAAGTTATCGAGCATCACAAAGTTTTTGTTGCCGAAACAGAAAATATTGTTGGCGTTCTTGTACTCATTCAGAAATCAACTGGAGTACTTTTAGATAACATCGCAGTACATCCCGAACAGCAGGGAAAAGGTCTAGGTAAACGATTGATAAATCTAGCTGAAACTGAGACACGCGCATCAGGATTCAAGAAACTGGATTTATACACTCACGAATGCATGGGTGAGAATATCGAACTCTACAAATCGCTAGGATATACGGAGACG…	MDKEPEIRKARLCDVSAIQNCVEAAYQHYINRIGKPPGPMLDDYAEVIEHHKVFVAETENIVGVLVLIQKSTGVLLDNIAVHPEQQGKGLGKRLINLAETETRASGFKKLDLYTHECMGENIELYKSLGYTETERKEEQGYNRVYMQKCLVCKKRDDAL*	0.4125	J	NOG.COG0456.clustalo_raw	Protein_synthesis	TIGR01575	-	PF13673	gnl|AY177199|idb|c3487|Vibrio_fischeri|orfc641-2	30.682	53.52	aac(6')-Id_1_X12618	25.61	50.0	NA	NA	NA
camera	CAM_PROJ_BotanyBay.read	NCBI_BBAY_READ_1108472338110	CDS	189	752	+	53.0	564	ini0	CDS_2	NA	NA	NA	NA	NA	NA	NA	NA	NA	NA	NA	ATGAATGGTGTAGAATTTACTCAGTTAGATAAGTTACTAAATCTTATAGAAAATCATACATTTCTGAGTATCGTCATTTTGCTGGGAGTGATTGTTATTGCTGTAGGTTCCTTCACTGATGCGGTGACTAAAATTATCTCGTTGTTTACAATGGAACCTATGCAACTTGAAGTAACGGATATTCTAGTGTCGCCAGGTGAAAAGGGAACGAGGAGGCTTGATATACGAGTAGTTAATAACAGCAAGAAAACCATAACAGTGAGTCGCCTTCGCCTTAAGGTGCTGGCTTTCAAGGATAAGACGGTAGGTATGCCACGACCATGCAGCTATTCTCCCATTACCGGGGAATACAATATTGATCTCGGCAAGCTGAGTAAGACCGGCGAGACTGTGGAAATT…	MNGVEFTQLDKLLNLIENHTFLSIVILLGVIVIAVGSFTDAVTKIISLFTMEPMQLEVTDILVSPGEKGTRRLDIRVVNNSKKTITVSRLRLKVLAFKDKTVGMPRPCSYSPITGEYNIDLGKLSKTGETVEIPVAHDLESGKSDRFVVVAGMKNLQRWDHYAWQLDTALVTNVGIASGRKVSIELP*	0.432624113475	NA	NA	NA	NA	NA	NA	NA	NA	NA	NA	NA	NA	NA	NA	NA
camera	CAM_PROJ_BotanyBay.read	NCBI_BBAY_READ_1108472338110	attC_site	782	839	+	43.1	58	30	attC_2	613	7.586665	782	789	794	802	820	827	833	GCCTAACAAGCAAATTCAGCCGACCTCCTACGTCGGCGGCTGATTTGCAGCGTTAGCC	NA	NA	NA	NA	NA	NA	NA	NA	NA	NA	NA	NA	NA	NA	NA	NA	NA	NA	NA
camera	CAM_PROJ_EBPRSludge.read	JGI_SLUDGE_AUS_READ_1433987731	attC_site	694	765	-	28.0	72	ini0	attC_1	225	8.340443	765	758	753	745	712	705	700	GCCGAACGTGAAGGTAACCGGCGTGGAGCCGGCTTTATCGGCGGAGCGTCCGTGTTGACCGCCATGTTAGAA	NA	NA	NA	NA	NA	NA	NA	NA	NA	NA	NA	NA	NA	NA	NA	NA	NA	NA	NA
camera	CAM_PROJ_EBPRSludge.read	JGI_SLUDGE_AUS_READ_1433987731	CDS	770	949	-	12.2	180	5	CDS_1	NA	NA	NA	NA	NA	NA	NA	NA	NA	NA	NA	TTGCAACGCTGGCATCGCAAAGACGGCGTAGAGCCGACATTCGCGCCAGAAGAATNGGAAGAATGTCTGAATTGCGCAGAGCTATTCGGGGTGATGGCTGGGCTAGAGCTCGTGCAGCTCAGCAAGTCTGGCGCGGATGGCATCGATGTCTTGCAGCTAATGAAGAAGAGGTGGCCGTGA	MQRWHRKDGVEPTFAPEEXEECLNCAELFGVMAGLELVQLSKSGADGIDVLQLMKKRWP*	0.558659217877	NA	NA	NA	NA	NA	NA	NA	NA	NA	NA	NA	NA	NA	NA	NA
camera	CAM_PROJ_EBPRSludge.read	JGI_SLUDGE_AUS_READ_1433987798	CDS	64	276	+	7.7	213	ini0	CDS_1	NA	NA	NA	NA	NA	NA	NA	NA	NA	NA	NA	ATGTGTGCTTTCACGCATACGGGGGGCTTGCATTTGCAACGCTGGCAATCGCAAGACGGCGTAGAGCCGACATTCGCGCCAGAAGAATTGGAAGAATGTCTGAATTGCGCAGAGCTATTCGGGGTGATGGCTGGGCTAGAGCTCGTGCAGCTCAGCAAGTCTGGCGCGGATGGCATCGATGTCTTGCAGCTAATGAAGAAGAGGTGGCCGTGA	MCAFTHTGGLHLQRWQSQDGVEPTFAPEELEECLNCAELFGVMAGLELVQLSKSGADGIDVLQLMKKRWP*	0.553990610329	NA	NA	NA	NA	NA	NA	NA	NA	NA	NA	NA	NA	NA	NA	NA
camera	CAM_PROJ_EBPRSludge.read	JGI_SLUDGE_AUS_READ_1433987798	attC_site	281	352	+	28.0	72	5	attC_1	0	8.340443	281	288	293	301	334	341	346	TTCTAACATGGCGGTCAACACGGACGCTCCGCCGATAAAGCCGGCTCCACGCCGGTTACCTTCACGTTCGGC	NA	NA	NA	NA	NA	NA	NA	NA	NA	NA	NA	NA	NA	NA	NA	NA	NA	NA	NA
camera	CAM_PROJ_EBPRSludge.read	JGI_SLUDGE_AUS_READ_1433987798	CDS	354	548	-	5.2	195	2	CDS_2	NA	NA	NA	NA	NA	NA	NA	NA	NA	NA	NA	ATGAGCGAACAACTTTCACAAGCACTAAAGAACCTGCGCGACGTGCTGCAACAAGAGGTGCACGAACAATGCACTAGCGTCACTGTGGTCTTCAATTGCGAGGGACACACGATTGTGTACAACACCAGAACGCCAGCAAGCCTCAAGCATGATGGAATCAGGATGCGGAATCTATGCGGCGAGTGGGTGAAGTGA	MSEQLSQALKNLRDVLQQEVHEQCTSVTVVFNCEGHTIVYNTRTPASLKHDGIRMRNLCGEWVK*	0.512820512821	NA	NA	NA	NA	NA	NA	NA	NA	NA	NA	NA	NA	NA	NA	NA
camera	CAM_PROJ_EBPRSludge.read	JGI_SLUDGE_AUS_READ_1433987798	attC_site	577	645	+	33.2	69	29	attC_2	225	0.669919	577	584	589	597	627	634	639	GCCGAACCCTACGTTTCAGCGGAATCGGTCAAGCTGCGCTTGCCCTCTCCGCTGAACTCCGCGTTAGGC	NA	NA	NA	NA	NA	NA	NA	NA	NA	NA	NA	NA	NA	NA	NA	NA	NA	NA	NA
camera	CAM_PROJ_EBPRSludge.read	JGI_SLUDGE_AUS_READ_1434010240	attC_site	315	404	-	57.8	90	ini0	attC_2	0	12.591065	404	397	392	384	334	327	321	GTCTAACGTTGGACGTAACGGGCGCCGGAGCGCAGCGGAGGGAACCAAAATGCGTAGCATTTTGGCGTCCCGTTGACGGACTTGTTAGCC	NA	NA	NA	NA	NA	NA	NA	NA	NA	NA	NA	NA	NA	NA	NA	NA	NA	NA	NA
camera	CAM_PROJ_EBPRSludge.read	JGI_SLUDGE_AUS_READ_1434010240	CDS	399	731	-	17.0	333	-5	CDS_2	NA	NA	NA	NA	NA	NA	NA	NA	NA	NA	NA	ATGAAAGTGGTCAGTATGCAAAAGCTGTTTGTCGTATCCGCCATTTCGGCGCTGCTTGTTCTCTCTGCATGCGCCGAGAGCACTGGACAGAACTCATCATCCAGCTCGGTATCTTCTGCGGCCGGCGAAACGAAGAGCGCTGAGGGGTTGGTTACGGGCAACGGGTCGATTTCTGTCGCCGATCACCAAGTGACGGTTCAGGACGGAAAAGTCACTGTCGATGGCATTTCGTTTGGGACCGTTCCCGAAAATGCCACTGTCCGTTACGTCGTCACACCAACCGGCGCCGTCCTCTTCGTTAACGGTGAGCCGCGCAATGCCGCCGCTGGCTAA	MKVVSMQKLFVVSAISALLVLSACAESTGQNSSSSSVSSAAGETKSAEGLVTGNGSISVADHQVTVQDGKVTVDGISFGTVPENATVRYVVTPTGAVLFVNGEPRNAAAG*	0.564564564565	S	NOG.COG4939.meta_raw	NA	NA	NA	NA	NA	NA	NA	NA	NA	NA	NA	NA	NA
camera	CAM_PROJ_EBPRSludge.read	JGI_SLUDGE_AUS_READ_1434013614	CDS	164	562	+	0.3	399	ini0	CDS_1	NA	NA	NA	NA	NA	NA	NA	NA	NA	NA	NA	ATGTCTGTCTCGGAAGGTTTGGATTTGCCTCTTGCATCAGATCCAGAATCACTCCCTCCAGAAGCGCCCCAAGCCAAAACCATGCGGGTCGTGGTCTATCGCTCGGAGATCTACCAGTCCCTGGTTGTGGAAACGCTAACTACTGGTATGGAAGGCTGTTGCAGCAAGGTAGCGAGAAGGCAATCTATTGACCTGGAGGGGTTTGCCGCACACTTTGGCTTTCGTGGGGAGATTTCTGGCTTCTCCTTCTCAGGCTGGTCATCTCACAATTCATTTCGGTTCACTTATCAGGGCGCTCCATTTCACGCCACGTTGCAATCGGATGATCGGATCCACATCGAGCGTGACATGAGCGCTAACAATTCATTCAAGCCGACGCCGCTTCGCGGCGCGGCTTAA	MSVSEGLDLPLASDPESLPPEAPQAKTMRVVVYRSEIYQSLVVETLTTGMEGCCSKVARRQSIDLEGFAAHFGFRGEISGFSFSGWSSHNSFRFTYQGAPFHATLQSDDRIHIERDMSANNSFKPTPLRGAA*	0.531328320802	NA	NA	NA	NA	NA	NA	gnl|KPU95133|idb|c3711|Klebsiella_pneumoniae|aadB	84.211	51.35	NA	NA	NA	NA	NA	NA
camera	CAM_PROJ_EBPRSludge.read	JGI_SLUDGE_AUS_READ_1434013614	attC_site	517	576	+	60.9	60	-45	attC_1	0	16.525024	517	524	529	537	557	564	570	CGCTAACAATTCATTCAAGCCGACGCCGCTTCGCGGCGCGGCTTAATTCAGGCGTTGGGC	NA	NA	NA	NA	NA	NA	NA	NA	NA	NA	NA	NA	NA	NA	NA	NA	NA	NA	NA
camera	CAM_PROJ_EBPRSludge.read	JGI_SLUDGE_AUS_READ_1434041126	attC_site	467	526	-	23.4	60	ini0	attC_2	0	0.612447	526	519	514	506	485	478	473	GTCGAACGTGGATCTCAGCGGCGACCGCTTGCGGGCGTCCGCTGCGGCGCAAAGTTATGC	NA	NA	NA	NA	NA	NA	NA	NA	NA	NA	NA	NA	NA	NA	NA	NA	NA	NA	NA
camera	CAM_PROJ_EBPRSludge.read	JGI_SLUDGE_AUS_READ_1434041126	CDS	521	1006	-	55.0	486	-5	CDS_2	NA	NA	NA	NA	NA	NA	NA	NA	NA	NA	NA	ATGGGGTTTCTTGACGGTTTTGAAAAACTTATCAACGAGCATGGCTCTGCGGTAATACTCAAAGAGCGTATTGCGCTTGCAAACGACAAGTATTCGGCGCTGGAGCAAAAGCTTTCTGAATGTGAGGCCGCAAAAGTAAAGCTTGCCTCGGAGAATGAGGCACTTCGTCTCGATCTTGAGAAGGCGACAGTTGAGATACAGAATCTCAGAAAACTTACCGAGCAGGTTCATGGTTCGCGCCTCGAAGAGGTAAAAGAAAAACTCCTGGTATTACTTTCACAGCGTGAAGAAACCACGGAGCAAGCAATACTCCAAGCTCTTAGTCTTAGTGGGCAATTAGCCAAATTTCACTTAAGCGATCTGAAGACAGCAAAGTTCATTCGCATCACTACCGTTATT…	MGFLDGFEKLINEHGSAVILKERIALANDKYSALEQKLSECEAAKVKLASENEALRLDLEKATVEIQNLRKLTEQVHGSRLEEVKEKLLVLLSQREETTEQAILQALSLSGQLAKFHLSDLKTAKFIRITTVISMMGGSPPTTYALTQEGRRYLVTHGLLA*	0.460905349794	K	NOG.COG2345.meta_raw	Regulatory_functions	TIGR02702	-	PF13601	NA	NA	NA	NA	NA	NA	NA	NA	NA
camera	CAM_PROJ_EBPRSludge.read	JGI_SLUDGE_AUS_READ_1434044749	CDS	358	792	+	25.7	435	ini0	CDS_2	NA	NA	NA	NA	NA	NA	NA	NA	NA	NA	NA	ATGCGCACCTTCTCCGACTTCTTCGCCTACCTCGGTTGTCCTCTGAGGAACACGCGCTGGTCGTGGTCCGCCGTGTCCGCTGACGGTCGGCGCGCGCTATTCACCCTCTGGAGTGACGAAGTCAAGAATAGGCAGTACGTGCTGTATCCCACGTCGCTCCGCCGGCCTCGCGAGATTCCTGAGGAGGCTGATTCTCGCCTCGGTGCGGAAGAGATCGCGCGAAATGCCCACTACGCGGCGTCCACGCCTGGTGTCGAGGCATTCGGCGTGCTCACCATCGCCAAAGACACGAATGCCACTACTCGCGAGCGCGCCACGTACGATGACAGCACGGTCTTTCGACTGCGCATTGAGGTCGTCGATGGTGTCTACATTGCGCATCTCGTCGAGCGCCCATCA…	MRTFSDFFAYLGCPLRNTRWSWSAVSADGRRALFTLWSDEVKNRQYVLYPTSLRRPREIPEEADSRLGAEEIARNAHYAASTPGVEAFGVLTIAKDTNATTRERATYDDSTVFRLRIEVVDGVYIAHLVERPSVRSLVEANSAG*	0.613793103448	NA	NA	NA	NA	NA	NA	NA	NA	NA	NA	NA	NA	NA	NA	NA
camera	CAM_PROJ_EBPRSludge.read	JGI_SLUDGE_AUS_READ_1434044749	attC_site	787	864	+	53.9	78	-5	attC_2	443	12.809669	787	794	799	807	845	852	858	GGCTAACCAGTTGTTCGAGCCGACGGCCACATGCACGCTTCGCGTGCTTGCGTCCGCAGCTCAACTCCAACGTTAGGC	NA	NA	NA	NA	NA	NA	NA	NA	NA	NA	NA	NA	NA	NA	NA	NA	NA	NA	NA
camera	CAM_PROJ_EBPRSludge.read	JGI_SLUDGE_AUS_READ_1434049888	CDS	133	489	+	24.1	357	ini0	CDS_1	NA	NA	NA	NA	NA	NA	NA	NA	NA	NA	NA	GTGAAGTTTGTGGCTGACGAAAACCTTGATCGTCAAGTCGTAGAACGTTTGCGTGGAGACGGCCATGTGGTCTGGTATGTCGCAGAGATGGCCCCAGGGGTCAGTGACCAAGATGTGCTCAATCTGGCCAACCATGAACAAGCGGTGCTAGTAACGGCTGACAAGGACTTTGGTGAACTGGTTTTCCGCCAGCATCTTCTCAGTCCCGGCGTCATTTTGCTTCGTTTGACTGGGTTGCTACCGACTGTCAAGGCCGAAGTACTTGCAAGGGCTATAACTGGGCACATGAAGGAGATGGCAGGCAACTTTGTGGTAGTTTCTCACCGGGCGATTCGCATACGACAATCAAGAACGTGA	MKFVADENLDRQVVERLRGDGHVVWYVAEMAPGVSDQDVLNLANHEQAVLVTADKDFGELVFRQHLLSPGVILLRLTGLLPTVKAEVLARAITGHMKEMAGNFVVVSHRAIRIRQSRT*	0.521008403361	R	NOG.COG4634.meta_raw	NA	NA	NA	NA	NA	NA	NA	NA	NA	NA	NA	NA	NA
camera	CAM_PROJ_EBPRSludge.read	JGI_SLUDGE_AUS_READ_1434049888	attC_site	512	608	+	50.0	97	23	attC_1	0	9.255632	512	519	524	532	590	597	602	GCCCAACCAGTCATTCAACCGGACGCCGGTGCAGCGTGGCGGCGTGGCGGCTTGTCCTGCGGCGCCATCACCGGCGCCGGTTAATTCTTCGTTGGAC	NA	NA	NA	NA	NA	NA	NA	NA	NA	NA	NA	NA	NA	NA	NA	NA	NA	NA	NA
camera	CAM_PROJ_EBPRSludge.read	JGI_SLUDGE_AUS_READ_1434049888	CDS	728	922	+	9.6	195	120	CDS_2	NA	NA	NA	NA	NA	NA	NA	NA	NA	NA	NA	ATGATCACAGAGGAAGAACGAGCGAAACGAAAGGCAGCGTATGAACTCGCGAAGGAAAACTCTAGGAAACGGGGCGTTGAACTAACGCCAGAAACTGAGAAGCTGATGGCGCAATACATCAATGGTGAGATTAGTGACGAGGCATTCTTTATTGAAATCTGGAAACTGCTGGGTGTTACCCCACTGGTACATTAG	MITEEERAKRKAAYELAKENSRKRGVELTPETEKLMAQYINGEISDEAFFIEIWKLLGVTPLVH*	0.466666666667	NA	NA	NA	NA	NA	NA	NA	NA	NA	NA	NA	NA	NA	NA	NA
camera	CAM_PROJ_EBPRSludge.read	JGI_SLUDGE_AUS_READ_1434049888	attC_site	945	1075	+	30.3	131	23	attC_2	337	6.925273	945	952	958	966	1056	1063	1069	GCCCAACCCGGNCGGNCACACTGACGCTGCGTTCATAAAACAGAGGCTGGGGTCAGTTAATTGCCCACCTTGTCATTCAACCCAGACTGGCGCGATAAAGCTGCGCCAGCCGTTTAATTCAGACGTTAGGC	NA	NA	NA	NA	NA	NA	NA	NA	NA	NA	NA	NA	NA	NA	NA	NA	NA	NA	NA
camera	CAM_PROJ_EBPRSludge.read	JGI_SLUDGE_AUS_READ_1434053515	CDS	289	1035	+	60.1	747	ini0	CDS_2	NA	NA	NA	NA	NA	NA	NA	NA	NA	NA	NA	GTGACCATCGAAATTTCGAACCAACTATCAGAGGTGCTAAGCGTCATTGAGCGCCATCTGGAATCAACGTTGCTGGCCGTGCATTTGTACGGCTCCGCAGTGGATGGCGGCCTGAAGCCATACAGCGATATTGATTTGTTGGTTACTGTGGCCGTAAAGCTTGATGAAACGACGCGGCGAGCATTGCTCAATGATCTTATGGAGGCTTCGGCTTTCCCTGGCGAGAGCGAGACGCTCCGCGCTATAGAAGTCACCCTTGTCGTGCATGACGACATCATCCCGTGGCGTTATCCGGCTAAGCGCGAGCTGCAATTTGGAGAATGGCAGCGCAATGACATTCTTGCGGGTATCTTCGAGCCAGCCATGATCGACATTGATCTAGCTATCCTGCTTACAAAA…	MTIEISNQLSEVLSVIERHLESTLLAVHLYGSAVDGGLKPYSDIDLLVTVAVKLDETTRRALLNDLMEASAFPGESETLRAIEVTLVVHDDIIPWRYPAKRELQFGEWQRNDILAGIFEPAMIDIDLAILLTKAREHSVALVGPAAEEFFDPVPEQDLFEALRETLKLWNSQPDWAGDERNVVLTLSRIWYSAITGKIAPKDVAADWAIKRLPAQYQPVLLEAKQAYLGQKEDHLAPRADHLEELFAL*	0.524765729585	R	NOG.COG1708.meta_raw	NA	NA	-	PF13427	gnl|GQ434005|idb|c8736|Escherichia_coli|aadA2	99.177	92.05	aadA3_1_AF047479	98.37	93.18	NA	NA	NA
camera	CAM_PROJ_EBPRSludge.read	JGI_SLUDGE_AUS_READ_1434053515	attC_site	1069	1128	+	45.3	60	34	attC_2	796	18.482518	1069	1076	1081	1089	1109	1116	1122	GTCTAACAATTCGTCCAAGCCGACCGCGCTAAGCGCGGCGGGTTAATTCCGGCGTTAGAT	NA	NA	NA	NA	NA	NA	NA	NA	NA	NA	NA	NA	NA	NA	NA	NA	NA	NA	NA
camera	CAM_PROJ_EBPRSludge.read	JGI_SLUDGE_AUS_READ_1434054260	attC_site	329	397	-	39.6	69	ini0	attC_2	0	9.629098	397	390	385	377	348	341	335	GCATAACGTTTAAATTCAGTGGCCTTGCGCGGCTTTATGCGCAAGGTCCGGTGGAATGATGGGTTGGGC	NA	NA	NA	NA	NA	NA	NA	NA	NA	NA	NA	NA	NA	NA	NA	NA	NA	NA	NA
camera	CAM_PROJ_EBPRSludge.read	JGI_SLUDGE_AUS_READ_1434054260	CDS	407	868	-	24.4	462	10	CDS_2	NA	NA	NA	NA	NA	NA	NA	NA	NA	NA	NA	TTGAATAGCTTTCACATCGCACAAGTCAATGTCGCCCGCGCAAAGGCAGATATGGAGTCGGAACTTATGCAGGGGTTTGTTTCACGTCTTGACGAAATAAACGCTCTCGCCGATTGTGCAGAAGGATTTGTATGGCGCCTCAAGGATGATGGCGGCAGTGCAACCTCCATCCGAGTATTTGACGATCCGCTGCTCTTGGTCAATATGAGTGTCTGGAAAAGCTTGGAGTGGTTAAAACAATACGTTTACAAATCCCTTCACGTGGAGTTGATTCGTGACCGAGAAGGTTGGTTCAACAAAATGGCGGAGGCTCACCAAGCTCTGTGGTGGGTTCCCGCTGGCCACATTCCAAGTGTTCAGGAAGCAAAGCAAAAGCTGGAGCACCTCCGAAAGCATGGA…	MNSFHIAQVNVARAKADMESELMQGFVSRLDEINALADCAEGFVWRLKDDGGSATSIRVFDDPLLLVNMSVWKSLEWLKQYVYKSLHVELIRDREGWFNKMAEAHQALWWVPAGHIPSVQEAKQKLEHLRKHGPTQEAFTFAKAHPMPSQLNL*	0.491341991342	NA	NA	NA	NA	-	PF11695	gnl|FJ172408|idb|c6764|uncultured_bacterium|orf149	67.832	95.33	NA	NA	NA	NA	NA	NA
camera	CAM_PROJ_EBPRSludge.read	JGI_SLUDGE_AUS_READ_1434099275	CDS	126	482	+	16.9	357	ini0	CDS_1	NA	NA	NA	NA	NA	NA	NA	NA	NA	NA	NA	GTGAAGTTTGTGGCTGACGAAAACCTTGATCGTCAAGTCGTAGAACGTTTGCGTGGAGACGGCCATGTGGTCTGGTATGTCGCAGAGATGGCCCCAGGGGTCAGTGACCAAGATGTGCTCAATCTGGCCAACCATGAACAAGCGGTGCTAGTAACGGCTGACAAGGACTTTGGTGAACTGGTTTTCCGCCAGCATCTTCTCAGTCCCGGCGTCATTTTGCTTCGTTTGACTGGGTTGCTACCGACTGTCAAGGCCGAAGTACTTGCAAGGGCTATAACTGGGCACATGAAGGAGATGGCAGGCAACTTTGTGGTAGTTTCTCACCGGGCGATTCGCATACGACAATCAAGAACGTGA	MKFVADENLDRQVVERLRGDGHVVWYVAEMAPGVSDQDVLNLANHEQAVLVTADKDFGELVFRQHLLSPGVILLRLTGLLPTVKAEVLARAITGHMKEMAGNFVVVSHRAIRIRQSRT*	0.521008403361	R	NOG.COG4634.meta_raw	NA	NA	NA	NA	NA	NA	NA	NA	NA	NA	NA	NA	NA
camera	CAM_PROJ_EBPRSludge.read	JGI_SLUDGE_AUS_READ_1434099275	attC_site	505	601	+	50.0	97	23	attC_1	0	9.255632	505	512	517	525	583	590	595	GCCCAACCAGTCATTCAACCGGACGCCGGTGCAGCGTGGCGGCGTGGCGGCTTGTCCTGCGGCGCCATCACCGGCGCCGGTTAATTCTTCGTTGGAC	NA	NA	NA	NA	NA	NA	NA	NA	NA	NA	NA	NA	NA	NA	NA	NA	NA	NA	NA
camera	CAM_PROJ_EBPRSludge.read	JGI_SLUDGE_AUS_READ_1434099275	CDS	721	915	+	17.3	195	120	CDS_2	NA	NA	NA	NA	NA	NA	NA	NA	NA	NA	NA	ATGATCACAGAGGAAGAACGAGCGAAACGAAAGGCAGCGTATGAACTCGCGAAGGAAAACTCTAGGAAACGGGGCGTTGAACTAACGCCAGAAACTGAGAAGCTGATGGCGCAATACATCAATGGTGAGATTAGTGACGAGGCATTCTTTATTGAAATCTGGAAACTGCTGGGTGTTACCCCACTGGTACATTAG	MITEEERAKRKAAYELAKENSRKRGVELTPETEKLMAQYINGEISDEAFFIEIWKLLGVTPLVH*	0.466666666667	NA	NA	NA	NA	NA	NA	NA	NA	NA	NA	NA	NA	NA	NA	NA
camera	CAM_PROJ_EBPRSludge.read	JGI_SLUDGE_AUS_READ_1434099275	attC_site	938	1068	+	30.3	131	23	attC_2	337	4.518476	938	945	951	959	1049	1056	1062	GCCCAACCCGGCCGGCCACACTGACGCTGCGTTCATAAAACAGAGGCTGGGGTCAGTTAATTGCCCACCTTGTCATTCAACCCAGACTGGCGCGATAAAGCTGCGCCAGCCGTTTAATTCAGACGTTAGGC	NA	NA	NA	NA	NA	NA	NA	NA	NA	NA	NA	NA	NA	NA	NA	NA	NA	NA	NA
camera	CAM_PROJ_EBPRSludge.read	JGI_SLUDGE_AUS_READ_1434102088	CDS	500	934	+	18.5	435	ini0	CDS_2	NA	NA	NA	NA	NA	NA	NA	NA	NA	NA	NA	ATGCGCACCTTCTCCGACTTCTTCGCCTACCTCGGTTGTCCTCTGAGGAACACGCGCTGGTCGTGGTCCGCCGTGTCCGCTGACGGTCGGCGCGCGCTATTCACCCTCTGGAGTGACGAAGTCAAGAATAGGCAGTACGTGCTGTATCCCACGTCGCTCCGCCGGCCTCGCGAGATTCCTGAGGAGGCTGATTCTCGCCTCGGTGCGGAAGAGATCGCGCGAAATGCCCACTACGCGGCGTCCACGCCTGGTGTCGAGGCATTCGGCGTGCTCACCATCGCCAAAGACACGAATGCCACTACTCGCGAGCGCGCCACGTACGATGACAGCACGGTCTTTCGACTGCGCATTGAGGTCGTCGATGGTGTCTACATTGCGCATCTCGTCGAGCGCCCATCA…	MRTFSDFFAYLGCPLRNTRWSWSAVSADGRRALFTLWSDEVKNRQYVLYPTSLRRPREIPEEADSRLGAEEIARNAHYAASTPGVEAFGVLTIAKDTNATTRERATYDDSTVFRLRIEVVDGVYIAHLVERPSVRSLVEANSAG*	0.613793103448	NA	NA	NA	NA	NA	NA	NA	NA	NA	NA	NA	NA	NA	NA	NA
camera	CAM_PROJ_EBPRSludge.read	JGI_SLUDGE_AUS_READ_1434102088	attC_site	929	1006	+	53.9	78	-5	attC_2	443	12.809669	929	936	941	949	987	994	1000	GGCTAACCAGTTGTTCGAGCCGACGGCCACATGCACGCTTCGCGTGCTTGCGTCCGCAGCTCAACTCCAACGTTAGGC	NA	NA	NA	NA	NA	NA	NA	NA	NA	NA	NA	NA	NA	NA	NA	NA	NA	NA	NA
camera	CAM_PROJ_EBPRSludge.read	JGI_SLUDGE_AUS_READ_1434102248	attC_site	673	730	-	40.1	58	ini0	attC_1	250	3.889958	730	723	718	710	692	685	679	GTCGAACGCTTAAGATCAGCGACGCGCGAAGCGCGTTCGCTGTAACGCCTGGTTCGGC	NA	NA	NA	NA	NA	NA	NA	NA	NA	NA	NA	NA	NA	NA	NA	NA	NA	NA	NA
camera	CAM_PROJ_EBPRSludge.read	JGI_SLUDGE_AUS_READ_1434102248	CDS	737	1012	-	7.5	276	7	CDS_1	NA	NA	NA	NA	NA	NA	NA	NA	NA	NA	NA	GTGCTTATTGGCATCACGCAGCTAAATCACAAAGAGGAGCTTATTGAGCAGCGTCAGTATGTCGGTCAGTTCGCCTCGATGGCACAGTTGATTCACATTACGCTAAGAAGCGGCGAGGATTTTACGCTGCCACCAGACCTCTCATCGTTTCAAAGAGCTAAGCCTGGTATTTACCGTCTGCGGTCGACTGGAGAGGAAGTTGAAAATCCCGACTTCACCGCAAGCTGGACTGTACGCGCGCCTGCTCCGAAAAAGGCGCCGCGGGAGAAAAATTGA	MLIGITQLNHKEELIEQRQYVGQFASMAQLIHITLRSGEDFTLPPDLSSFQRAKPGIYRLRSTGEEVENPDFTASWTVRAPAPKKAPREKN*	0.518115942029	NA	NA	NA	NA	NA	NA	NA	NA	NA	NA	NA	NA	NA	NA	NA
camera	CAM_PROJ_EBPRSludge.read	JGI_SLUDGE_AUS_READ_1434102770	CDS	399	833	+	18.4	435	ini0	CDS_2	NA	NA	NA	NA	NA	NA	NA	NA	NA	NA	NA	ATGCGCACCTTCTCCGACTTCTTCGCCTACCTCGGTTGTCCTCTGAGGAACACGCGCTGGTCGTGGTCCGCCGTGTCCGCTGACGGTCGGCGCGCGCTATTCACCCTCTGGAGTGACGAAGTCAAGAATAGGCAGTACGTGCTGTATCCCACGTCGCTCCGCCGGCCTCGCGAGATTCCTGAGGAGGCTGATTCTCGCCTCGGTGCGGAAGAGATCGCGCGAAATGCCCACTACGCGGCGTCCACGCCTGGTGTCGAGGCATTCGGCGTGCTCACCATCGCCAAAGACACGAATGCCACTACTCGCGAGCGCGCCACGTACGATGACAGCACGGTCTTTCGACTGCGCATTGAGGTCGTCGATGGTGTCTACATTGCGCATCTCGTCGAGCGCCCATCA…	MRTFSDFFAYLGCPLRNTRWSWSAVSADGRRALFTLWSDEVKNRQYVLYPTSLRRPREIPEEADSRLGAEEIARNAHYAASTPGVEAFGVLTIAKDTNATTRERATYDDSTVFRLRIEVVDGVYIAHLVERPSVRSLVEANSAG*	0.613793103448	NA	NA	NA	NA	NA	NA	NA	NA	NA	NA	NA	NA	NA	NA	NA
camera	CAM_PROJ_EBPRSludge.read	JGI_SLUDGE_AUS_READ_1434102770	attC_site	828	905	+	53.9	78	-5	attC_2	443	12.809669	828	835	840	848	886	893	899	GGCTAACCAGTTGTTCGAGCCGACGGCCACATGCACGCTTCGCGTGCTTGCGTCCGCAGCTCAACTCCAACGTTAGGC	NA	NA	NA	NA	NA	NA	NA	NA	NA	NA	NA	NA	NA	NA	NA	NA	NA	NA	NA
camera	CAM_PROJ_EBPRSludge.read	JGI_SLUDGE_AUS_READ_1434104077	attC_site	49	184	-	29.2	136	ini0	attC_2	0	5.365029	184	177	172	164	68	61	55	GGCCAACGTTCGAGCTGAGCGGGCCGCACTGGCGGAGCCGCTTGGCCCTGTGAAGGGACAATGTAGCTTGTTGCTACTCCCTNGGAAAGGCCAAGTGGCGCAGCCAGTGGAGGTCCGCTCGAGCGAGGGGTTAGGC	NA	NA	NA	NA	NA	NA	NA	NA	NA	NA	NA	NA	NA	NA	NA	NA	NA	NA	NA
camera	CAM_PROJ_EBPRSludge.read	JGI_SLUDGE_AUS_READ_1434104077	CDS	235	576	-	10.4	342	51	CDS_2	NA	NA	NA	NA	NA	NA	NA	NA	NA	NA	NA	ATGGATCGTTTCCGATCGTTCTTAGGCAAGCTTTCGGTCGCAGCCGCATCAGGGCTTATGGCTGCTTCCGCAAGTGCTGTCACGATACGTAATGTCCCTTCTTGTGGGGTGTGGTCTGAAGACCGTCCGAAGCAAGGAATGTCTTCAGTGGCAAATGAACTCTGGCTGCTGGGCTTTCTTTCCGGCCTTGCCACTGCAACTGACGGCGACTTCATAAGGGGAACAGATAACCCTTCGCTGTTCCTCTGGATGGACAACTACTGCCGAGCTAACCCCTTGATGAACATCGGGGACGGGGGATCCAGACTTTTCCAAGAGCTTGCCAAGCAAAAGCGGAAGTAG	MDRFRSFLGKLSVAAASGLMAASASAVTIRNVPSCGVWSEDRPKQGMSSVANELWLLGFLSGLATATDGDFIRGTDNPSLFLWMDNYCRANPLMNIGDGGSRLFQELAKQKRK*	0.535087719298	NA	NA	NA	NA	NA	NA	gnl|AM913633|idb|c742|uncultured_bacterium|ORF1	28.302	53.31	NA	NA	NA	BAC0186|hdeB/yhiC|sp|P0AET2|HDEB_ECOLI	24.73	77.78
camera	CAM_PROJ_EBPRSludge.read	JGI_SLUDGE_AUS_READ_1434104824	attC_site	415	510	-	44.9	96	ini0	attC_2	0	7.820142	510	503	498	490	433	426	421	GCCTAACGTAGAGGTGAGGGGCGGCCGGAGCGCGAAGCGCGGAGGGTACCTGCAAGCGCAGCTTGCAGGCCGTCCCTCTCGACCGCCGGGTTGGAC	NA	NA	NA	NA	NA	NA	NA	NA	NA	NA	NA	NA	NA	NA	NA	NA	NA	NA	NA
camera	CAM_PROJ_EBPRSludge.read	JGI_SLUDGE_AUS_READ_1434104824	CDS	526	780	-	14.0	255	16	CDS_2	NA	NA	NA	NA	NA	NA	NA	NA	NA	NA	NA	ATGACACTTCAAAACATTGGGTACATTCTTGTTGTCCTTGGTGGCGGCACTTTTATTGGTGGCGGTGGCGTTGTTCGCGGCTTCAAAGGGCACAAGGGGCTGCTCAGTGAGTATCGGGCGGCTCGTGCCGCGAGAAAAAAACCAACAGGTGATCAACAGTTTGCCTACTACGCTCACTTATGCAATGTCACAGGTCTTCCTTTGCTCGCAGTTGGCTTGCTCCTTCTGCTGTTGAGCAACACATTTGGTATATAG	MTLQNIGYILVVLGGGTFIGGGGVVRGFKGHKGLLSEYRAARAARKKPTGDQQFAYYAHLCNVTGLPLLAVGLLLLLLSNTFGI*	0.501960784314	NA	NA	NA	NA	NA	NA	NA	NA	NA	NA	NA	NA	NA	NA	NA
camera	CAM_PROJ_EBPRSludge.read	JGI_SLUDGE_AUS_READ_1434107553	attC_site	646	714	-	33.2	69	ini0	attC_2	451	0.669919	714	707	702	694	664	657	652	GCCTAACGCGGAGTTCAGCGGAGAGGGCAAGCGCAGCTTGACCGATTCCGCTGAAACGTAGGGTTCGGC	NA	NA	NA	NA	NA	NA	NA	NA	NA	NA	NA	NA	NA	NA	NA	NA	NA	NA	NA
camera	CAM_PROJ_EBPRSludge.read	JGI_SLUDGE_AUS_READ_1434107553	CDS	743	937	+	5.8	195	29	CDS_2	NA	NA	NA	NA	NA	NA	NA	NA	NA	NA	NA	ATGAGCGAACAACTTTCACAAGCACTAAAGAACCTGCGCGACGTGCTGCAACAAGAGGTGCACGAACAATGCACTAGCGTCACTGTGGTCTTCAATTGCGAGGGACACACGATTGTGTACAACACCAGAACGCCAGCAAGCCTCAAGCATGATGGAATCAGGATGCGGAATCTATGCGGCGAGTGGGTGAAGTGA	MSEQLSQALKNLRDVLQQEVHEQCTSVTVVFNCEGHTIVYNTRTPASLKHDGIRMRNLCGEWVK*	0.512820512821	NA	NA	NA	NA	NA	NA	NA	NA	NA	NA	NA	NA	NA	NA	NA
camera	CAM_PROJ_EBPRSludge.read	JGI_SLUDGE_AUS_READ_1434108265	CDS	427	681	+	9.7	255	ini0	CDS_2	NA	NA	NA	NA	NA	NA	NA	NA	NA	NA	NA	ATGACACTTCAAAACATTGGGTACATTCTTGTTGTCCTTGGTGGCGGCACTTTTATTGGTGGCGGTGGCGTTGTTCGCGGCTTCAAAGGGCACAAGGGGCTGCTCAGTGAGTATCGGGCGGCTCGTGCCGCGAGAAAAAAACCAACAGGTGATCAACAGTTTGCCTACTACGCTCACTTATGCAATGTCACAGGTCTTCCTTTGCTCGCAGTTGGCTTGCTCCTTCTGCTGTTGAGCAACACATTTGGTATATAG	MTLQNIGYILVVLGGGTFIGGGGVVRGFKGHKGLLSEYRAARAARKKPTGDQQFAYYAHLCNVTGLPLLAVGLLLLLLSNTFGI*	0.501960784314	NA	NA	NA	NA	NA	NA	NA	NA	NA	NA	NA	NA	NA	NA	NA
camera	CAM_PROJ_EBPRSludge.read	JGI_SLUDGE_AUS_READ_1434108265	attC_site	697	792	+	44.9	96	16	attC_2	304	7.820142	697	704	709	717	774	781	786	GTCCAACCCGGCGGTCGAGAGGGACGGCCTGCAAGCTGCGCTTGCAGGTACCCTCCGCGCTTCGCGCTCCGGCCGCCCCTCACCTCTACGTTAGGC	NA	NA	NA	NA	NA	NA	NA	NA	NA	NA	NA	NA	NA	NA	NA	NA	NA	NA	NA
camera	CAM_PROJ_EBPRSludge.read	JGI_SLUDGE_AUS_READ_1434108807	attC_site	588	655	-	45.0	68	ini0	attC_2	0	6.951624	655	648	643	635	607	600	594	CCCTAACGTCTGAATTCACCGGACCTGCGCGGCTTTTCGCGCAGGTCCGGTGGAATGATGGGTTGGGC	NA	NA	NA	NA	NA	NA	NA	NA	NA	NA	NA	NA	NA	NA	NA	NA	NA	NA	NA
camera	CAM_PROJ_EBPRSludge.read	JGI_SLUDGE_AUS_READ_1434108807	CDS	737	1012	-	3.3	276	82	CDS_2	NA	NA	NA	NA	NA	NA	NA	NA	NA	NA	NA	ATGAGTCGGCTTCGCAAACTCCGCCAAGGCATCAATAGCCGCAGGGGAGTTCTGGTTGTTGCTGGAGTGTTTCCCCTCTTCGGAACACTGCTTGCACTTCCCGGAGCTTTGGCTTTCATTGCCAACACTGAAGGCTCATCCGGGCTTTCGGTGGCTGCGTTCTGCTTTTTCTGTGTAATTACTTCCGCTCTGGTAATCCCGCCGTATTTCTGTCGCGCACGTGTCGTGAATCGCACCTATCGTGTTTTGTGGTTCTTTCGAGGCCTAACACCATGA	MSRLRKLRQGINSRRGVLVVAGVFPLFGTLLALPGALAFIANTEGSSGLSVAAFCFFCVITSALVIPPYFCRARVVNRTYRVLWFFRGLTP*	0.528985507246	NA	NA	NA	NA	NA	NA	NA	NA	NA	NA	NA	NA	NA	NA	NA
camera	CAM_PROJ_EBPRSludge.read	JGI_SLUDGE_AUS_READ_1434110319	CDS	402	920	+	22.0	519	ini0	CDS_2	NA	NA	NA	NA	NA	NA	NA	NA	NA	NA	NA	ATGGGAGTCACTCAGACGACCTTTCTACTTGAGTTTGGAGATGCATTTCGCAAGGTCTTCGGAGATGGAACGGCTTGGGCTGGCGGACAGGCGAAGAACAATACAGGGAGCTTACTAACACACCAAGCCGGAAGGCGTGATGGGAAGTACAATAAAGCTGAACGCTTCGAGCTTGGTGACCTGACTACGGTTCTTCATGGCCGAAAAATCATCATTGAGTTTGAAAGCAAGCAGGTTCCCATCTCAAATCTGCTCAAGTACTGGCCATATCTCCGTGGCGAGCTAAGTACAAAGCCTCATATGCCTGTTCTGTTATGCCACTTCTCAGATTGGTGGAGCTACGGCATATACCGNGACCTCTGGCAGTGGACTCTTCACCGNATGCAGGAAGACACAACG…	MGVTQTTFLLEFGDAFRKVFGDGTAWAGGQAKNNTGSLLTHQAGRRDGKYNKAERFELGDLTTVLHGRKIIIEFESKQVPISNLLKYWPYLRGELSTKPHMPVLLCHFSDWWSYGIYXDLWQWTLHXMQEDTTCLYPIVGSQFDHGGTDDDLRKQSITEALHWLPEQLNNAR*	0.506769825919	NA	NA	NA	NA	NA	NA	NA	NA	NA	NA	NA	NA	NA	NA	NA
camera	CAM_PROJ_EBPRSludge.read	JGI_SLUDGE_AUS_READ_1434110319	attC_site	937	1015	+	32.1	79	17	attC_2	555	15.223585	937	944	949	957	997	1004	1009	GCCTAACATCCCGGTCAAGGCGCAGCCTTCGGCTGCTGGGACGGGCGGCAGCCGGGTGGCCCTTACTTAAAAGTTAGAT	NA	NA	NA	NA	NA	NA	NA	NA	NA	NA	NA	NA	NA	NA	NA	NA	NA	NA	NA
camera	CAM_PROJ_EBPRSludge.read	JGI_SLUDGE_AUS_READ_1434112276	attC_site	395	454	-	62.0	60	ini0	attC_2	0	18.848089	454	447	442	434	414	407	401	GTTCAACGCCTGAGTTAAGCCGCGCCGCGAAGCGGCGTCGGCTTGAACGAATTGTTAGAA	NA	NA	NA	NA	NA	NA	NA	NA	NA	NA	NA	NA	NA	NA	NA	NA	NA	NA	NA
camera	CAM_PROJ_EBPRSludge.read	JGI_SLUDGE_AUS_READ_1434112276	CDS	456	902	-	35.8	447	2	CDS_2	NA	NA	NA	NA	NA	NA	NA	NA	NA	NA	NA	GTGCCCAAAGTAACCATATTGATCGGCTCCTCGACTGCCGCAAAGTCACAGGCCAAGGCGATCGTGAAAGCATTCACTTCTGCAACTGTTGAGTTTTTGCCTTGGTGGGAGGCGTTCACGCCTGGCCGGACACTGCTTGAAGATCTTGATGCCATTCGTGGTCAAGTAGATGGGGCGCTCTTGCTTTTCTCACCAGAGGCAGAGGCCACCGTTCGTGGCAATACCGTTTTCACACCAAATCTCAACGTCCTGTTTGAGTTTGGCTACTTCTACGGACATTTCGGTAAGCAAAAAGTGGCCATGCTCAAGTACGGTGATTTCTATCTGCCCAGCGATTTGGGCGGCTACATCCATATCAATGGCAGCCGCTTCTTCAAGCGCAGCGCTGTAGTTCAAGTA…	MPKVTILIGSSTAAKSQAKAIVKAFTSATVEFLPWWEAFTPGRTLLEDLDAIRGQVDGALLLFSPEAEATVRGNTVFTPNLNVLFEFGYFYGHFGKQKVAMLKYGDFYLPSDLGGYIHINGSRFFKRSAVVQVGKRTGTEFGKWVAQV*	0.514541387025	R	NOG.COG4271.meta_raw	NA	NA	-	PF10137	NA	NA	NA	NA	NA	NA	NA	NA	NA
camera	CAM_PROJ_EBPRSludge.read	JGI_SLUDGE_AUS_READ_1434112296	CDS	194	406	+	8.2	213	ini0	CDS_1	NA	NA	NA	NA	NA	NA	NA	NA	NA	NA	NA	ATGTGTGCTTTCACGCATACGGGGGGCTTGCATTTGCAACGCTGGCAATCGCAAGACGGCGTAGAGCCGACATTCGCGCCAGAAGAATTGGAAGAATGTCTGAATTGCGCAGAGCTATTCGGGGTGATGGCTGGGCTAGAGCTCGTGCAGCTCAGCAAGTCTGGCGCGGATGGCATCGATGTCTTGCAGCTAATGAAGAAGAGGTGGCCGTGA	MCAFTHTGGLHLQRWQSQDGVEPTFAPEELEECLNCAELFGVMAGLELVQLSKSGADGIDVLQLMKKRWP*	0.553990610329	NA	NA	NA	NA	NA	NA	NA	NA	NA	NA	NA	NA	NA	NA	NA
camera	CAM_PROJ_EBPRSludge.read	JGI_SLUDGE_AUS_READ_1434112296	attC_site	411	482	+	28.0	72	5	attC_1	0	8.340443	411	418	423	431	464	471	476	TTCTAACATGGCGGTCAACACGGACGCTCCGCCGATAAAGCCGGCTCCACGCCGGTTACCTTCACGTTCGGC	NA	NA	NA	NA	NA	NA	NA	NA	NA	NA	NA	NA	NA	NA	NA	NA	NA	NA	NA
camera	CAM_PROJ_EBPRSludge.read	JGI_SLUDGE_AUS_READ_1434112296	CDS	484	678	-	5.8	195	2	CDS_2	NA	NA	NA	NA	NA	NA	NA	NA	NA	NA	NA	ATGAGCGAACAACTTTCACAAGCACTAAAGAACCTGCGCGACGTGCTGCAACAAGAGGTGCACGAACAATGCACTAGCGTCACTGTGGTCTTCAATTGCGAGGGACACACGATTGTGTACAACACCAGAACGCCAGCAAGCCTCAAGCATGATGGAATCAGGATGCGGAATCTATGCGGCGAGTGGGTGAAGTGA	MSEQLSQALKNLRDVLQQEVHEQCTSVTVVFNCEGHTIVYNTRTPASLKHDGIRMRNLCGEWVK*	0.512820512821	NA	NA	NA	NA	NA	NA	NA	NA	NA	NA	NA	NA	NA	NA	NA
camera	CAM_PROJ_EBPRSludge.read	JGI_SLUDGE_AUS_READ_1434112296	attC_site	707	775	+	33.2	69	29	attC_2	225	0.669919	707	714	719	727	757	764	769	GCCGAACCCTACGTTTCAGCGGAATCGGTCAAGCTGCGCTTGCCCTCTCCGCTGAACTCCGCGTTAGGC	NA	NA	NA	NA	NA	NA	NA	NA	NA	NA	NA	NA	NA	NA	NA	NA	NA	NA	NA
camera	CAM_PROJ_EBPRSludge.read	JGI_SLUDGE_AUS_READ_1434220852	attC_site	378	437	-	23.4	60	ini0	attC_2	0	0.612447	437	430	425	417	396	389	384	GTCGAACGTGGATCTCAGCGGCGACCGCTTGCGGGCGTCCGCTGCGGCGCAAAGTTATGC	NA	NA	NA	NA	NA	NA	NA	NA	NA	NA	NA	NA	NA	NA	NA	NA	NA	NA	NA
camera	CAM_PROJ_EBPRSludge.read	JGI_SLUDGE_AUS_READ_1434220852	CDS	432	917	-	55.6	486	-5	CDS_2	NA	NA	NA	NA	NA	NA	NA	NA	NA	NA	NA	ATGGGGCTTCTTGACGGTTTTGAAAAACTTATCAACGAGCATGGCTCTGCGGTAATACTCAAAGAGCGTATTGCGCTTGCAAACGACAAGTATTCGGCGCTGGAGCAAAAGCTTTCTGAATGTGAGGCCGCAAAAGTAAAGCTTGCCTCGGAGAATGAGGCACTTCGTCTCGATCTTGAGAAGGCGACAGTTGAGATACAGAATCTCAGAAAACTTACCGAGCAGGTTCATGGTTCGCGCCTCGAAGAGGTAAAAGAAAAACTCCTGGTATTACTTTCACAGCGTGAAGAAACCACGGAGCAAGCAATACTCCAAGCTCTTAGTCTTAGTGGGCAATTAGCCAAATTTCACTTAAGCGATCTGAAGACAGCAAAGTTCATTCGCATCACTACCGTTATT…	MGLLDGFEKLINEHGSAVILKERIALANDKYSALEQKLSECEAAKVKLASENEALRLDLEKATVEIQNLRKLTEQVHGSRLEEVKEKLLVLLSQREETTEQAILQALSLSGQLAKFHLSDLKTAKFIRITTVISMMGGSPPTTYALTQEGRRYLVTHGLLA*	0.462962962963	K	NOG.COG2345.meta_raw	Regulatory_functions	TIGR02702	-	PF13601	NA	NA	NA	NA	NA	NA	NA	NA	NA
camera	CAM_PROJ_EBPRSludge.read	JGI_SLUDGE_AUS_READ_1434226208	attC_site	172	249	-	53.9	78	ini0	attC_2	0	12.809669	249	242	237	229	191	184	178	GCCTAACGTTGGAGTTGAGCTGCGGACGCAAGCACGCGAAGCGTGCATGTGGCCGTCGGCTCGAACAACTGGTTAGCC	NA	NA	NA	NA	NA	NA	NA	NA	NA	NA	NA	NA	NA	NA	NA	NA	NA	NA	NA
camera	CAM_PROJ_EBPRSludge.read	JGI_SLUDGE_AUS_READ_1434226208	CDS	244	678	-	22.3	435	-5	CDS_2	NA	NA	NA	NA	NA	NA	NA	NA	NA	NA	NA	ATGCGCACCTTCTCCGACTTCTTCGCCTACCTCGGTTGTCCTCTGAGGAACACGCGCTGGTCGTGGTCCGCCGTGTCCGCTGACGGTCGGCGCGCGCTATTCACCCTCTGGAGTGACGAAGTCAAGAATAGGCAGTACGTGCTGTATCCCACGTCGCTCCGCCGGCCTCGCGAGATTCCTGAGGAGGCTGATTCTCGCCTCGGTGCGGAAGAGATCGCGCGAAATGCCCACTACGCGGCGTCCACGCCTGGTGTCGAGGCATTCGGCGTGCTCACCATCGCCAAAGACACGAATGCCACTACTCGCGAGCGCGCCACGTACGATGACAGCACGGTCTTTCGACTGCGCATTGAGGTCGTCGATGGTGTCTACATTGCGCATCTCGTCGAGCGCCCATCA…	MRTFSDFFAYLGCPLRNTRWSWSAVSADGRRALFTLWSDEVKNRQYVLYPTSLRRPREIPEEADSRLGAEEIARNAHYAASTPGVEAFGVLTIAKDTNATTRERATYDDSTVFRLRIEVVDGVYIAHLVERPSVRSLVEANSAG*	0.613793103448	NA	NA	NA	NA	NA	NA	NA	NA	NA	NA	NA	NA	NA	NA	NA
camera	CAM_PROJ_EBPRSludge.read	JGI_SLUDGE_AUS_READ_1434226208	attC_site	692	760	-	52.2	69	14	attC_1	443	8.861004	760	753	748	740	711	704	698	GGCTAACGTCGAAGCTCAGGCGACGGCCGCGGCTTTATGCGGCCGGTCGCCTGGAGCGCAGGGTTAGCC	NA	NA	NA	NA	NA	NA	NA	NA	NA	NA	NA	NA	NA	NA	NA	NA	NA	NA	NA
camera	CAM_PROJ_EBPRSludge.read	JGI_SLUDGE_AUS_READ_1434226208	CDS	755	1015	-	4.7	261	-5	CDS_1	NA	NA	NA	NA	NA	NA	NA	NA	NA	NA	NA	GTGTTCTCCGACAAAGTCAGGACAAAGCTTGAANACACCGTAGGTATCTTTCTCTCGATCAATGGTTTTTCACAAGATGGAGTCACTGCACACCAAGCTGGCGGAGCGTCACTACTGCTTGTGGATGGGGGCGATCTAATGGCTGTCTTTGAAGAACGAATCGACTTCATAAGCCTATTACTACGGAAAAAGCGCCATGCTGCCCAAACAGGCCAAATCTATCTCAGCTACTACCAAATGGTTACCGCTGGTGGTGGCTAA	MFSDKVRTKLEXTVGIFLSINGFSQDGVTAHQAGGASLLLVDGGDLMAVFEERIDFISLLLRKKRHAAQTGQIYLSYYQMVTAGGG*	0.480769230769	NA	NA	NA	NA	NA	NA	NA	NA	NA	NA	NA	NA	NA	NA	NA
camera	CAM_PROJ_EBPRSludge.read	JGI_SLUDGE_AUS_READ_1434226792	attC_site	453	548	-	44.9	96	ini0	attC_2	0	7.820142	548	541	536	528	471	464	459	GCCTAACGTAGAGGTGAGGGGCGGCCGGAGCGCGAAGCGCGGAGGGTACCTGCAAGCGCAGCTTGCAGGCCGTCCCTCTCGACCGCCGGGTTGGAC	NA	NA	NA	NA	NA	NA	NA	NA	NA	NA	NA	NA	NA	NA	NA	NA	NA	NA	NA
camera	CAM_PROJ_EBPRSludge.read	JGI_SLUDGE_AUS_READ_1434226792	CDS	564	818	-	9.3	255	16	CDS_2	NA	NA	NA	NA	NA	NA	NA	NA	NA	NA	NA	ATGACACTTCAAAACATTGGGTACATTCTTGTTGTCCTTGGTGNCGGCACTTTTATTGGTGCCGGTGGCGTTGTTCGCGGCTTCAAAGGGCACAAGGGGCTGCTCAGTGAGTATCGGGCGGCTCGTGCCGCGAGAAAAAAACCAACAGGTGATCAACAGTTTGCCTACTACGCTCACTTATGCAATGTCACAGGTCTTCCTTTGCTCGCAGTTGGCTTGCTCCTTCTGCTGTTGAGCAACACATTTGGTATATAG	MTLQNIGYILVVLGXGTFIGAGGVVRGFKGHKGLLSEYRAARAARKKPTGDQQFAYYAHLCNVTGLPLLAVGLLLLLLSNTFGI*	0.5	NA	NA	NA	NA	NA	NA	NA	NA	NA	NA	NA	NA	NA	NA	NA
camera	CAM_PROJ_EBPRSludge.read	JGI_SLUDGE_AUS_READ_1434226793	CDS	134	718	+	24.0	585	ini0	CDS_2	NA	NA	NA	NA	NA	NA	NA	NA	NA	NA	NA	ATGACGCCTGAAAGGATTGCTGCTGCAGAACAGTTCGGAGCTGAGCTTCATCGGCTCACGAACGAAATCGAGATGTGGCAGACGGAGAAGAATCGGGCCGCTGCTGCCTCCTTTGGCATCGCGCTGGATCATCATGCAGCAATAGTGTTCCTGCTGAAGAATACGTTTTACTCGTCGAGCTTTGCCTTACTGCGGTCGCTGTTCGAAGCCTATTTGCGCGGGCTCTGGCTAAAACATTGCGCTACTGACACACAGGTATCCGCCTTCTTTCGAGGTGGCAAACCACCGAAAACCATGGTCGCGGAAATCGAGTCCACCGAAGCCTTTACCGGTGGCGTTCTATCACGCATCAAGAAAGAGAATTGGAGCGCCATGTGTGCTTTCACGCATACGGGGGGC…	MTPERIAAAEQFGAELHRLTNEIEMWQTEKNRAAAASFGIALDHHAAIVFLLKNTFYSSSFALLRSLFEAYLRGLWLKHCATDTQVSAFFRGGKPPKTMVAEIESTEAFTGGVLSRIKKENWSAMCAFTHTGGLHLQRWQSQDGVEPTFAPEELEECLNCAELFGVMAGLELVQLSKSGADGIDVLQLMKKRWP*	0.54188034188	NA	NA	NA	NA	NA	NA	NA	NA	NA	NA	NA	NA	NA	NA	NA
camera	CAM_PROJ_EBPRSludge.read	JGI_SLUDGE_AUS_READ_1434226793	attC_site	723	794	+	28.0	72	5	attC_2	596	8.340443	723	730	735	743	776	783	788	TTCTAACATGGCGGTCAACACGGACGCTCCGCCGATAAAGCCGGCTCCACGCCGGTTACCTTCACGTTCGGC	NA	NA	NA	NA	NA	NA	NA	NA	NA	NA	NA	NA	NA	NA	NA	NA	NA	NA	NA
camera	CAM_PROJ_EBPRSludge.read	JGI_SLUDGE_AUS_READ_1434229055	attC_site	299	367	-	33.2	69	ini0	attC_2	0	0.669919	367	360	355	347	317	310	305	GCCTAACGCGGAGTTCAGCGGAGAGGGCAAGCGCAGCTTGACCGATTCCGCTGAAACGTAGGGTTCGGC	NA	NA	NA	NA	NA	NA	NA	NA	NA	NA	NA	NA	NA	NA	NA	NA	NA	NA	NA
camera	CAM_PROJ_EBPRSludge.read	JGI_SLUDGE_AUS_READ_1434229055	CDS	396	590	+	5.6	195	29	CDS_2	NA	NA	NA	NA	NA	NA	NA	NA	NA	NA	NA	ATGAGCGAACAACTTTCACAAGCACTAAAGAACCTGCGCGACGTGCTGCAACAAGAGGTGCACGAACAATGCACTAGCGTCACTGTGGTCTTCAATTGCGAGGGACACACGATTGTGTACAACACCAGAACGCCAGCAAGCCTCAAGCATGATGGAATCAGGATGCGGAATCTATGCGGCGAGTGGGTGAAGTGA	MSEQLSQALKNLRDVLQQEVHEQCTSVTVVFNCEGHTIVYNTRTPASLKHDGIRMRNLCGEWVK*	0.512820512821	NA	NA	NA	NA	NA	NA	NA	NA	NA	NA	NA	NA	NA	NA	NA
camera	CAM_PROJ_EBPRSludge.read	JGI_SLUDGE_AUS_READ_1434229055	attC_site	592	663	-	28.0	72	2	attC_1	225	8.340443	663	656	651	643	610	603	598	GCCGAACGTGAAGGTAACCGGCGTGGAGCCGGCTTTATCGGCGGAGCGTCCGTGTTGACCGCCATGTTAGAA	NA	NA	NA	NA	NA	NA	NA	NA	NA	NA	NA	NA	NA	NA	NA	NA	NA	NA	NA
camera	CAM_PROJ_EBPRSludge.read	JGI_SLUDGE_AUS_READ_1434229055	CDS	668	958	-	13.1	291	5	CDS_1	NA	NA	NA	NA	NA	NA	NA	NA	NA	NA	NA	ATGGTCGCGGAAATCGAGTCCACCGAAGCCTTTACCGTTGGCGTTCTATCACGCATCAAGAAAGAGAATTGGAGCGCCATGTGTGCTTTCACGCATACGGNGGGCTTGCATTGGCAACGCTGGCAATCGCAAGACGGCGTAGAGCCGACATTCGCGCCAGAAGAATTGGAAGAATGTCTGAATTGCGCAGAGCTATTCGGGGTGATGGCTGGGCTAGAGCTCGTGCAGCTCAGCAAGTCTGGCGCGGATGGCATCGATGTCTTGCAGCTAATGAAGAAGAGGTGCCCGTGA	MVAEIESTEAFTVGVLSRIKKENWSAMCAFTHTXGLHWQRWQSQDGVEPTFAPEELEECLNCAELFGVMAGLELVQLSKSGADGIDVLQLMKKRCP*	0.548275862069	NA	NA	NA	NA	NA	NA	NA	NA	NA	NA	NA	NA	NA	NA	NA
camera	CAM_PROJ_EBPRSludge.read	JGI_SLUDGE_AUS_READ_1434229340	CDS	602	856	+	10.7	255	ini0	CDS_2	NA	NA	NA	NA	NA	NA	NA	NA	NA	NA	NA	ATGACACTTCAAAACATTGGGTACATTCTTGTTGTCCTTGGTGGCGGCACTTTTATTGGTGGCGGTGGCGTTGTTCGCGGCTTCAAAGGGCACAAGGGGCTGCTCAGTGAGTATCGGGCGGCTCGTGCCGCGAGAAAAAAACCAACAGGTGATCAACAGTTTGCCTACTACGCTCACTTATGCAATGTCACAGGTCTTCCTTTGCTCGCAGTTGGCTTGCTCCTTCTGCTGTTGAGCAACACATTTGGTATATAG	MTLQNIGYILVVLGGGTFIGGGGVVRGFKGHKGLLSEYRAARAARKKPTGDQQFAYYAHLCNVTGLPLLAVGLLLLLLSNTFGI*	0.501960784314	NA	NA	NA	NA	NA	NA	NA	NA	NA	NA	NA	NA	NA	NA	NA
camera	CAM_PROJ_EBPRSludge.read	JGI_SLUDGE_AUS_READ_1434229340	attC_site	872	967	+	34.4	96	16	attC_2	304	7.797299	872	879	884	892	949	956	961	GTCCAACCCGGCGGTCGAGAGGGACGGCCTGCAAGCTGCGCCTTGCAGTACCCTCCGCGCTTCGCGCTCCGGCCGNCCCTCACCTCTACGTTAGGC	NA	NA	NA	NA	NA	NA	NA	NA	NA	NA	NA	NA	NA	NA	NA	NA	NA	NA	NA
camera	CAM_PROJ_EBPRSludge.read	JGI_SLUDGE_AUS_READ_1434233238	CDS	180	713	+	25.6	534	ini0	CDS_2	NA	NA	NA	NA	NA	NA	NA	NA	NA	NA	NA	ATGCACCAACCTTCGCGTCTGATGCCAAAGTATCTGGCCCCTCAAGGTTCTTGGTTGAAGTGGGCTTATGGTTTTGTCTTTGTCGCGCTTTGGGTCTTCGCGATCTGGTCTTCGCCAATCGTGTTTGGCTCTATCACTTTGCTCCTTGTGATATCCACGATCATCCTGGGTAAATCAAGAACCAAGCACTTGCGTACCTTGGCAGTGCAACGGTCGGGCGAATCAATTTGCACCTTCGCGCGTGAAGCCAACTGTAGAGAAAATGATTCTTGGGCCGTTCGCGCTGTTTATGAGCAGATACAAGAGTACCTAGGCGAGGAATTCAAAAACTTCCCTGTTCGCTGGGGTGATGATTTCGAGAAAGATCTGAAGATTGATCTGGAGGATGTAGAAGACATC…	MHQPSRLMPKYLAPQGSWLKWAYGFVFVALWVFAIWSSPIVFGSITLLLVISTIILGKSRTKHLRTLAVQRSGESICTFAREANCRENDSWAVRAVYEQIQEYLGEEFKNFPVRWGDDFEKDLKIDLEDVEDIIAIEAAQRARRSLVSPESNPLYGKVKTVGDLVRFLVSQPNESSP*	0.486891385768	NA	NA	NA	NA	NA	NA	NA	NA	NA	NA	NA	NA	NA	NA	NA
camera	CAM_PROJ_EBPRSludge.read	JGI_SLUDGE_AUS_READ_1434233238	attC_site	708	806	+	48.8	99	-5	attC_2	536	10.961930	708	715	720	728	787	794	800	CCCTAACAATTCCGTCGAGAGGGACCGCCCACAAGCTGCGCTTGTGGGTTCCCTTCGCGGCTTCGCCGCTGCGGCGGCCCCTCACGTCAAACGTTAGCC	NA	NA	NA	NA	NA	NA	NA	NA	NA	NA	NA	NA	NA	NA	NA	NA	NA	NA	NA
camera	CAM_PROJ_EBPRSludge.read	JGI_SLUDGE_AUS_READ_1434234711	attC_site	217	285	-	39.6	69	ini0	attC_2	0	9.629098	285	278	273	265	236	229	223	GCATAACGTTTAAATTCAGTGGCCTTGCGCGGCTTTATGCGCAAGGTCCGGTGGAATGATGGGTTGGGC	NA	NA	NA	NA	NA	NA	NA	NA	NA	NA	NA	NA	NA	NA	NA	NA	NA	NA	NA
camera	CAM_PROJ_EBPRSludge.read	JGI_SLUDGE_AUS_READ_1434234711	CDS	295	756	-	24.4	462	10	CDS_2	NA	NA	NA	NA	NA	NA	NA	NA	NA	NA	NA	TTGAATAGCTTTCACATCGCACAAGTCAATGTCGCCCGCGCAAAGGCAGATATGGAGTCGGAACTTATGCAGGGGTTTGTTTCACGTCTTGACGAAATAAACGCTCTCGCCGATTGTGCAGAAGGATTTGTATGGCGCCTCAAGGATGATGGCGGCAGTGCAACCTCCATCCGAGTATTTGACGATCCGCTGCTCTTGGTCAATATGAGTGTCTGGAAAAGCTTGGAGTGGTTAAAACAATACGTTTACAAATCCCTTCACGTGGAGTTGATTCGTGACCGAGAAGGTTGGTTCAACAAAATGGCGGAGGCTCACCAAGCTCTGTGGTGGGTTCCCGCTGGCCACATTCCAAGTGTTCAGGAAGCAAAGCAAAAGCTGGAGCACCTCCGAAAGCATGGA…	MNSFHIAQVNVARAKADMESELMQGFVSRLDEINALADCAEGFVWRLKDDGGSATSIRVFDDPLLLVNMSVWKSLEWLKQYVYKSLHVELIRDREGWFNKMAEAHQALWWVPAGHIPSVQEAKQKLEHLRKHGPTQEAFTFAKAHPMPSQLNL*	0.491341991342	NA	NA	NA	NA	-	PF11695	gnl|FJ172408|idb|c6764|uncultured_bacterium|orf149	67.832	95.33	NA	NA	NA	NA	NA	NA
camera	CAM_PROJ_EBPRSludge.read	JGI_SLUDGE_AUS_READ_1434234794	attC_site	248	316	-	33.2	69	ini0	attC_2	0	0.669919	316	309	304	296	266	259	254	GCCTAACGCGGAGTTCAGCGGAGAGGGCAAGCGCAGCTTGACCGATTCCGCTGAAACGTAGGGTTCGGC	NA	NA	NA	NA	NA	NA	NA	NA	NA	NA	NA	NA	NA	NA	NA	NA	NA	NA	NA
camera	CAM_PROJ_EBPRSludge.read	JGI_SLUDGE_AUS_READ_1434234794	CDS	345	539	+	5.7	195	29	CDS_2	NA	NA	NA	NA	NA	NA	NA	NA	NA	NA	NA	ATGAGCGAACAACTTTCACAAGCACTAAAGAACCTGCGCGACGTGCTGCAACAAGAGGTGCACGAACAATGCACTAGCGTCACTGTGGTCTTCAATTGCGAGGGACACACGATTGTGTACAACACCAGAACGCCAGCAAGCCTCAAGCATGATGGAATCAGGATGCGGAATCTATGCGGCGAGTGGGTGAAGTGA	MSEQLSQALKNLRDVLQQEVHEQCTSVTVVFNCEGHTIVYNTRTPASLKHDGIRMRNLCGEWVK*	0.512820512821	NA	NA	NA	NA	NA	NA	NA	NA	NA	NA	NA	NA	NA	NA	NA
camera	CAM_PROJ_EBPRSludge.read	JGI_SLUDGE_AUS_READ_1434234794	attC_site	541	612	-	28.0	72	2	attC_1	225	8.340443	612	605	600	592	559	552	547	GCCGAACGTGAAGGTAACCGGCGTGGAGCCGGCTTTATCGGCGGAGCGTCCGTGTTGACCGCCATGTTAGAA	NA	NA	NA	NA	NA	NA	NA	NA	NA	NA	NA	NA	NA	NA	NA	NA	NA	NA	NA
camera	CAM_PROJ_EBPRSludge.read	JGI_SLUDGE_AUS_READ_1434234794	CDS	617	1057	-	13.7	441	5	CDS_1	NA	NA	NA	NA	NA	NA	NA	NA	NA	NA	NA	GTGTTCCGCCTGAAGAATACCTTTTACTCGTCGAGCTTTGCCTTACTGCGTTCGCTGTTCGAAGCCTATTTGCGCGGGTTCTGGCTAAAACATTGCGCTACTGACACACAGGTATCCGCCTTCTTTCGAGGTGGCAAACCACCGAAAACCATGGTCGCGGAAATCGAGTCCACCGAAGCCTTTACCGGTGGCGTTCTATCACGCATCAAGAAAGAGAATTGGAGCGCCATGTGTGCTTTCACGCATACGGGGGGCTTGCATTTGCAACGCTGGCAATCGCAAGACGGCGTAGAGCCGACATTCGCGCCAGAAGAATTGGAAGAATGTCTGAATTGCGCAGAGCTATTCGGGGTGATGGCTGGGCTAGAGCTCGTGCAGCTCAGCAAGTCTGGCGCGGAT…	MFRLKNTFYSSSFALLRSLFEAYLRGFWLKHCATDTQVSAFFRGGKPPKTMVAEIESTEAFTGGVLSRIKKENWSAMCAFTHTGGLHLQRWQSQDGVEPTFAPEELEECLNCAELFGVMAGLELVQLSKSGADGIDVLQLMKKRWP*	0.537414965986	NA	NA	NA	NA	NA	NA	NA	NA	NA	NA	NA	NA	NA	NA	NA
camera	CAM_PROJ_EBPRSludge.read	JGI_SLUDGE_AUS_READ_1434235673	CDS	70	327	+	16.9	258	ini0	CDS_1	NA	NA	NA	NA	NA	NA	NA	NA	NA	NA	NA	ATGGATCATGGTTGGATTCGTACGTATGCTGGTTCCGCCCAAATGGCAGTACAAGTTAGCTTTGCCAATCAAGGGGGCTCCGACACCCCAGTACCAGATCTTTCCATTGAGGTAGACGACCTTGATGAAGCATTGCGCCGAGTCCAAGAAGCCAAAATTCCACTTGAATATGGCCCTACCAGAGAACCATGGGGCGTTCGCCGTTTCTATGTTAGAGACCCGCTCGGCAAGCTCATTAATGTTCTCCAGCATGAGTAA	MDHGWIRTYAGSAQMAVQVSFANQGGSDTPVPDLSIEVDDLDEALRRVQEAKIPLEYGPTREPWGVRRFYVRDPLGKLINVLQHE*	0.5	R	NOG.COG2764.meta_raw	NA	NA	-	PF00903	gnl|AY035340|idb|c2115|Vibrio_cholerae_O1_biovar_El_tor|orfC5B	36.0	56.1	NA	NA	NA	NA	NA	NA
camera	CAM_PROJ_EBPRSludge.read	JGI_SLUDGE_AUS_READ_1434235673	attC_site	393	486	+	38.7	94	66	attC_1	0	10.561686	393	400	405	413	467	474	480	GCCTAACTGGTTGGTCAAGCCGACACCCACAATCTTCACTTGTGGGTTCCCTGCGCGCTTCGCGCTCCGGTGCTGCTTACCTGTGGCGTTAGGC	NA	NA	NA	NA	NA	NA	NA	NA	NA	NA	NA	NA	NA	NA	NA	NA	NA	NA	NA
camera	CAM_PROJ_EBPRSludge.read	JGI_SLUDGE_AUS_READ_1434238327	attC_site	142	272	-	30.3	131	ini0	attC_2	0	4.518476	272	265	259	251	161	154	148	GCCTAACGTCTGAATTAAACGGCTGGCGCAGCTTTATCGCGCCAGTCTGGGTTGAATGACAAGGTGGGCAATTAACTGACCCCAGCCTCTGTTTTATGAACGCAGCGTCAGTGTGGCCGGCCGGGTTGGGC	NA	NA	NA	NA	NA	NA	NA	NA	NA	NA	NA	NA	NA	NA	NA	NA	NA	NA	NA
camera	CAM_PROJ_EBPRSludge.read	JGI_SLUDGE_AUS_READ_1434238327	CDS	295	489	-	20.8	195	23	CDS_2	NA	NA	NA	NA	NA	NA	NA	NA	NA	NA	NA	ATGATCACAGAGGAAGAACGAGCGAAACGAAAGGCAGCGTATGAACTCGCGAAGGAAAACTCTAGGAAACGGGGCGTTGAACTAACGCCAGAAACTGAGAAGCTGATGGCGCAATACATCAATGGTGAGATTAGTGACGAGGCATTCTTTATTGAAATCTGGAAACTGCTGGGTGTTACCCCACTGGTACATTAG	MITEEERAKRKAAYELAKENSRKRGVELTPETEKLMAQYINGEISDEAFFIEIWKLLGVTPLVH*	0.466666666667	NA	NA	NA	NA	NA	NA	NA	NA	NA	NA	NA	NA	NA	NA	NA
camera	CAM_PROJ_EBPRSludge.read	JGI_SLUDGE_AUS_READ_1434238987	CDS	219	494	+	1.8	276	ini0	CDS_2	NA	NA	NA	NA	NA	NA	NA	NA	NA	NA	NA	ATGAGTCGGCTTCGCAAACTCCGCCAATGCATCAATAGCCGCAGGGGAGGTCTGGTTGTTGCTGGAGTGTTTCCCCTCTTCGGAACACTGCTTGCACTTCCCGGAGCTTTGGCTTTCATTGCCAACACTGAAGGCTCATCCGGGCTTTCGGTGGCTGCGTTCTGCTTTTTCTGTGTAATTACTTCCGCTCTGGTAATCCCGCCGTATTTCTGTCGCGCACGTGTCGTGAATCGCACCTATCGTGTTTTGTGGTTCTTTCGAGGCCTAACACCATGA	MSRLRKLRQCINSRRGGLVVAGVFPLFGTLLALPGALAFIANTEGSSGLSVAAFCFFCVITSALVIPPYFCRARVVNRTYRVLWFFRGLTP*	0.528985507246	NA	NA	NA	NA	NA	NA	NA	NA	NA	NA	NA	NA	NA	NA	NA
camera	CAM_PROJ_EBPRSludge.read	JGI_SLUDGE_AUS_READ_1434238987	attC_site	576	643	+	45.0	68	82	attC_2	361	6.951624	576	583	588	596	624	631	637	GCCCAACCCATCATTCCACCGGACCTGCGCGAAAAGCCGCGCAGGTCCGGTGAATTCAGACGTTAGGG	NA	NA	NA	NA	NA	NA	NA	NA	NA	NA	NA	NA	NA	NA	NA	NA	NA	NA	NA
camera	CAM_PROJ_EBPRSludge.read	JGI_SLUDGE_AUS_READ_1434241659	CDS	126	380	+	9.9	255	ini0	CDS_2	NA	NA	NA	NA	NA	NA	NA	NA	NA	NA	NA	ATGACACTTCAAAACATTGGGTACATTCTTGTTGTCCTTGGTGGCGGCACTTTTATTGGTGGCGGTGGCGTTGTTCGCGGCTTCAAAGGGCACAAGGGGCTGCTCAGTGAGTATCGGGCGGCTCGTGCCGCGAGAAAAAAACCAACAGGTGATCAACAGTTTGCCTACTACGCTCACTTATGCAATGTCACAGGTCTTCCTTTGCTCGCAGTTGGCTTGCTCCTTCTGCTGTTGAGCAACACATTTGGTATATAG	MTLQNIGYILVVLGGGTFIGGGGVVRGFKGHKGLLSEYRAARAARKKPTGDQQFAYYAHLCNVTGLPLLAVGLLLLLLSNTFGI*	0.501960784314	NA	NA	NA	NA	NA	NA	NA	NA	NA	NA	NA	NA	NA	NA	NA
camera	CAM_PROJ_EBPRSludge.read	JGI_SLUDGE_AUS_READ_1434241659	attC_site	396	491	+	44.9	96	16	attC_2	304	7.820142	396	403	408	416	473	480	485	GTCCAACCCGGCGGTCGAGAGGGACGGCCTGCAAGCTGCGCTTGCAGGTACCCTCCGCGCTTCGCGCTCCGGCCGCCCCTCACCTCTACGTTAGGC	NA	NA	NA	NA	NA	NA	NA	NA	NA	NA	NA	NA	NA	NA	NA	NA	NA	NA	NA
camera	CAM_PROJ_EBPRSludge.read	JGI_SLUDGE_AUS_READ_1434244637	attC_site	102	236	-	42.5	135	ini0	attC_2	0	8.784532	236	229	224	216	121	114	108	GCCCAACGTTCGAGCTGAGCGGGCCGCCACTGGCGGAGCCGCTTGGCCCTGGAAGGGACAATGTAGCTTGTTGCTACTCCCTGGAAAGGCCAAGTGGCGCAGCCAGTGGAGGTCCGCTCGAGCGAGGGGTTAGGC	NA	NA	NA	NA	NA	NA	NA	NA	NA	NA	NA	NA	NA	NA	NA	NA	NA	NA	NA
camera	CAM_PROJ_EBPRSludge.read	JGI_SLUDGE_AUS_READ_1434244637	CDS	287	628	-	10.6	342	51	CDS_2	NA	NA	NA	NA	NA	NA	NA	NA	NA	NA	NA	ATGGATCGTTTCCGATCGTTCTTAGGCAAGCTTTCGGTCGCAGCCGCATCAGGGCTTATGGCTGCTTCCGCAAGTGCTGTCACGATACGTAATGTCCCTTCTTGTGGGGTGTGGTCTGAAGACCGTCCGAAGCAAGGAATGTCTTCAGTGGCAAATGAACTCTGGCTGCTGGGCTTTCTTTCCGGCCTTGCCACTGCAACTGACGGCGACTTCATAAGGGGAACAGATAACCCTTCGCTGTTCCTCTGGATGGACAACTACTGCCGAGCTAACCCCTTGATGAACATCGGGGACGGGGGATCCAGACTTTTCCAAGAGCTTGCCAAGCAAAAGCGGAAGTAG	MDRFRSFLGKLSVAAASGLMAASASAVTIRNVPSCGVWSEDRPKQGMSSVANELWLLGFLSGLATATDGDFIRGTDNPSLFLWMDNYCRANPLMNIGDGGSRLFQELAKQKRK*	0.535087719298	NA	NA	NA	NA	NA	NA	gnl|AM913633|idb|c742|uncultured_bacterium|ORF1	28.302	53.31	NA	NA	NA	BAC0186|hdeB/yhiC|sp|P0AET2|HDEB_ECOLI	24.73	77.78
camera	CAM_PROJ_EBPRSludge.read	JGI_SLUDGE_AUS_READ_1434246736	attC_site	27	104	-	53.9	78	ini0	attC_2	0	12.809669	104	97	92	84	46	39	33	GCCTAACGTTGGAGTTGAGCTGCGGACGCAAGCACGCGAAGCGTGCATGTGGCCGTCGGCTCGAACAACTGGTTAGCC	NA	NA	NA	NA	NA	NA	NA	NA	NA	NA	NA	NA	NA	NA	NA	NA	NA	NA	NA
camera	CAM_PROJ_EBPRSludge.read	JGI_SLUDGE_AUS_READ_1434246736	CDS	99	533	-	30.8	435	-5	CDS_2	NA	NA	NA	NA	NA	NA	NA	NA	NA	NA	NA	ATGCGCACCTTCTCCGACTTCTTCGCCTACCTCGGTTGTCCTCTGAGGAACACGCGCTGGTCGTGGTCCGCCGTGTCCGCTGACGGTCGGCGCGCGCTATTCACCCTCTGGAGTGACGAAGTCAAGAATAGGCAGTACGTGCTGTATCCCACGTCGCTCCGCCGGCCTCGCGAGATTCCTGAGGAGGCTGATTCTCGCCTCGGTGCGGAAGAGATCGCGCGAAATGCCCACTACGCGGCGTCCACGCCTGGTGTCGAGGCATTCGGCGTGCTCACCATCGCCAAAGACACGAATGCCACTACTCGCGAGCGCGCCACGTACGATGACAGCACGGTCTTTCGACTGCGCATTGAGGTCGTCGATGGTGTCTACATTGCGCATCTCGTCGAGCGCCCATCA…	MRTFSDFFAYLGCPLRNTRWSWSAVSADGRRALFTLWSDEVKNRQYVLYPTSLRRPREIPEEADSRLGAEEIARNAHYAASTPGVEAFGVLTIAKDTNATTRERATYDDSTVFRLRIEVVDGVYIAHLVERPSVRSLVEANSAG*	0.613793103448	NA	NA	NA	NA	NA	NA	NA	NA	NA	NA	NA	NA	NA	NA	NA
camera	CAM_PROJ_EBPRSludge.read	JGI_SLUDGE_AUS_READ_1434253921	CDS	60	386	+	5.4	327	ini0	CDS_1	NA	NA	NA	NA	NA	NA	NA	NA	NA	NA	NA	TTGATTATCAAATTGCCGAACTCAGGCATCGTTGGGAGATTCATTCCAACATCCAACTTAATTGAAAATGGATTGGGGCTGGTTGCAGGTCAAATTGATAGCAAATACGGTACTAAAGGAGAAGGCGTTCGATTCGGACTAAAGAACTTCCTGCCAAATCCTTTCATTATTGATAATACGTTCCGCGTGGCGCATATTGAATTTTTCGATCTACGTGGAATCGCAGTTGATCCGGTGAAAATAACAAGCGAAGAAAAAAAGCTATGGCTGGCACGGGCGTTGCGCGCCTACGATGACGGTGTTGATTACGATCAAGATGAAGCGTGA	MIIKLPNSGIVGRFIPTSNLIENGLGLVAGQIDSKYGTKGEGVRFGLKNFLPNPFIIDNTFRVAHIEFFDLRGIAVDPVKITSEEKKLWLARALRAYDDGVDYDQDEA*	0.437308868502	NA	NA	NA	NA	NA	NA	NA	NA	NA	NA	NA	NA	NA	NA	NA
camera	CAM_PROJ_EBPRSludge.read	JGI_SLUDGE_AUS_READ_1434253921	attC_site	391	460	+	52.8	70	5	attC_1	0	11.450716	391	398	403	411	441	448	454	GCCTAACACTTCATTCCAAGGGACGCGCCGCTATAAAGCCGCGTCGCGCCCCTGAATTCGGACGTTGGGC	NA	NA	NA	NA	NA	NA	NA	NA	NA	NA	NA	NA	NA	NA	NA	NA	NA	NA	NA
camera	CAM_PROJ_EBPRSludge.read	JGI_SLUDGE_AUS_READ_1434270042	attC_site	198	275	-	53.9	78	ini0	attC_2	0	12.809669	275	268	263	255	217	210	204	GCCTAACGTTGGAGTTGAGCTGCGGACGCAAGCACGCGAAGCGTGCATGTGGCCGTCGGCTCGAACAACTGGTTAGCC	NA	NA	NA	NA	NA	NA	NA	NA	NA	NA	NA	NA	NA	NA	NA	NA	NA	NA	NA
camera	CAM_PROJ_EBPRSludge.read	JGI_SLUDGE_AUS_READ_1434270042	CDS	270	704	-	30.2	435	-5	CDS_2	NA	NA	NA	NA	NA	NA	NA	NA	NA	NA	NA	ATGCGCACCTTCTCCGACTTCTTCGCCTACCTCGGTTGTCCTCTGAGGAACACGCGCTGGTCGTGTTCCGCCGTGTCCGCTGACGGTCGGCGCGCGCTATTCACCCTCTGGAGTGACGAAGTCAAGAATAGGCAGTACGTGCTGTATCNCACGTCGCTCCGCCGGCCTCGCGAGATTCCTGAGGAGGCTGATTCTCGCCTCGGTGCGGAAGAGATCGCGCGAAATGCCCACTACGCGGCGTCCACGCCTGGTGTCGAGGCATTCGGCGTGCTCACCATCGCCAAAGACACGAATGCCACTACTCGCGAGCGCGCCACGTACGATGACAGCACGGTCTTTCGACTGCGCATTGAGGTCGTCGATGGTGTCTACATTGCGCATCTCGTCGAGCGCCCATCA…	MRTFSDFFAYLGCPLRNTRWSCSAVSADGRRALFTLWSDEVKNRQYVLYXTSLRRPREIPEEADSRLGAEEIARNAHYAASTPGVEAFGVLTIAKDTNATTRERATYDDSTVFRLRIEVVDGVYIAHLVERPSVRSLVEANSAG*	0.610599078341	NA	NA	NA	NA	NA	NA	NA	NA	NA	NA	NA	NA	NA	NA	NA
camera	CAM_PROJ_EBPRSludge.read	JGI_SLUDGE_AUS_READ_1434276328	attC_site	303	398	-	44.9	96	ini0	attC_2	0	7.820142	398	391	386	378	321	314	309	GCCTAACGTAGAGGTGAGGGGCGGCCGGAGCGCGAAGCGCGGAGGGTACCTGCAAGCGCAGCTTGCAGGCCGTCCCTCTCGACCGCCGGGTTGGAC	NA	NA	NA	NA	NA	NA	NA	NA	NA	NA	NA	NA	NA	NA	NA	NA	NA	NA	NA
camera	CAM_PROJ_EBPRSludge.read	JGI_SLUDGE_AUS_READ_1434276328	CDS	414	668	-	15.6	255	16	CDS_2	NA	NA	NA	NA	NA	NA	NA	NA	NA	NA	NA	ATGACACTTCAAAACATTGGGTACATTCTTGTTGTCCTTGGTGGCGGCACTTTTATTGGTGGCGGTGGCGTTGTTCGCGGCTTCAAAGGGCACAAGGGGCTGCTCAGTGAGTATCGGGCGGCTCGTGCCGCGAGAAAAAAACCAACAGGTGATCAACAGTTTGCCTACTACGCTCACTTATGCAATGTCACAGGTCTTCCTTTGCTCGCAGTTGGCTTGCTCCTTCTGCTGTTGAGCAACACATTTGGTATATAG	MTLQNIGYILVVLGGGTFIGGGGVVRGFKGHKGLLSEYRAARAARKKPTGDQQFAYYAHLCNVTGLPLLAVGLLLLLLSNTFGI*	0.501960784314	NA	NA	NA	NA	NA	NA	NA	NA	NA	NA	NA	NA	NA	NA	NA
camera	CAM_PROJ_EBPRSludge.read	JGI_SLUDGE_US_READ_1401971856	attC_site	269	340	-	61.9	72	ini0	attC_2	0	7.913421	340	333	328	320	288	281	275	GACTAACGTTTGACATGAGGGGCGGCCAAGGGCGCTAGCCCTTGGACGTCCCCCTCGATGGAAGTGTTAGGC	NA	NA	NA	NA	NA	NA	NA	NA	NA	NA	NA	NA	NA	NA	NA	NA	NA	NA	NA
camera	CAM_PROJ_EBPRSludge.read	JGI_SLUDGE_US_READ_1401971856	CDS	353	802	-	48.9	450	13	CDS_2	NA	NA	NA	NA	NA	NA	NA	NA	NA	NA	NA	ATGCCAAACAATCCACCAAAACTCATCGCAATCGATCACGACGATTACCACGCAGAGTTCATCGGCAAAGCGGCAGATGGTCGTCAGTTCTTCTTGACGACGCCGTTTGAGCCTGCGATTGGAGGGAAAGCGGGAGAAGAGTTCGTTGCCCTCTACCTATTCGACAAGAAGGGCGTGCTTGTTGAAACGAAGATTGAGACTTTCGGTCCACGCGATTCGATGGACGAAAACGCGCGCCAGGAGTTTCACAAGAAGCTCCTATCCGAGATAGGACCGGTCAAGTACCAAAGAATCAAGGTGGCACCGTTTTCCGTCGAGAAGTTTGGCACCACCTTTGGCCTGGTTCCCCGAACACCCGAGGATGACGAAGACGAGTGGGCCATTGAGGCTCAGCCGGGC…	MPNNPPKLIAIDHDDYHAEFIGKAADGRQFFLTTPFEPAIGGKAGEEFVALYLFDKKGVLVETKIETFGPRDSMDENARQEFHKKLLSEIGPVKYQRIKVAPFSVEKFGTTFGLVPRTPEDDEDEWAIEAQPGNYMAFFEPWDSGEYDT*	0.528888888889	NA	NA	NA	NA	NA	NA	gnl|AM912018|idb|c5414|uncultured_bacterium|orf2	26.761	59.66	NA	NA	NA	NA	NA	NA
camera	CAM_PROJ_EBPRSludge.read	JGI_SLUDGE_US_READ_1401974733	CDS	283	654	+	9.3	372	ini0	CDS_2	NA	NA	NA	NA	NA	NA	NA	NA	NA	NA	NA	ATGAAAAATAGCATCACTCTCGCACTGCTGTTGGCCTGCTCGACATCTTCCGCGCAAGAAATCGATCAACTTTCACCAATAGAACACGAAACGAGAATGTACTATCGCTGCGCGATCAAGGCTGCCAGTGAATATCTAGTTGGCACGTCGACCGCATCAGAAGTTACGGACGCTGCACTTTCAGCGTGCGACCGCTACTACTTGTCGCTGCTCGATGCACAAAAATTGGATCTTAAGCAACGAGCAGGCGCTTCTATCGAGTCTCAACAAAGAGCTGAGCGGTGGGCCCAAGGCGGAACGGATGTTCGCAAGAAGGTAATTCGGGAAAAAGTTTTGCAGTTTGTGGTTTCTGAAAGAGCAAAGGCTCATTAG	MKNSITLALLLACSTSSAQEIDQLSPIEHETRMYYRCAIKAASEYLVGTSTASEVTDAALSACDRYYLSLLDAQKLDLKQRAGASIESQQRAERWAQGGTDVRKKVIREKVLQFVVSERAKAH*	0.491935483871	NA	NA	NA	NA	NA	NA	NA	NA	NA	NA	NA	NA	NA	NA	NA
camera	CAM_PROJ_EBPRSludge.read	JGI_SLUDGE_US_READ_1401974733	attC_site	660	719	+	61.4	60	6	attC_2	404	18.440306	660	667	672	680	700	707	713	GTCTAACAATTCATTCAAGCCGACCTTGCTTTCCAAGGCGGCTTAATTCAGGCGTTAGGC	NA	NA	NA	NA	NA	NA	NA	NA	NA	NA	NA	NA	NA	NA	NA	NA	NA	NA	NA
camera	CAM_PROJ_EBPRSludge.read	JGI_SLUDGE_US_READ_1401977338	attC_site	12	70	-	49.4	59	ini0	attC_2	0	14.776816	70	63	58	50	30	23	18	CCCTAACGCCTGAATAAGCCGCCTTGCGAAGCGAGGTCGGCTTGAATGAATTGTTAGGC	NA	NA	NA	NA	NA	NA	NA	NA	NA	NA	NA	NA	NA	NA	NA	NA	NA	NA	NA
camera	CAM_PROJ_EBPRSludge.read	JGI_SLUDGE_US_READ_1401977338	CDS	65	661	-	27.9	597	-5	CDS_2	NA	NA	NA	NA	NA	NA	NA	NA	NA	NA	NA	GTGTTTTACTTAAAAAAGCACCTTGACTTGCCGCGGTGTCCACATTGCGGAGTCAATTCACCGAACTTGCATCAATCTCAGATATTCGAGACAAACAATGCTGACCAGAGCGAACGCCAAGTTTGGGCAATCTATGTCTGTAGGCGTTGCGGCGGCGTTGTATCGGCCAAATCAAGCAATCCGCAGGCTGTTGTTCAGGCGTACTACCCATCTGCATCGACTGTAGATGATGCAATCCCGGATCGTGCCCGGGCCTATCTCCAGCAGGCTTATGAGTCGCTTCACGTGCCTGCGGGCGCTGTAATGCTCGCCGCGAGTGCAGTAGATGCAATGCTAAAGGCCAAGGGCCTTACCACCGGCAGTCTCTACTCACGCATTGATACCGCCAAAGACGGCGGC…	MFYLKKHLDLPRCPHCGVNSPNLHQSQIFETNNADQSERQVWAIYVCRRCGGVVSAKSSNPQAVVQAYYPSASTVDDAIPDRARAYLQQAYESLHVPAGAVMLAASAVDAMLKAKGLTTGSLYSRIDTAKDGGIITTDMATWAHQVRLDANEQRHSDEDSPLPIGQDAERSIEFAAALAQFLFVLPSRVQRGLSGSGA*	0.542713567839	NA	NA	DNA_metabolism	TIGR03655	-	PF13643	NA	NA	NA	NA	NA	NA	NA	NA	NA
camera	CAM_PROJ_EBPRSludge.read	JGI_SLUDGE_US_READ_1401979288	attC_site	337	417	-	34.9	81	ini0	attC_2	0	13.107227	417	410	405	397	356	349	343	CCCCAACGTTTTAGGTAAGGGGCGGCCCGCTTGCGGGACGTCCCAGCGACCGAAGGGAGCGCCTTGACCGGAATGTTAGAG	NA	NA	NA	NA	NA	NA	NA	NA	NA	NA	NA	NA	NA	NA	NA	NA	NA	NA	NA
camera	CAM_PROJ_EBPRSludge.read	JGI_SLUDGE_US_READ_1401979288	CDS	431	700	-	12.6	270	14	CDS_2	NA	NA	NA	NA	NA	NA	NA	NA	NA	NA	NA	TTGGGACTGGAAACTATTGAAACTGTGCTCTGGGCCGAAAAAGAATTCGGCATCTCAATTCCGAATGAAGAGGCGTTTGAACTTTCAACTGTTGGCGACTTGTCTGGTTACATTCACAGGAAAATGGTCACTCAATCGGGGGCTGAAACTCCGTCAGAAGACGAGGTGTTTTCTACCCTAAAAAACTACTTGGTCGCCCAGTACAGGATGAAGCCCGAATGGATAATTCGTGAAGCCCATTTGGTTTCTGACCTTGGAATGGATAGCTAG	MGLETIETVLWAEKEFGISIPNEEAFELSTVGDLSGYIHRKMVTQSGAETPSEDEVFSTLKNYLVAQYRMKPEWIIREAHLVSDLGMDS*	0.459259259259	IQ	NOG.COG0236.clustalo_raw	Fatty_acid_and_phospholipid_metabolism	TIGR00517	-	PF00550	NA	NA	NA	NA	NA	NA	NA	NA	NA
camera	CAM_PROJ_EBPRSludge.read	JGI_SLUDGE_US_READ_1401980833	CDS	241	447	+	5.8	207	ini0	CDS_2	NA	NA	NA	NA	NA	NA	NA	NA	NA	NA	NA	ATGCTTGAGGTGGTGGTCCATTTTTTGGGCCGGGTCGGAGTGGAGTTCGGCTTCTATACAGTTCTCTATGGGATTGGCTGGGTTATGCTCAAAGCAATTTCGCTCGGACACTACCCCCCGCCACGAACTGAAAGGCATAGTCGGGAGCTTGTCGCTCTATTTCCAGTCGCAACCCTTTTTGGTGGGCTCACGCTCGCCTTCTCATAA	MLEVVVHFLGRVGVEFGFYTVLYGIGWVMLKAISLGHYPPPRTERHSRELVALFPVATLFGGLTLAFS*	0.531400966184	NA	NA	NA	NA	NA	NA	NA	NA	NA	NA	NA	NA	NA	NA	NA
camera	CAM_PROJ_EBPRSludge.read	JGI_SLUDGE_US_READ_1401980833	attC_site	573	643	+	37.7	71	126	attC_2	344	6.084912	573	580	585	593	625	632	637	GCCCAACACTACGCTCCGGCCGACCGGGCCAAAGCTGCGCTTTTGCCCGTCGGCTTAGCTACGCGTTAGCC	NA	NA	NA	NA	NA	NA	NA	NA	NA	NA	NA	NA	NA	NA	NA	NA	NA	NA	NA
camera	CAM_PROJ_EBPRSludge.read	JGI_SLUDGE_US_READ_1404538704	CDS	157	576	+	22.4	420	ini0	CDS_2	NA	NA	NA	NA	NA	NA	NA	NA	NA	NA	NA	GTGCAGGCCATCGTTCTTGCAATAGCACTATTAGCTCCAGCGGTCGTTCCGAGTAGTGGCGATGTCGTCGTACCGGAGCGGCTTGTGGGTACCTGGGCTAGCAGCCCAGTGTCCTGCGGCTCGGATGCAGACGACTTGGCGCTCCGCATTACCTCGCACCATGTCTTCCACTGGGAGAGCGATGGCCCGATCAGGGCGGTCGTAGTACGTGGCAATGAGATCGCCCTGATTTCAGAGCTCTCAGGAGAGAGTGAGATTTGGCTCAGTACAGCCAAGTTCGAGTTGTCGGCAGATGGGCACATCCTCACCGACAGCACTACTATTCCAGGCAAAGAGATCGTTAGGTATCGCTGCTCAGAGTCAGCCGGTACGCGGCCTAACAGTTCATTCAAGCCGACC…	MQAIVLAIALLAPAVVPSSGDVVVPERLVGTWASSPVSCGSDADDLALRITSHHVFHWESDGPIRAVVVRGNEIALISELSGESEIWLSTAKFELSADGHILTDSTTIPGKEIVRYRCSESAGTRPNSSFKPTLLRKAA*	0.571428571429	NA	NA	NA	NA	NA	NA	gnl|KPU95133|idb|c3711|Klebsiella_pneumoniae|aadB	40.0	94.59	NA	NA	NA	NA	NA	NA
camera	CAM_PROJ_EBPRSludge.read	JGI_SLUDGE_US_READ_1404538704	attC_site	531	590	+	63.3	60	-45	attC_2	390	17.766313	531	538	543	551	571	578	584	GCCTAACAGTTCATTCAAGCCGACCTTGCTTCGCAAGGCGGCTTAATTCAGGCGTTAGAC	NA	NA	NA	NA	NA	NA	NA	NA	NA	NA	NA	NA	NA	NA	NA	NA	NA	NA	NA
camera	CAM_PROJ_EBPRSludge.read	JGI_SLUDGE_US_READ_1404540571	attC_site	323	409	-	30.0	87	ini0	attC_2	0	10.286525	409	402	397	389	341	334	329	GCCCAACGTAGAGCTAACGGGCGCTGCGCGGCTTTATCGCGCAGCGTCCAGCGACCGAAGGGAGCGACGTTAAGCGCCATGTTAGAA	NA	NA	NA	NA	NA	NA	NA	NA	NA	NA	NA	NA	NA	NA	NA	NA	NA	NA	NA
camera	CAM_PROJ_EBPRSludge.read	JGI_SLUDGE_US_READ_1404540571	CDS	412	714	-	16.4	303	3	CDS_2	NA	NA	NA	NA	NA	NA	NA	NA	NA	NA	NA	ATGGAAAACTCGCTTCAGCGTCTTGTTGGCCAACAGTTGCTTCGTGCGACTGAAGACAATGGCACGCTTGTTTTAGATTTTTCCGCTGCCAAAGCTGCCGTATTCAATCCCATATCGGGTAGTGAGCCCCAAGCTTGTGCTGGCTCCACGGTGCAAGTAGTTCGGTACACTGAACACGACTTCTGGCGCATCGAATTTTCCGGTGGCCAGGCACTCTCGGTTTCGTTGCGCGAGAAAGATTTTTCCGGCCCTGAGGCCTTCTGCGTCACATTTAAAAATGGAGCTATCGTTGTTGCACCATAG	MENSLQRLVGQQLLRATEDNGTLVLDFSAAKAAVFNPISGSEPQACAGSTVQVVRYTEHDFWRIEFSGGQALSVSLREKDFSGPEAFCVTFKNGAIVVAP*	0.511551155116	NA	NA	NA	NA	NA	NA	NA	NA	NA	NA	NA	NA	NA	NA	NA
camera	CAM_PROJ_EBPRSludge.read	JGI_SLUDGE_US_READ_1404541513	attC_site	51	110	-	60.7	60	ini0	attC_3	0	15.320950	110	103	98	90	70	63	57	CGCTAACGCCAGAATTAAGCCGCCTTGCGAAGCAAGGTCGGCTTGAATGAATTGTTAGGC	NA	NA	NA	NA	NA	NA	NA	NA	NA	NA	NA	NA	NA	NA	NA	NA	NA	NA	NA
camera	CAM_PROJ_EBPRSludge.read	JGI_SLUDGE_US_READ_1404541513	CDS	117	356	-	14.7	240	7	CDS_3	NA	NA	NA	NA	NA	NA	NA	NA	NA	NA	NA	ATGAAGAGCAAGCAGACCTACTGGTTCCACGCCAAAGACCCTGAGGTTGGTGTCGGCTGGAGCGGCCCCGCCTCTTGGCAGGGCTGGGTGTCTTTGGCTCTGTACATTGCGGCAGTTGTTGTCTCAGCGGCACTCATGCTGCCGCAGCGCTTCGGCAGCTACTTACTCCTTCTAGCTGTACTGTCAGCAGCCTTCATAGCGCTTTGCATCGTCAAGGGAGCACCTCGCAGTGAGCGCTAG	MKSKQTYWFHAKDPEVGVGWSGPASWQGWVSLALYIAAVVVSAALMLPQRFGSYLLLLAVLSAAFIALCIVKGAPRSER*	0.5875	NA	NA	NA	NA	NA	NA	NA	NA	NA	NA	NA	NA	NA	NA	NA
camera	CAM_PROJ_EBPRSludge.read	JGI_SLUDGE_US_READ_1404541513	attC_site	383	442	-	57.7	60	27	attC_2	273	14.483739	442	435	430	422	402	395	389	GCCTAACGCCTGAATTAAGCCGCCTTGCGAAGCAAGGTCGGCTTGAATGATTAGTTAGAG	NA	NA	NA	NA	NA	NA	NA	NA	NA	NA	NA	NA	NA	NA	NA	NA	NA	NA	NA
camera	CAM_PROJ_EBPRSludge.read	JGI_SLUDGE_US_READ_1404541513	CDS	528	752	+	4.9	225	86	CDS_2	NA	NA	NA	NA	NA	NA	NA	NA	NA	NA	NA	ATGGGTGCTGGGATGGGCCGAAGCCATGAAGCGCCGCCGATCCGCGAGTCGATGGTCTGTCCGACAGACTGGCGGCGCACGCGGACTGACCGAAGTGACCTGGAAAAGAGTGGGGACGCGGAGCGAGTGCAGGGCAACCGAAGCCGCCTATTGGCGAAGCCTTTGTGCCGGGCTGAGACGGTGCTGACCGAAGTCACCACCTTGAACCTGCTTGAGCAACGCTAA	MGAGMGRSHEAPPIRESMVCPTDWRRTRTDRSDLEKSGDAERVQGNRSRLLAKPLCRAETVLTEVTTLNLLEQR*	0.631111111111	NA	NA	NA	NA	NA	NA	NA	NA	NA	NA	NA	NA	NA	NA	NA
camera	CAM_PROJ_EBPRSludge.read	JGI_SLUDGE_US_READ_1404541602	CDS	47	415	+	8.5	369	ini0	CDS_1	NA	NA	NA	NA	NA	NA	NA	NA	NA	NA	NA	ATGTTGCCCCACATCCTGGCCTACCTCCTTCAGGGGCATGCCATAGAGTGGGCACAGGTATCGAGGGGCCTCGCCACTTACGCTGTGCGGCGCGGCAAGGGAGCCACGGTCATACTCCGCAGCCCAAAGCTTGGCAGCGAGCGCCTAGTGTCCGCTCGCGTGCTGGTGCAGGTGCCTACGGACAAGGCTGGATGGCAAGACCTTCGTACACAGCTTCTCAAGACAGATCCACTTGGCTCGGCACGTTATCGCTACCTCTTCGTTCCAGAGGCTTCACTTTCTGAGGCTATCGCGGCCATGAGGCGTAGTCCCGTGCAAGTGCGGTCTAACAATTCATTCAAGCCGACCTTGCTTCGCAAGGCGGCTTAA	MLPHILAYLLQGHAIEWAQVSRGLATYAVRRGKGATVILRSPKLGSERLVSARVLVQVPTDKAGWQDLRTQLLKTDPLGSARYRYLFVPEASLSEAIAAMRRSPVQVRSNNSFKPTLLRKAA*	0.593495934959	NA	NA	NA	NA	NA	NA	NA	NA	NA	NA	NA	NA	NA	NA	NA
camera	CAM_PROJ_EBPRSludge.read	JGI_SLUDGE_US_READ_1404541602	attC_site	370	429	+	61.3	60	-45	attC_1	0	16.432059	370	377	382	390	410	417	423	GTCTAACAATTCATTCAAGCCGACCTTGCTTCGCAAGGCGGCTTAATTCAGGCGTTAGCG	NA	NA	NA	NA	NA	NA	NA	NA	NA	NA	NA	NA	NA	NA	NA	NA	NA	NA	NA
camera	CAM_PROJ_EBPRSludge.read	JGI_SLUDGE_US_READ_1404543024	attC_site	113	172	-	65.0	60	ini0	attC_2	0	15.967370	172	165	160	152	132	125	119	GCCTAACGTCAGAATTAAGCCGCCTTGCGAAGCAAGGTCGGCTTGAATGAATTGTTAGGC	NA	NA	NA	NA	NA	NA	NA	NA	NA	NA	NA	NA	NA	NA	NA	NA	NA	NA	NA
camera	CAM_PROJ_EBPRSludge.read	JGI_SLUDGE_US_READ_1404543024	CDS	176	529	-	20.8	354	4	CDS_2	NA	NA	NA	NA	NA	NA	NA	NA	NA	NA	NA	ATGGGTTGGCTAATAACGAAGTATCTGATCACTGCTGCTGTTGTCAGCATAGTTTCTGAAGTGGCAAAGCGCAGTGACAGGCTTGGAAGCTTCATTGCGGCTCTTCCTCTGGTTACATTGCTTGTCATGATCTGGTTGTATGTAGACAAACAGCCTCAGAGTAAGATCGCCAATCATGCTTGGTACACATTCTGGTATGTTGTACCCACGTTACCCATGTTTCTAGCGTTTCCGTTCCTGCTCCCGCGCTTTGGTTTCTGGCTCACCATGCTTGCCGGTGTCGGCATCAGCGTGGCTTGCTTCGGGTTGTTTGCGCTCGTTGTTCGCCAGTTTGGCATCCAGCTACTGCCGTAG	MGWLITKYLITAAVVSIVSEVAKRSDRLGSFIAALPLVTLLVMIWLYVDKQPQSKIANHAWYTFWYVVPTLPMFLAFPFLLPRFGFWLTMLAGVGISVACFGLFALVVRQFGIQLLP*	0.505649717514	NA	NA	NA	NA	NA	NA	NA	NA	NA	NA	NA	NA	NA	NA	NA
camera	CAM_PROJ_EBPRSludge.read	JGI_SLUDGE_US_READ_1404543024	attC_site	548	607	-	70.7	60	19	attC_1	376	20.865654	607	600	595	587	567	560	554	GCCTAACGCCTGAATTAAGCCGCGCCGCGAAGCGGCGTCGGCTTGAATGAATTGTTAGGC	NA	NA	NA	NA	NA	NA	NA	NA	NA	NA	NA	NA	NA	NA	NA	NA	NA	NA	NA
camera	CAM_PROJ_EBPRSludge.read	JGI_SLUDGE_US_READ_1404543024	CDS	611	835	-	16.0	225	4	CDS_1	NA	NA	NA	NA	NA	NA	NA	NA	NA	NA	NA	GTGGCTACTTCCACACAAATAAATGTAGCTAAAGACACTGAAAAGCTGCAATCCTTCCGGCGTGCAATCCCTGACTCATTGGCATTCTTGCTTGTGTTCGGGCGCCAGACACACATCAAACGTGTGGATTTCGATGCAGATATCTATAAGGAGTGGGGTACTCCTGTCTATGCAGACCTGCGTAAGACGAAATATGGCTGCAGGGTCTTTCGCATCAATGGCTAG	MATSTQINVAKDTEKLQSFRRAIPDSLAFLLVFGRQTHIKRVDFDADIYKEWGTPVYADLRKTKYGCRVFRING*	0.48	NA	NA	NA	NA	NA	NA	NA	NA	NA	NA	NA	NA	NA	NA	NA
camera	CAM_PROJ_EBPRSludge.read	JGI_SLUDGE_US_READ_1404545011	attC_site	202	297	-	35.5	96	ini0	attC_2	0	6.149346	297	290	285	277	220	213	208	GCTCAACGTAGAGGTGAGGGGCGGCCGGAGCGCGAAGCGCGGAGGGCGCCTGCAAGCGTAGATTGCAGGCTGTCCCTCTCGACCGCCGGGTTAGCC	NA	NA	NA	NA	NA	NA	NA	NA	NA	NA	NA	NA	NA	NA	NA	NA	NA	NA	NA
camera	CAM_PROJ_EBPRSludge.read	JGI_SLUDGE_US_READ_1404545011	CDS	292	750	-	21.1	459	-5	CDS_2	NA	NA	NA	NA	NA	NA	NA	NA	NA	NA	NA	ATGCATCCTCTCGCCGCGCATCTGCTGAAGATTATTGGCGTCGGTCTCGCCGGGTTGCTCGCGGTGGTTGGCATCCCGCTCCTCGGGCTCGCGTTCTTTTTTTCTGGCACTGACGACCTTTGCGGTAACTCGCCTGTGCTAGAAGTGCCATCTCCGAGCGGTAACTGGAAGGCCGTCGTCTTCGAGCGGAACTGTGGGGCTACCACTGGCTTCTCTACCCAAGTGTCCATACTCGGCGCCAAAAACAGCCTACCGAACGAAGGCGGCAATCTCTTCGTTGCTGACACAAATCAGAATGCAGCCCCGTCGGGTCCAGGCGGCGGCCCCGCGGTTCGAGTCACATGGCATGGCTCGTCCTCTCTGCGCATCGAACATCATCCCCTTGCTCGCGTCCGCCGC…	MHPLAAHLLKIIGVGLAGLLAVVGIPLLGLAFFFSGTDDLCGNSPVLEVPSPSGNWKAVVFERNCGATTGFSTQVSILGAKNSLPNEGGNLFVADTNQNAAPSGPGGGPAVRVTWHGSSSLRIEHHPLARVRRSEPSVNGVHVEYLPTRSDG*	0.59477124183	NA	NA	NA	NA	NA	NA	NA	NA	NA	NA	NA	NA	NA	NA	NA
camera	CAM_PROJ_EBPRSludge.read	JGI_SLUDGE_US_READ_1404550079	CDS	115	588	+	31.0	474	ini0	CDS_2	NA	NA	NA	NA	NA	NA	NA	NA	NA	NA	NA	ATGGCAGCTATTGAAGTGATCATTGCCGACAAAGACGAGCTTCCCGCAGCTCAGCGGTTTTACGAGTGCCGGGGCTACGGCGGTTCTCCGATCCAGGCCAAGGATTACGTCGTGCTCGCCAAGCTACAGGAGCGGATCATCGGTATCGGCCGGCTGACCCAGGAGAATGGACTTCTCTGGCTGCGCGGGATGCAGGTGGATCCGCAATTCCAGAGAGCCGGCGTTGGTACACGTATCCTCCATCTCCTGAGCGTAGAGATTGGGGGACGGCAATGCTGTTGCCTGCCTTATACCCACTTGGTCGCCTTCTATCGCCAAGCAGGCTTCGTGCATGCCGCTGATCTTCCATCCGGGCTTGCTGATCGCTTGGCAGACTACGTGTCTCGCGGCCTGCAGGTA…	MAAIEVIIADKDELPAAQRFYECRGYGGSPIQAKDYVVLAKLQERIIGIGRLTQENGLLWLRGMQVDPQFQRAGVGTRILHLLSVEIGGRQCCCLPYTHLVAFYRQAGFVHAADLPSGLADRLADYVSRGLQVVAMVRPGQSRPNNSFKPTLLRKAA*	0.586497890295	KR	NOG.COG0454.clustalo_raw	NA	NA	-	PF13508	gnl|FM866836|idb|c5652|uncultured_bacterium|orf	60.145	93.88	NA	NA	NA	NA	NA	NA
camera	CAM_PROJ_EBPRSludge.read	JGI_SLUDGE_US_READ_1404550079	attC_site	543	602	+	64.2	60	-45	attC_2	433	16.621135	543	550	555	563	583	590	596	GCCTAACAATTCATTCAAGCCGACCTTGCTTCGCAAGGCGGCTTAATTCAGGCGTTAGGG	NA	NA	NA	NA	NA	NA	NA	NA	NA	NA	NA	NA	NA	NA	NA	NA	NA	NA	NA
camera	CAM_PROJ_EBPRSludge.read	JGI_SLUDGE_US_READ_1404550391	attC_site	65	175	-	38.3	111	ini0	attC_2	0	15.248055	175	168	163	155	84	77	71	GCCAAACGCCTAAGTTAAGCCGCGCCGCGTAGTGGAGCCAAACACATGGCAAGTTGCGCCTGCCATGTGTTTGGCGTAACGAAGCGGTGTCGCTTGAACGCATGGTTAGGC	NA	NA	NA	NA	NA	NA	NA	NA	NA	NA	NA	NA	NA	NA	NA	NA	NA	NA	NA
camera	CAM_PROJ_EBPRSludge.read	JGI_SLUDGE_US_READ_1404550391	CDS	170	622	-	17.3	453	-5	CDS_2	NA	NA	NA	NA	NA	NA	NA	NA	NA	NA	NA	ATGAAGATCATTGCCGCTTTAAGTCTTGGACTCGCAATGCTGGTTTCATCTCAACCCATTGGCGCGTTTAGTATTGAATTTCTGAGTGCTGGATACATCCCAGGGCGTCCAACAGTCACGGACTCTTTCCTAGATTCAGTTGAGGACAAGGAGGCGGCTGATCGCGCTATCGCTCACAACTTTCAACTGATGCAACGGGTGTCACACATCAAATATCAGGTCACGGGCAGCACTGATGGCCAAGAGTGCTCTGGCTCAAACTGCCTTGAGCTTGCACTTCGGAGAGCAAGATTGTTCCAAGCAGCCTTGGTTGAGGCTGGCGCCCCAACAAGCATGTTTTGCCCACCCAAGGCTGTCGTCACCCCATGGCCATCCAGCTACACTCCGCAGCAAGGGCAC…	MKIIAALSLGLAMLVSSQPIGAFSIEFLSAGYIPGRPTVTDSFLDSVEDKEAADRAIAHNFQLMQRVSHIKYQVTGSTDGQECSGSNCLELALRRARLFQAALVEAGAPTSMFCPPKAVVTPWPSSYTPQQGHLVIGRQANLEPVFNECA*	0.520971302428	NA	NA	NA	NA	NA	NA	NA	NA	NA	NA	NA	NA	NA	NA	NA
camera	CAM_PROJ_EBPRSludge.read	JGI_SLUDGE_US_READ_1404552491	CDS	372	836	+	15.1	465	ini0	CDS_2	NA	NA	NA	NA	NA	NA	NA	NA	NA	NA	NA	ATGTTAATGCACCGATCACCGCTCTCTGCGTCGATCCTGATCCTGATTTTGGTACTGGTTCCCTTCCTGGCTTCGTGCTCTGATGGTAGCGCAAACAAGGCAGCCAAGCACAAGGGTGTCGTCGTAAGCGTCCACTCGATAGAGCGTATGCCGGAATGGAATGACGGCCGAGGAACTATGCGACCGCGCAGTTCAGACTTCGAAATGCTCGTACTACGCGTAAACTACGACGCCACAGGGACCGAGGGAGCAACATTTGGAAGACCGCTGCTTGAAATGGCGGACGGCACACCGACGGAATCACTACTATCATCCTATGCGCTAAGCGGCGGTAAAACAACGCAGGACATTCCCTTCGCGATCTCTCGCGGTAGCGTTCCCGTCAAATTCATTCATGGC…	MLMHRSPLSASILILILVLVPFLASCSDGSANKAAKHKGVVVSVHSIERMPEWNDGRGTMRPRSSDFEMLVLRVNYDATGTEGATFGRPLLEMADGTPTESLLSSYALSGGKTTQDIPFAISRGSVPVKFIHGDAAIDVSKHRVAGAPTSASAK*	0.554838709677	NA	NA	NA	NA	NA	NA	NA	NA	NA	NA	NA	NA	NA	NA	NA
camera	CAM_PROJ_EBPRSludge.read	JGI_SLUDGE_US_READ_1404552491	attC_site	891	960	+	37.4	70	55	attC_2	701	6.972168	891	898	904	912	941	948	954	GCCCAACTCTGCCCTCCAAGCGACGCTGCGCGATAAAGCCGCGCAGCGCGCCTGAGCTTTCACGTTGGGC	NA	NA	NA	NA	NA	NA	NA	NA	NA	NA	NA	NA	NA	NA	NA	NA	NA	NA	NA
camera	CAM_PROJ_EBPRSludge.read	JGI_SLUDGE_US_READ_1404555209	CDS	333	506	-	3.8	174	ini0	CDS_2	NA	NA	NA	NA	NA	NA	NA	NA	NA	NA	NA	TTGACCAACGAGTTAGACCCGAAGGCCGAAAGGGAGCACCCTGACTTGAAGAAGGGCACGGCCCAGGAAAAAAACTTGCCGCCACCGATGCGACGCGCTGCGGAAAAAACGCTGACGCAGCGCTGGCAGGCGAAGCCCGGCAGAACGCCAAAAATCCCAGCCCACATGGCTTGA	MTNELDPKAEREHPDLKKGTAQEKNLPPPMRRAAEKTLTQRWQAKPGRTPKIPAHMA*	0.597701149425	NA	NA	NA	NA	NA	NA	NA	NA	NA	NA	NA	NA	NA	NA	NA
camera	CAM_PROJ_EBPRSludge.read	JGI_SLUDGE_US_READ_1404555209	attC_site	489	548	+	49.0	60	-17	attC_2	212	13.171584	489	496	501	509	529	536	542	GTCTAACTCGTTGGTCAAGCGGACCCGCCTACGGCGGGCCGCTTATCTAGGCCGTTAGTC	NA	NA	NA	NA	NA	NA	NA	NA	NA	NA	NA	NA	NA	NA	NA	NA	NA	NA	NA
camera	CAM_PROJ_EBPRSludge.read	JGI_SLUDGE_US_READ_1404555209	CDS	655	768	-	0.6	114	107	CDS_3	NA	NA	NA	NA	NA	NA	NA	NA	NA	NA	NA	TTGAACGCAGAGTTAGACCCGAAGGCCAAGAAGGGGCGCTCGGACTTGGAGAAGGGCGCGGCCCATGCGAAAGCGCTGGGCCACAGAAGCGGCGCAGCGCTGCAAGAAAGATAG	MNAELDPKAKKGRSDLEKGAAHAKALGHRSGAALQER*	0.622807017544	NA	NA	NA	NA	NA	NA	NA	NA	NA	NA	NA	NA	NA	NA	NA
camera	CAM_PROJ_EBPRSludge.read	JGI_SLUDGE_US_READ_1404555209	attC_site	751	810	+	49.2	60	-17	attC_3	203	12.673250	751	758	763	771	791	798	804	GTCTAACTCTGCGTTCAAGCCGACCCGCCTACGGCGGGCGGCTTACCTTGGNCGTTAGTC	NA	NA	NA	NA	NA	NA	NA	NA	NA	NA	NA	NA	NA	NA	NA	NA	NA	NA	NA
camera	CAM_PROJ_EBPRSludge.read	JGI_SLUDGE_US_READ_1404558709	CDS	282	575	+	16.8	294	ini0	CDS_2	NA	NA	NA	NA	NA	NA	NA	NA	NA	NA	NA	ATGTTTGCTGTGCACTGCGGCAGCGATGTTGAGTTCCTTGGCGCAGAGCCAACAACCTACCACTCATCTGAGTGGGCGGAACGCGGGTTCTGTGACAAGTGCGGGACGCATCTGTTTTATCACCTACTCCCTGGGAACCAATACATCCTTCCGGCTGGCATCTTTCAGGAGCATGACTTTGCTCTGATCAATGAAATTTTCATTGACCAGAAGCCAAACTACTACGAGATGAAGAATGAAACGGCCAAGCTGACCGGCCAACAAGTATTCGACCAGTTCGCATCAGGAGAATGA	MFAVHCGSDVEFLGAEPTTYHSSEWAERGFCDKCGTHLFYHLLPGNQYILPAGIFQEHDFALINEIFIDQKPNYYEMKNETAKLTGQQVFDQFASGE*	0.503401360544	S	NOG.COG3791.meta_raw	NA	NA	GO:0008150;GO:0008152	PF04828	NA	NA	NA	NA	NA	NA	NA	NA	NA
camera	CAM_PROJ_EBPRSludge.read	JGI_SLUDGE_US_READ_1404558709	attC_site	583	690	+	37.8	108	8	attC_2	433	14.936814	583	590	595	603	671	678	684	ACCTAACAATTCGTTCAAGCCGAGATCGCTTCGCGGCCTCGGCGCGGCGTCGTAGACTGTGCCATCGCCATGGCCGCAACTCGGTCCAACTTAACTCAGGCGTTAGCG	NA	NA	NA	NA	NA	NA	NA	NA	NA	NA	NA	NA	NA	NA	NA	NA	NA	NA	NA
camera	CAM_PROJ_EBPRSludge.read	JGI_SLUDGE_US_READ_1404561028	attC_site	61	149	-	47.4	89	ini0	attC_2	0	7.559084	149	142	137	129	79	72	67	GCCCAACGTAGAATTAACCGGCGCCGGCAAGAGCGCCGCCGGACAAGCAACCACGCTGCACCGGCGTCCAGTTGAATGCCGGGTTAGCC	NA	NA	NA	NA	NA	NA	NA	NA	NA	NA	NA	NA	NA	NA	NA	NA	NA	NA	NA
camera	CAM_PROJ_EBPRSludge.read	JGI_SLUDGE_US_READ_1404561028	CDS	144	662	-	11.3	519	-5	CDS_2	NA	NA	NA	NA	NA	NA	NA	NA	NA	NA	NA	ATGCCCATCAACTACTCACTACGCATTCCTACTGGAGAGCTAAAAGACTATCAAGGTCGCTACAATTTCAGCGCCGAAGCCAATCTTGAAAAATACCATCAAATTGGGCCAAATCAGGGCTATTTAACTACCACTCAATTACACGAGATATGTCACTGGAAATCAAAAAGACGCTCAGACCTTGCTCTAAAGAACCCCGAGCCGCTTGTTAGAGAAATAACAACCTTTTCCTTTTCGGCACAATGCGAAGAGTCTAGGCTGGGTTCGCTCACGCTACTTTCAGGCGTTCAATTTCCAACGGCCTCTGTTATATTGCACTTCTGCGTTGACCAAACGTACCCCATTCTAGATTTCAGGGCTATATGGAGCCTTGGAATCGACCAACCCTCACAGTACACA…	MPINYSLRIPTGELKDYQGRYNFSAEANLEKYHQIGPNQGYLTTTQLHEICHWKSKRRSDLALKNPEPLVREITTFSFSAQCEESRLGSLTLLSGVQFPTASVILHFCVDQTYPILDFRAIWSLGIDQPSQYTFAFWNEYVEICRSVATAHNLSVRELDMALWQYSSENQNG*	0.44894026975	NA	NA	NA	NA	NA	NA	NA	NA	NA	NA	NA	NA	NA	NA	NA
camera	CAM_PROJ_EBPRSludge.read	JGI_SLUDGE_US_READ_1404562876	CDS	352	546	+	15.8	195	ini0	CDS_2	NA	NA	NA	NA	NA	NA	NA	NA	NA	NA	NA	ATGATCACAGAGGAAGAACGAGCGAAACGAAAGGCCGCGTATGAACTCGCGAAGGAAAACTCTAGGAAACGGGGCGTTGAACTAACGCCAGAAACTGAGAAGCTGATGGCGCAATACATCAATGGTGAGATTGGTGACGAGGCATTCTTTATTGAAATCTGGAAACTGCTGGGTGTTACCCCACTGGTACATTAG	MITEEERAKRKAAYELAKENSRKRGVELTPETEKLMAQYINGEIGDEAFFIEIWKLLGVTPLVH*	0.476923076923	NA	NA	NA	NA	NA	NA	NA	NA	NA	NA	NA	NA	NA	NA	NA
camera	CAM_PROJ_EBPRSludge.read	JGI_SLUDGE_US_READ_1404562876	attC_site	569	699	+	26.8	131	23	attC_2	336	2.153871	569	576	582	590	680	687	693	GCCCAACCCGGCCGGCCACACTGACGCTGCGTTCATAGAACAGAGGCTGGGGTCAGTTAATTGCCTAAATTTGCATTCAACCCAGGCTGGCGCGATAAAGCTGCGCCAGCCGTTTAATTCAGACGTTAGGC	NA	NA	NA	NA	NA	NA	NA	NA	NA	NA	NA	NA	NA	NA	NA	NA	NA	NA	NA
camera	CAM_PROJ_EBPRSludge.read	JGI_SLUDGE_US_READ_1404563332	CDS	222	446	-	8.3	225	ini0	CDS_2	NA	NA	NA	NA	NA	NA	NA	NA	NA	NA	NA	ATGGGTGCTGGGATGGGCCGAAGCCATGAAGCGCCGCCGATCCGCGAGTCGATGGTCTGTCCGACAGACTGGCGGCGCACGCGGACTGACCGAAGTGACCTGGAAAAGAGTGGGGACGCGGAGCGAGTGCAGGGCAACCGAAGCCGCCTATTGGCGAAGCCTTTGTGCCGGGCTGAGACGGTGCTGACCGAAGTCACCACCTTGAACCTGCTTGAGCAACGCTAA	MGAGMGRSHEAPPIRESMVCPTDWRRTRTDRSDLEKSGDAERVQGNRSRLLAKPLCRAETVLTEVTTLNLLEQR*	0.631111111111	NA	NA	NA	NA	NA	NA	NA	NA	NA	NA	NA	NA	NA	NA	NA
camera	CAM_PROJ_EBPRSludge.read	JGI_SLUDGE_US_READ_1404563332	attC_site	533	592	+	57.7	60	87	attC_2	306	14.483739	533	540	545	553	573	580	586	CTCTAACTAATCATTCAAGCCGACCTTGCTTCGCAAGGCGGCTTAATTCAGGCGTTAGGC	NA	NA	NA	NA	NA	NA	NA	NA	NA	NA	NA	NA	NA	NA	NA	NA	NA	NA	NA
camera	CAM_PROJ_EBPRSludge.read	JGI_SLUDGE_US_READ_1404563472	CDS	230	538	+	2.3	309	ini0	CDS_2	NA	NA	NA	NA	NA	NA	NA	NA	NA	NA	NA	ATGGGCATCGAGATCATCTACCCCATTGCTTGGCTCATTAGCATTGTCGCTTTGATCTGGCTAATTGCTCGCTCGCGCAATCAAGAACGACGGTCGTATGCACTCCCTACACTTTTGATTTCCACAGCAATCGCTCTTTTTCTTGCCTGGAATGACCGGAGCAGCGACCTTTACAATAGACCCGGCCTTGTCTCACCCTTCTGGCAGTACTTCTTGACGTGGTTTGCTCCTGTTGTGCTCGTACTTGGGCTACATGCACACCTGATCCGGCGGCTCGTCGTTCGTCGGCTCTCCTCGGGCGCGCCCTAA	MGIEIIYPIAWLISIVALIWLIARSRNQERRSYALPTLLISTAIALFLAWNDRSSDLYNRPGLVSPFWQYFLTWFAPVVLVLGLHAHLIRRLVVRRLSSGAP*	0.537216828479	NA	NA	NA	NA	NA	NA	NA	NA	NA	NA	NA	NA	NA	NA	NA
camera	CAM_PROJ_EBPRSludge.read	JGI_SLUDGE_US_READ_1404563472	attC_site	533	647	+	37.0	115	-5	attC_2	319	5.567300	533	540	545	553	628	635	641	CCCTAACAATTCATTCAAGTCGATCCCACATCAGGTTGGCTAGCTTCGTTGGGTTATGGGTATCATCGGCTTCGGAACCGACCCATGGCGGGCCGGCTTGGTTCAGGCGTTAGGT	NA	NA	NA	NA	NA	NA	NA	NA	NA	NA	NA	NA	NA	NA	NA	NA	NA	NA	NA
camera	CAM_PROJ_EBPRSludge.read	JGI_SLUDGE_US_READ_1404563686	attC_site	276	335	-	66.8	60	ini0	attC_2	0	18.510359	335	328	323	315	295	288	282	GCCTAACGCCTGAATTAAGCCGCCTTGCGAAGCAAGGTCGGCTTGAATGAATTGTTAGGC	NA	NA	NA	NA	NA	NA	NA	NA	NA	NA	NA	NA	NA	NA	NA	NA	NA	NA	NA
camera	CAM_PROJ_EBPRSludge.read	JGI_SLUDGE_US_READ_1404563686	CDS	343	786	-	22.6	444	8	CDS_2	NA	NA	NA	NA	NA	NA	NA	NA	NA	NA	NA	ATGCCAATCCTTCACCTCATCTCACTAGTCCTGTCTTCTGCGTTACTTTTGCAGGGAGACATTCCTGCGCGAGACGTGTCAATCGGCGGAGTCGCGGTCGGAGACTCTCCTTCACAGGTTGTCAAGAAGCTTGGCGAGCCGAGCAGCAGACTCGAGACCTCAGATTTTCTGAACCTTCACTACAAGTATCCGAGTTTAACTGTATCGTTTAGTGGGGGCGTTGTTGCGGGTCTATTCGCAAACAGTCCTGACGCTTGCACGCCAAAGCAGTTGTGCCCCGGGGATAGTCTAGACAAGATGCGCACCCTCTACGGTGAGCCACTCGTTACAGATCGAGAGAACGGTCGCTTCTACGAGTACTACGGCCGTGACCTGTACTGCTGGCTCAAGATTCCAGCT…	MPILHLISLVLSSALLLQGDIPARDVSIGGVAVGDSPSQVVKKLGEPSSRLETSDFLNLHYKYPSLTVSFSGGVVAGLFANSPDACTPKQLCPGDSLDKMRTLYGEPLVTDRENGRFYEYYGRDLYCWLKIPANGSKVTSITVACQP*	0.536036036036	NA	NA	NA	NA	GO:0005575;GO:0016020;GO:0019867	PF04355	gnl|FM866710|idb|c5495|uncultured_bacterium|orf	64.615	87.25	NA	NA	NA	NA	NA	NA
camera	CAM_PROJ_EBPRSludge.read	JGI_SLUDGE_US_READ_1404564934	attC_site	246	305	-	69.2	60	ini0	attC_2	0	19.804477	305	298	293	285	265	258	252	GCCTAACGCCAGAATTAAGCCGCGCCGCGAAGCGGCGTCGGCTTGAATGAATTGTTAGGC	NA	NA	NA	NA	NA	NA	NA	NA	NA	NA	NA	NA	NA	NA	NA	NA	NA	NA	NA
camera	CAM_PROJ_EBPRSludge.read	JGI_SLUDGE_US_READ_1404564934	CDS	260	691	-	22.6	432	-45	CDS_2	NA	NA	NA	NA	NA	NA	NA	NA	NA	NA	NA	ATGCATCTTGTAATCGTTGCCGTAAGAACCCTCGGTGTACTCCTGGCACTCTTTCTCGCGATGAGCGCACTCATAGCACTTTCTGGCGAACTGCACTCCGTGCAACCACCGCCACTTGCTCAGCGGGCGCTTTCTGCGGCACCTGCAGCCCTGCTATCTGTCTTGCTTTTCTTGCCGCAACGATTCTTTCTTCGTGGCGGCAAGTACAAAGTGCTGCTAGCTGCCTATGCAATTTCTTGTATGGCGCTTGGCTACACCCTCGTTCGTGACATTGCTCGCCACCTGTCAGGTGACGTGCATTGGGCTATCGTTCCCACCGGGGCTGCATTCTTCCTTGTCATACTCTGCAATGGCCTTGCATTGTGGGTACAGCATAGAAAACTGCCGCCTAACAATTCA…	MHLVIVAVRTLGVLLALFLAMSALIALSGELHSVQPPPLAQRALSAAPAALLSVLLFLPQRFFLRGGKYKVLLAAYAISCMALGYTLVRDIARHLSGDVHWAIVPTGAAFFLVILCNGLALWVQHRKLPPNNSFKPTPLRGAA*	0.546296296296	NA	NA	NA	NA	NA	NA	gnl|KPU95133|idb|c3711|Klebsiella_pneumoniae|aadB	78.947	51.35	NA	NA	NA	NA	NA	NA
camera	CAM_PROJ_EBPRSludge.read	JGI_SLUDGE_US_READ_1404565302	CDS	331	762	+	28.2	432	ini0	CDS_2	NA	NA	NA	NA	NA	NA	NA	NA	NA	NA	NA	ATGCGAATCCACTCAATTGCTCTCGGTTGCTTCCTTGCTGCCCTTGCGCCCGGCGTAGTTCTGGTGGCGTATGTACTGCTCTCCGGAGCCGCCGGTGGTGACATCGCTGACCTCATCGGGGGCGTTTCATTGGTTCTTGCTATCTCATTCACTGTGGCCGCAGTTCCCACTTTGTTGCTCGGCTTGCCGTACGTCCTATGGCTTCGATCTCGCAATGCACTGACATGGCTCAACGTGTGCCTCGGCTCGGCGGCTGTAGGGGCACTGGCAATGGCTGTTCTCAGCTGGGCTATGGTCTGGAACAATCCAGTTCCAGGTGCATGGTCCTACTTGCTTGGCGCGGGGCTTGGCTTAGCCGGTGGGGTTGGCTTCTGCCTCGGGGCGAGGCCTAACAATTCA…	MRIHSIALGCFLAALAPGVVLVAYVLLSGAAGGDIADLIGGVSLVLAISFTVAAVPTLLLGLPYVLWLRSRNALTWLNVCLGSAAVGALAMAVLSWAMVWNNPVPGAWSYLLGAGLGLAGGVGFCLGARPNNSFKPTLLRKAA*	0.585648148148	NA	NA	NA	NA	NA	NA	NA	NA	NA	NA	NA	NA	BAC0217|mdtJ/ebrB/ydgF|sp|Q3Z1V3|MDTJ_SHISS	32.84	52.89
camera	CAM_PROJ_EBPRSludge.read	JGI_SLUDGE_US_READ_1404565302	attC_site	717	776	+	62.8	60	-45	attC_2	402	15.733635	717	724	729	737	757	764	770	GCCTAACAATTCATTCAAGCCGACCTTGCTTCGCAAGGCGGCTTAATTCTGGCGTTAGGG	NA	NA	NA	NA	NA	NA	NA	NA	NA	NA	NA	NA	NA	NA	NA	NA	NA	NA	NA
camera	CAM_PROJ_EBPRSludge.read	JGI_SLUDGE_US_READ_1404623105	attC_site	492	551	-	62.8	60	ini0	attC_2	300	13.102905	551	544	539	531	511	504	498	CGCTAACGCCTGAATTAAGCCGCCTTGCGAAGCAAGGTCGGCTTGAATGAATTGTTAGGG	NA	NA	NA	NA	NA	NA	NA	NA	NA	NA	NA	NA	NA	NA	NA	NA	NA	NA	NA
camera	CAM_PROJ_EBPRSludge.read	JGI_SLUDGE_US_READ_1404623105	CDS	546	872	-	15.9	327	-5	CDS_2	NA	NA	NA	NA	NA	NA	NA	NA	NA	NA	NA	ATGCACTTACGCAAGATTTCGGCAGTACTATCAATTATTGCGGTTGTAGCAATCGCCTTACTCGCCTATGAGCTTAACCGAGATTTCGCACACAACGACTGCGGATTGAGTGAGAACGACGCCCGAAACCGCATCCTCAAAGAGCTAGAACGGCGCAACTGGGACGCTTCCGGGCTTAGCCTTCCAACTGCTGTAGGCACTTGCAGCTATGTGTACGATTACCGCTCCGGCGACAAGCATTTCAGCTTTTCCGTTCTCAGCACCTGGGGGCAAGGCATCAAGATCGACTGGTATGACTACTCTCAAGATTCTCAGCCGCAGCCCTAA	MHLRKISAVLSIIAVVAIALLAYELNRDFAHNDCGLSENDARNRILKELERRNWDASGLSLPTAVGTCSYVYDYRSGDKHFSFSVLSTWGQGIKIDWYDYSQDSQPQP*	0.519877675841	NA	NA	NA	NA	NA	NA	NA	NA	NA	NA	NA	NA	NA	NA	NA
camera	CAM_PROJ_EBPRSludge.read	JGI_SLUDGE_US_READ_1404623246	CDS	3	377	+	5.0	375	ini0	CDS_1	NA	NA	NA	NA	NA	NA	NA	NA	NA	NA	NA	GTGGCTGGTCCCGACCGAGGGCAGCCACTGATTCGCGGCCTGTTGCAGCGCGGCGCGGAGGTTTGGCTGATTGGGTCACGTGCAAACGGTTACAGCAAGCCAGAATCTGACTGGGACTTCATTGTTTTTGGGGAAGATTCGTTGGTCCAAGAGCTTTCGAAGCTACCAGCACCTGATAACGTTGACGTGCTCGTAGTGACAGACGGCAAGACATTTCGGTCGCCTTGGCCTCGTAAATCTGACGGGGCCTACAAGCAAGGCGAGCTGGAAAAATGGCAGTGGTTGCGCAAGTCTTCGTCGACGGCTACCTATGAGAGCACCAAGTGGCCAGACGACTGGGGCACAGAAAGAAACGCGCTGCGGATTGAGGAGTAA	MAGPDRGQPLIRGLLQRGAEVWLIGSRANGYSKPESDWDFIVFGEDSLVQELSKLPAPDNVDVLVVTDGKTFRSPWPRKSDGAYKQGELEKWQWLRKSSSTATYESTKWPDDWGTERNALRIEE*	0.562666666667	R	NOG.COG1708.meta_raw	NA	NA	GO:0003674;GO:0003824;GO:0016740;GO:0016779	PF01909	NA	NA	NA	NA	NA	NA	NA	NA	NA
camera	CAM_PROJ_EBPRSludge.read	JGI_SLUDGE_US_READ_1404623246	attC_site	386	445	+	66.4	60	9	attC_1	0	16.639266	386	393	398	406	426	433	439	GCCTAACAATTCATTCAAGCCGACCTTGCTTCGCAAGGCGGCTTAATTCAGACGTTAGGC	NA	NA	NA	NA	NA	NA	NA	NA	NA	NA	NA	NA	NA	NA	NA	NA	NA	NA	NA
camera	CAM_PROJ_EBPRSludge.read	JGI_SLUDGE_US_READ_1404624289	CDS	124	618	+	17.5	495	ini0	CDS_2	NA	NA	NA	NA	NA	NA	NA	NA	NA	NA	NA	ATGACAATTGATCAGCAAGCTCGCGCAACTTTGGCTGAGTCAACCCGCTGGCTCATTGGTTCCCGCATCACAAACTTTCAGTTCGACGATGCCGTGCCGAAGTCAGCCGATCCGGCCATCCGGGAAATCTACAACCAGTTCCTGTGGCTGCTCTTCAGCGATCTTGGAGAGCATCGCCTGATTGGCATCGACAAGCCGTCGCAAACGCACAGGAACGCCGCAGTCCGATGCGTCCTCTTTCTCAGATCGGGCCTTCCGTACTTGTGGCCAGTTCTTTCTCGTGGCCCGTCTGCGCTTCTCATCGTCGGTAATTTACTGACACTTGGCTGGGCCGGACGCATCTATTTCCGCCGCCTCAGTTCCGCTGGCGACATGGCCTACTGGCCGTTCTTGTCTCAG…	MTIDQQARATLAESTRWLIGSRITNFQFDDAVPKSADPAIREIYNQFLWLLFSDLGEHRLIGIDKPSQTHRNAAVRCVLFLRSGLPYLWPVLSRGPSALLIVGNLLTLGWAGRIYFRRLSSAGDMAYWPFLSQSQYAAALGAPVYLSGAGANNSFKPNPLRGSA*	0.577777777778	NA	NA	NA	NA	NA	NA	gnl|AM911803|idb|c6244|uncultured_bacterium|orf2	43.046	97.42	NA	NA	NA	NA	NA	NA
camera	CAM_PROJ_EBPRSludge.read	JGI_SLUDGE_US_READ_1404624289	attC_site	573	632	+	59.9	60	-45	attC_2	454	14.869226	573	580	585	593	613	620	626	CGCTAACAATTCATTCAAGCCGAACCCGCTTCGCGGGTCGGCTTAATTCAGGCGTTAGGC	NA	NA	NA	NA	NA	NA	NA	NA	NA	NA	NA	NA	NA	NA	NA	NA	NA	NA	NA
camera	CAM_PROJ_EBPRSludge.read	JGI_SLUDGE_US_READ_1404624289	CDS	636	893	+	7.1	258	4	CDS_3	NA	NA	NA	NA	NA	NA	NA	NA	NA	NA	NA	ATGAAGAACATCTTGGCAAGTTCCTCTATAACCCTCGGCATAGCCATTCTTGTCTACGCGCTGGCTTGGATCCTAGGTTTGCTTCCCGTTGACTTCATGCTTCCCTTCGACGGCCAGGCTCACTCTCACTATTGGCGTGTCGTTCCAACCGTTTCACAAAATATTGGTTACCTGCCGTACGCTCTCGCGATTCTCGGGTTGGCGATTCTAGTTGCGGGATTAGCTCTTCGTCGTAGGCTGCGCAAAACTGCGGCCTAA	MKNILASSSITLGIAILVYALAWILGLLPVDFMLPFDGQAHSHYWRVVPTVSQNIGYLPYALAILGLAILVAGLALRRRLRKTAA*	0.519379844961	NA	NA	NA	NA	NA	NA	gnl|FM867283|idb|c6140|uncultured_bacterium|orf	42.029	70.79	NA	NA	NA	NA	NA	NA
camera	CAM_PROJ_EBPRSludge.read	JGI_SLUDGE_US_READ_1404624289	attC_site	888	947	+	50.5	60	-5	attC_3	256	17.676193	888	895	900	908	928	935	941	GCCTAACAATTCATTCAAGCCGAAACCGCTTCGCGGGCCAGCTTAGTTCAGGCGTTAGGC	NA	NA	NA	NA	NA	NA	NA	NA	NA	NA	NA	NA	NA	NA	NA	NA	NA	NA	NA
camera	CAM_PROJ_EBPRSludge.read	JGI_SLUDGE_US_READ_1404624693	attC_site	369	428	-	58.3	60	ini0	attC_2	0	12.302956	428	421	416	408	388	381	375	ACCTAACGCCTGAATTAAGCCGCCTTGCGAAGCAAGGTCGGCTTGAATGACTAGTTAGAG	NA	NA	NA	NA	NA	NA	NA	NA	NA	NA	NA	NA	NA	NA	NA	NA	NA	NA	NA
camera	CAM_PROJ_EBPRSludge.read	JGI_SLUDGE_US_READ_1404624693	CDS	515	739	+	8.0	225	87	CDS_2	NA	NA	NA	NA	NA	NA	NA	NA	NA	NA	NA	ATGGGTGCTGGGATGGGCCGAAGCCATGAAGCGCCGCCGATCCGCGAGTCGATGGTCTGTCCGACAGACTGGCGGCGCACGCGGACTGACCGAAGTGACCTGGAAAAGAGTGGGGACGCGGAGCGAGTGCAGGGCAACCGAAGCCGCCTATTGGCGAAGCCTTTGTGCCTGGCTGAGACGGTGCTGACCGAAGTCACCACCTTGAACCTGCTTGAGCAACGCTAA	MGAGMGRSHEAPPIRESMVCPTDWRRTRTDRSDLEKSGDAERVQGNRSRLLAKPLCLAETVLTEVTTLNLLEQR*	0.626666666667	NA	NA	NA	NA	NA	NA	NA	NA	NA	NA	NA	NA	NA	NA	NA
camera	CAM_PROJ_EBPRSludge.read	JGI_SLUDGE_US_READ_1404626441	CDS	245	832	+	40.2	588	ini0	CDS_2	NA	NA	NA	NA	NA	NA	NA	NA	NA	NA	NA	ATGTCAGAAGTTGAACAACTATACGCACGAATTCGCGAGAAAATTGAGCACGAAGATGATCTCGTGAATCAACGGCAGATGTGGATGATTACCTTCAATGGCCTTCTCTTTACAGCCTACGGATTTTCGTTGGGCGCGAGCGGCTCATCCATTTCCGGACTCGCTTCAGATCCAACTAATCAACGACTGCTTGAATCATTCAATTCATTGCAAACCACTATCGAGGCATTACGTCTTGCTTTGGCTGGAGTGGGAACACTATCAGCTATTTTTGGCTTGCTTGGTGTCATTGCCGCATTCAAGGCCATCCGTGATGACGAGTACGTATTTGCAGAGTTTGTTAAACAGACGCTCAAAGCTGGGAAGTACGTGCCCGTATTGCCATCATTAATCGGTAGG…	MSEVEQLYARIREKIEHEDDLVNQRQMWMITFNGLLFTAYGFSLGASGSSISGLASDPTNQRLLESFNSLQTTIEALRLALAGVGTLSAIFGLLGVIAAFKAIRDDEYVFAEFVKQTLKAGKYVPVLPSLIGRRWNNVFGMLSGMFFPLLVAGAWIWTVQIVPKPEWFLIGGIVGTLILGLLGWVLLPRNLXDDS*	0.468483816014	NA	NA	NA	NA	NA	NA	NA	NA	NA	NA	NA	NA	NA	NA	NA
camera	CAM_PROJ_EBPRSludge.read	JGI_SLUDGE_US_READ_1404626441	attC_site	827	909	+	32.4	83	-5	attC_2	616	0.700949	827	834	839	847	890	897	903	TCCTAACACTACGTTCCCAAGGGACGCCTCTCCAGCAAGCTTTCGCTTGCTTCCCGGGCGCCCCCTGAACTACGACGTTAGGG	NA	NA	NA	NA	NA	NA	NA	NA	NA	NA	NA	NA	NA	NA	NA	NA	NA	NA	NA
camera	CAM_PROJ_EBPRSludge.read	JGI_SLUDGE_US_READ_1404629338	CDS	219	665	+	29.4	447	ini0	CDS_2	NA	NA	NA	NA	NA	NA	NA	NA	NA	NA	NA	ATGACCGCATTTGATCCAAGCTATCCTTCCTGTTCATACACGCATGTCTGGCTGCGTGTAATGCACGAGCAACTTGACCTAGCGGAGATTTCTGATCTTCTTGAGACCGAGCCGACCAAAGTGCAGTTGGCTGGCGACCGCGTCTCAGATACTTCTGAGCGCACACGCAAATACTCCGGCTGGTTCCTAGAGTCTGAGGGTCATGTAGAGAGTCGCGATTCACGAGATCATTTCGCTTGGCTACTAGAGCAAGTCGCTGGCAAAGGCGCTGTACTGCAATCCTTGGCATCTCGCGGCTATCTAGTAGACATCTGCTGTCGCTGGGACTCTGCCAGCGATAACGGCGGCCCAAGCATGGACCCTGAGCAGATGGTCGAGCTTGGCGCCCTTGGCATTGAG…	MTAFDPSYPSCSYTHVWLRVMHEQLDLAEISDLLETEPTKVQLAGDRVSDTSERTRKYSGWFLESEGHVESRDSRDHFAWLLEQVAGKGAVLQSLASRGYLVDICCRWDSASDNGGPSMDPEQMVELGALGIEVWFDIYFDGHPLAGA*	0.541387024609	NA	NA	NA	NA	-	PF14106	gnl|AY038186|idb|c2168|Pseudomonas_alcaligenes|ypar20	23.944	95.07	NA	NA	NA	NA	NA	NA
camera	CAM_PROJ_EBPRSludge.read	JGI_SLUDGE_US_READ_1404629338	attC_site	660	719	+	66.8	60	-5	attC_2	454	16.854704	660	667	672	680	700	707	713	GCCTAACAATTCATTCAAGCCGACCTTGCTTCGCAAGGCGGCTTAATTCAGGCGTTAGGT	NA	NA	NA	NA	NA	NA	NA	NA	NA	NA	NA	NA	NA	NA	NA	NA	NA	NA	NA
camera	CAM_PROJ_EBPRSludge.read	JGI_SLUDGE_US_READ_1404629437	attC_site	291	350	-	62.1	60	ini0	attC_2	0	16.208450	350	343	338	330	310	303	297	CGCTAACGCCTGAATTAAGCCGCCTTGCGAAGCAAGGTCGGCTTGAATGAATTGTTAGGC	NA	NA	NA	NA	NA	NA	NA	NA	NA	NA	NA	NA	NA	NA	NA	NA	NA	NA	NA
camera	CAM_PROJ_EBPRSludge.read	JGI_SLUDGE_US_READ_1404629437	CDS	305	787	-	21.4	483	-45	CDS_2	NA	NA	NA	NA	NA	NA	NA	NA	NA	NA	NA	ATGGCAACTCTGATCTTCTCAATCTTACTTCTGGGTTCACTGCCTGCACTTTTGCCACGGTGGCGGCACGTGATTATTGGCACTGGCGTTCTTCTCGCAGCGTATACTGCTGCACTGGTGTATGCGCTCCGGGATCTTGAATCCAATCCGAGCGGCGGAGATGGCCCTGCCTTCTTTGGCATCATGTTCGTTTTTGGCTGCGCTCAAGCGATCATTGCCACATCTCTAGTCGGGCGGGTTGTTGCTCGCATGATCGCTCGCTCGATCACCTTGTCGGCTAAGACTCGTGTCATAAGACTCCTGCTCGCGTTCTCACTCTTGCCCTTGGCAGCCGCAGGCGCACTCGTTGCTCAACATATGGCTGCCACCGCGCTCATCTATTTTGCAGTTGTTCTTTTC…	MATLIFSILLLGSLPALLPRWRHVIIGTGVLLAAYTAALVYALRDLESNPSGGDGPAFFGIMFVFGCAQAIIATSLVGRVVARMIARSITLSAKTRVIRLLLAFSLLPLAAAGALVAQHMAATALIYFAVVLFFPLLWLALALQLAPNNSFKPTLLRKAA*	0.540372670807	NA	NA	NA	NA	NA	NA	NA	NA	NA	NA	NA	NA	NA	NA	NA
camera	CAM_PROJ_EBPRSludge.read	JGI_SLUDGE_US_READ_1404630507	attC_site	118	177	-	62.8	60	ini0	attC_2	0	15.733635	177	170	165	157	137	130	124	CCCTAACGCCAGAATTAAGCCGCCTTGCGAAGCAAGGTCGGCTTGAATGAATTGTTAGGC	NA	NA	NA	NA	NA	NA	NA	NA	NA	NA	NA	NA	NA	NA	NA	NA	NA	NA	NA
camera	CAM_PROJ_EBPRSludge.read	JGI_SLUDGE_US_READ_1404630507	CDS	132	563	-	34.3	432	-45	CDS_2	NA	NA	NA	NA	NA	NA	NA	NA	NA	NA	NA	ATGCGAATCCACTCAATTGCTCTCGGTTGCTTCCTTGCTGCCCTTGCGCCCGGCGTAGTTCTGGTGGCGTATGTACTGCTCTCCGGAGCCGCCGGTGGTGACATCGCTGACCTCATCGGGGGCGTTTCATTGGTTCTTGCTATCTCATTCACTGTGGCCGCAGTTCCCACTTTGTTGCTCGGCTTGCCGTACGTCCTATGGCTTCGATCTCGCAATGCACTGACATGGCTCAACGTGTGCCTCGGCTCGGCGGCTGTAGGGGCACTGGCAATGGCTGTTCTCAGCTGGGCTATGGTCTGGAACAATCCAGTTCCAGGTGCATGGTCCTACTTGCTTGGCGCGGGGCTTGGCTTAGCCGGTGGGGTTGGCTTCTGCCTCGGGGCGAGGCCTAACAATTCA…	MRIHSIALGCFLAALAPGVVLVAYVLLSGAAGGDIADLIGGVSLVLAISFTVAAVPTLLLGLPYVLWLRSRNALTWLNVCLGSAAVGALAMAVLSWAMVWNNPVPGAWSYLLGAGLGLAGGVGFCLGARPNNSFKPTLLRKAA*	0.585648148148	NA	NA	NA	NA	NA	NA	NA	NA	NA	NA	NA	NA	BAC0217|mdtJ/ebrB/ydgF|sp|Q3Z1V3|MDTJ_SHISS	32.84	52.89
camera	CAM_PROJ_EBPRSludge.read	JGI_SLUDGE_US_READ_1404630863	CDS	176	475	+	18.8	300	ini0	CDS_2	NA	NA	NA	NA	NA	NA	NA	NA	NA	NA	NA	ATGACACAAAGACTCAATCGTCAAGACCAAGAACTTCTGCGCATCATCGGCGAGGTGCTGCACTACATATGGGATCCAATCGGCGTCGCAGGCGTACCCCAAGCCCGCGACGAGTACGATGGCTATGTGGGGCCGGTGTTCACACTTCTTCGCTCCGGCGCTTCGGATGCTGACGTATCCGAGCACTTGGAGCAGATTGTGGCAAACCGCATGGGCCTTCCAAGTCGCAAGGAGCGTTCAGATGAGGCAGCATCCACTCTCACAGATTGGCGTGACCATCAAGCACAGGTTGCCGCCTAA	MTQRLNRQDQELLRIIGEVLHYIWDPIGVAGVPQARDEYDGYVGPVFTLLRSGASDADVSEHLEQIVANRMGLPSRKERSDEAASTLTDWRDHQAQVAA*	0.566666666667	NA	NA	NA	NA	NA	NA	NA	NA	NA	NA	NA	NA	NA	NA	NA
camera	CAM_PROJ_EBPRSludge.read	JGI_SLUDGE_US_READ_1404630863	attC_site	470	529	+	63.2	60	-5	attC_2	299	16.536581	470	477	482	490	510	517	523	GCCTAACCAGTCATTCAAGCCGACGTTGCTTCGCAACGCGGCTTAATTCAGGCGTTAGAG	NA	NA	NA	NA	NA	NA	NA	NA	NA	NA	NA	NA	NA	NA	NA	NA	NA	NA	NA
camera	CAM_PROJ_EBPRSludge.read	JGI_SLUDGE_US_READ_1404633347	attC_site	270	329	-	57.7	60	ini0	attC_2	0	14.483739	329	322	317	309	289	282	276	GCCTAACGCCTGAATTAAGCCGCCTTGCGAAGCAAGGTCGGCTTGAATGATTAGTTAGAG	NA	NA	NA	NA	NA	NA	NA	NA	NA	NA	NA	NA	NA	NA	NA	NA	NA	NA	NA
camera	CAM_PROJ_EBPRSludge.read	JGI_SLUDGE_US_READ_1404633347	CDS	416	640	+	2.8	225	87	CDS_2	NA	NA	NA	NA	NA	NA	NA	NA	NA	NA	NA	ATGGGTGCTGGGATGGGCCGAAGCCATGAAGCGCCGCCGATCCGCGAGTCGATGGTCTGTCCGACAGACTGGCGGCGCACGCGGACTGACCGAAGTGACCTGGAAAAGAGTGGGGACGCGGAGCGAGTGCAGGGCAACCGAAGCCGCCTATTGGCGAAGCCTTTGTGCCGGGCTGAGACGGTGCTGACCGAAGTCACCACCTTGAACCTGCTTGAGCAACGCTAA	MGAGMGRSHEAPPIRESMVCPTDWRRTRTDRSDLEKSGDAERVQGNRSRLLAKPLCRAETVLTEVTTLNLLEQR*	0.631111111111	NA	NA	NA	NA	NA	NA	NA	NA	NA	NA	NA	NA	NA	NA	NA
camera	CAM_PROJ_EBPRSludge.read	JGI_SLUDGE_US_READ_1404735608	attC_site	175	234	-	60.7	60	ini0	attC_2	0	15.279024	234	227	222	214	194	187	181	CGCTAACGCCAGAATTAAGCCGCCTTGCGAAGCAAGGTCGGCTTGAATGAATTGTTAGGC	NA	NA	NA	NA	NA	NA	NA	NA	NA	NA	NA	NA	NA	NA	NA	NA	NA	NA	NA
camera	CAM_PROJ_EBPRSludge.read	JGI_SLUDGE_US_READ_1404735608	CDS	236	532	-	19.0	297	2	CDS_2	NA	NA	NA	NA	NA	NA	NA	NA	NA	NA	NA	ATGGCAAGATCTCTTGCATTTGCATACGCGCTTTCCCTCGCCACCTTGCTGGCGATGGTCGCACTCGGTCGCGGCGCACTGCCAATGCTGGATGGTTTCACCACCTTCTTCTACACGTGCCTTGTGGGCTTACTCATGCTACCGGCGTCCGTCATGTTCTTCCGTGGCGGCCGTTTGTCGTCTGGACTACTTCGCAAACTTCTAGCCTATGGCCTGTCAGCTACCACAGCATTCTTGGGTCTGGGATCATTAGCCGCTGTCATACTTATCCTAGTGGGCGCAGCCAAACCGGGTTGA	MARSLAFAYALSLATLLAMVALGRGALPMLDGFTTFFYTCLVGLLMLPASVMFFRGGRLSSGLLRKLLAYGLSATTAFLGLGSLAAVILILVGAAKPG*	0.558922558923	NA	NA	NA	NA	NA	NA	gnl|AM912714|idb|c6602|uncultured_bacterium|orf1	50.602	83.84	NA	NA	NA	NA	NA	NA
camera	CAM_PROJ_EBPRSludge.read	JGI_SLUDGE_US_READ_1404735957	CDS	119	418	+	21.5	300	ini0	CDS_2	NA	NA	NA	NA	NA	NA	NA	NA	NA	NA	NA	ATGGCGCTCAAGATCGTGAAGATCGGAACATATTGGGCAGGCCTGCTGTCACGTGCGTCTGTAGACATCATCGCGCTCGACTATGACTGGTGGCATTCTCTCGCGGAAGCCGACGATCAGCTTGAGCCTGGGGAGGAGCCAATGCCGTTGAGCCCTGAGGGGTTGATGTACTACGGCCGCGTTGAGCAAGCGCTGCAGCCTGATGAACCTACTTGGCCTGACACGTTCGGCCATACCACTATCTCAGAGGCCATGCAGGCGCTCGAGCTGAAGCTTGGCAAGCAGGTACGCTGGCAATAA	MALKIVKIGTYWAGLLSRASVDIIALDYDWWHSLAEADDQLEPGEEPMPLSPEGLMYYGRVEQALQPDEPTWPDTFGHTTISEAMQALELKLGKQVRWQ*	0.576666666667	NA	NA	NA	NA	NA	NA	gnl|AM912405|idb|c6397|uncultured_bacterium|orf1	47.423	87.13	NA	NA	NA	NA	NA	NA
camera	CAM_PROJ_EBPRSludge.read	JGI_SLUDGE_US_READ_1404735957	attC_site	429	488	+	66.8	60	11	attC_2	318	18.468433	429	436	441	449	469	476	482	GCCTAACAATTCATTCAAGCCGACCTTGCTTCGCAAGGCGGCTTAATTCAGGCGTTAGGC	NA	NA	NA	NA	NA	NA	NA	NA	NA	NA	NA	NA	NA	NA	NA	NA	NA	NA	NA
camera	CAM_PROJ_EBPRSludge.read	JGI_SLUDGE_US_READ_1404737403	CDS	150	347	+	9.9	198	ini0	CDS_1	NA	NA	NA	NA	NA	NA	NA	NA	NA	NA	NA	ATGGACAGCTATGAGCAGATGAGCTCTGCTGCAAAGAGCGTCGTTGAGTACTGGGTGGTGGCGGCCACACCGATGTATTTGGAGTTCTTTGACCCACACTCCCAAGAGTTCGGGCTCGCTGAGCCGCTGCCATCTGAGGGTCTGCCGCAGACGGTGGGAGTCAGGGGCGATCTCGTTAGTACTTTTCGTGCTATGTAG	MDSYEQMSSAAKSVVEYWVVAATPMYLEFFDPHSQEFGLAEPLPSEGLPQTVGVRGDLVSTFRAM*	0.565656565657	NA	NA	NA	NA	NA	NA	NA	NA	NA	NA	NA	NA	NA	NA	NA
camera	CAM_PROJ_EBPRSludge.read	JGI_SLUDGE_US_READ_1404737403	attC_site	350	409	+	65.5	60	3	attC_1	0	15.634285	350	357	362	370	390	397	403	GCCTAACAATTCATTCAAGCCGAACGCACTTCGTGCGTCGGCTTAATTCAGGCGTTAGGC	NA	NA	NA	NA	NA	NA	NA	NA	NA	NA	NA	NA	NA	NA	NA	NA	NA	NA	NA
camera	CAM_PROJ_EBPRSludge.read	JGI_SLUDGE_US_READ_1404737403	CDS	415	738	+	22.9	324	6	CDS_2	NA	NA	NA	NA	NA	NA	NA	NA	NA	NA	NA	ATGAAGTCTCGAGTAATGTACATGGAGTGTAAGTCTGGCGAAGCCACTGGCCAAGCCAAGATTGGCCGTGTGTCATTCTCAAAAACAGGCAGCACTCTGCGCTACCGTGACTTGGAGTTCATTAGTCTCAAGGGTAGTCGCTTCAAGGCAAACTATCTTGAGGTGGGCTCCGGTGAGGAGTATTGGATCTCCGGGCCTCGTAAGGACGGCCAGGACCGCTTATACGTTAGTGCGCTTCCCATTGAGATCGACGAGGACGTGCGGGATGAGTACTGGAGCGATATCCGCGGTCTTCCAGAGTACAAATACCGCGTGCGGGCCTAA	MKSRVMYMECKSGEATGQAKIGRVSFSKTGSTLRYRDLEFISLKGSRFKANYLEVGSGEEYWISGPRKDGQDRLYVSALPIEIDEDVRDEYWSDIRGLPEYKYRVRA*	0.537037037037	NA	NA	NA	NA	NA	NA	NA	NA	NA	NA	NA	NA	NA	NA	NA
camera	CAM_PROJ_EBPRSludge.read	JGI_SLUDGE_US_READ_1404737403	attC_site	733	844	+	44.8	112	-5	attC_2	324	14.580043	733	740	745	753	825	832	838	GCCTAACAATGCGTTCAAGCCGACACCGCTTCGTTACGCAAACCATATGGCAGATACAGCTTGCCATATGGTTTGCTCCACTACGCGACGCGGNTTAACTTAGTCGTTAGGC	NA	NA	NA	NA	NA	NA	NA	NA	NA	NA	NA	NA	NA	NA	NA	NA	NA	NA	NA
camera	CAM_PROJ_EBPRSludge.read	JGI_SLUDGE_US_READ_1404743106	attC_site	191	250	-	66.8	60	ini0	attC_2	0	16.896630	250	243	238	230	210	203	197	ACCTAACGCCTGAATTAAGCCGCCTTGCGAAGCAAGGTCGGCTTGAATGAATTGTTAGGC	NA	NA	NA	NA	NA	NA	NA	NA	NA	NA	NA	NA	NA	NA	NA	NA	NA	NA	NA
camera	CAM_PROJ_EBPRSludge.read	JGI_SLUDGE_US_READ_1404743106	CDS	257	496	-	17.3	240	7	CDS_2	NA	NA	NA	NA	NA	NA	NA	NA	NA	NA	NA	ATGAAGAGCAAGCAGACCTACTGGTTCCATGCCAAAGACCCTGAGGTTGGTGTCGGCTGGAGCGGCCCCGCCTCCTGGCAGGGTTGGGTGTCTTTGGCTCTGTTCATTGCCGCAGTTATTGTCTCAGCGGCACTCATGCTGCCGCAGCGCTTTGGTAGCTACTTGCTTCTTCTAGCTGTACTGTCAGCAGCCTTCATAGCGCTTTGCATCGTCAAGGGAGCACCTCACAGTGAGCGCTAG	MKSKQTYWFHAKDPEVGVGWSGPASWQGWVSLALFIAAVIVSAALMLPQRFGSYLLLLAVLSAAFIALCIVKGAPHSER*	0.566666666667	NA	NA	NA	NA	NA	NA	NA	NA	NA	NA	NA	NA	NA	NA	NA
camera	CAM_PROJ_EBPRSludge.read	JGI_SLUDGE_US_READ_1404745475	CDS	267	620	+	17.8	354	ini0	CDS_2	NA	NA	NA	NA	NA	NA	NA	NA	NA	NA	NA	ATGGGTTGGCTAATAACGAAGTATCTGATCACTGCTGCTGTTGTCAGCATAGTTTCTGAAGTGGCAAAGCGCAGTGACAGGCTTGGAAGCTTCATTGCGGCTCTTCCTCTGGTTACATTGCTTGTCATGATCTGGTTGTATGTAGACAAACAGCCTCAGAGTAAGATCGCCAATCATGCTTGGTACACATTCTGGTATGTTGTACCCACGTTACCCATGTTTCTAGCGTTTCCGTTCCTGCTCCCGCGCTTTGGTTTCTGGCTCACCATGCTTGCCGGTGTCGGCATCAGCGTGGCTTGCTTCGGGTTGTTTGCGCTCGTTGTTCGCCAGTTTGGCATCCAGCTACTGCCGTAG	MGWLITKYLITAAVVSIVSEVAKRSDRLGSFIAALPLVTLLVMIWLYVDKQPQSKIANHAWYTFWYVVPTLPMFLAFPFLLPRFGFWLTMLAGVGISVACFGLFALVVRQFGIQLLP*	0.505649717514	NA	NA	NA	NA	NA	NA	NA	NA	NA	NA	NA	NA	NA	NA	NA
camera	CAM_PROJ_EBPRSludge.read	JGI_SLUDGE_US_READ_1404745475	attC_site	624	683	+	65.0	60	4	attC_2	376	15.967370	624	631	636	644	664	671	677	GCCTAACAATTCATTCAAGCCGACCTTGCTTCGCAAGGCGGCTTAATTCTGACGTTAGGC	NA	NA	NA	NA	NA	NA	NA	NA	NA	NA	NA	NA	NA	NA	NA	NA	NA	NA	NA
camera	CAM_PROJ_EBPRSludge.read	JGI_SLUDGE_US_READ_1404747312	attC_site	84	143	-	62.1	60	ini0	attC_2	0	16.382128	143	136	131	123	103	96	90	CGCTAACGCCTGAATTAAGCCGCCTTGCGAAGCAAGGTCGGCTTGAATGAATTGTTAGGC	NA	NA	NA	NA	NA	NA	NA	NA	NA	NA	NA	NA	NA	NA	NA	NA	NA	NA	NA
camera	CAM_PROJ_EBPRSludge.read	JGI_SLUDGE_US_READ_1404747312	CDS	138	560	-	14.7	423	-5	CDS_2	NA	NA	NA	NA	NA	NA	NA	NA	NA	NA	NA	GTGAGTGATTCAATTCCTTGGCGTATCCTTCGTTATTTGTTTGCCGCGTACTACTTACTCGTTGGCGTCTATCTCGCCTTGTCACTCGTGGGTATCGTTTCACCACCGCATCCAAAGATAAGCGACGCATCTGCTGCATTTCAGGCCGCCCTTGGCAAAACGGGCTTCATGTTCCCTTTGCTTGCGTTTACTTACGTGGCATCGGCATGCGCGCTGTTTTTCCAACGTACTGCACCTCTTGGTTTGGTGCTCCTTGCCCCGGTTGCAGTCATCATTTTCTTTACAAACACACTTCTGGACACCGCTTGGGTTTTCGGCACAATCAATGCAGTAGTCTTGGCGGCATTAGCCTGGCACTTTCGGCCCGCATATCGTTCGCTCTTTTGCTATTCGGTTGGG…	MSDSIPWRILRYLFAAYYLLVGVYLALSLVGIVSPPHPKISDASAAFQAALGKTGFMFPLLAFTYVASACALFFQRTAPLGLVLLAPVAVIIFFTNTLLDTAWVFGTINAVVLAALAWHFRPAYRSLFCYSVGSQGAQRA*	0.522458628842	NA	NA	NA	NA	NA	NA	NA	NA	NA	NA	NA	NA	BAC0217|mdtJ/ebrB/ydgF|sp|Q3Z1V3|MDTJ_SHISS	19.48	63.64
camera	CAM_PROJ_EBPRSludge.read	JGI_SLUDGE_US_READ_1404747312	attC_site	523	646	-	47.3	124	-37	attC_1	380	0.544563	646	639	634	626	540	533	529	AAATAACGAAGGATACGCCAAGGAATTGAATCACTCACGACTCACCTCTCTCTTGCCCGTGCGGGCCTAATGATTGAATTAAGCCGCCTTGCGAAGCAAGGTCGGTTTGAATGATTGGTTAGGC	NA	NA	NA	NA	NA	NA	NA	NA	NA	NA	NA	NA	NA	NA	NA	NA	NA	NA	NA
camera	CAM_PROJ_EBPRSludge.read	JGI_SLUDGE_US_READ_1404747312	CDS	641	802	-	1.9	162	-5	CDS_1	NA	NA	NA	NA	NA	NA	NA	NA	NA	NA	NA	ATGCCCAATGGCCTATCCCAGCTCGAGATCTCTGGGTTCACTTATACTCATAGCTCAGATGACTCAGGCCGAGTCAGTGGCCAGATCGGCATCTTGGCTGGCAACGCAGGCTACTGGGAGTTCGCGTTCGTCAACGCACACTGGCAGCTTGATGAGGCCTAA	MPNGLSQLEISGFTYTHSSDDSGRVSGQIGILAGNAGYWEFAFVNAHWQLDEA*	0.555555555556	NA	NA	NA	NA	NA	NA	NA	NA	NA	NA	NA	NA	NA	NA	NA
camera	CAM_PROJ_EBPRSludge.read	JGI_SLUDGE_US_READ_1404749190	CDS	344	658	+	9.4	315	ini0	CDS_2	NA	NA	NA	NA	NA	NA	NA	NA	NA	NA	NA	ATGAAACTGTACTTTCTCTTCGCAATATCCCTAGTCGCACTTGGCTGCGCTTCTCCTGACCCCCGGGCCAGACAAGTGATGCTTGTACTTCCAGATGGACGCGTCCATGTGGATGGCATAACCAGCGATGTTGCTAATGCAATCGGCAGGTTGGGTCCGCCAAATTCCGTACTAGTAGTTGTATCGGGATGTAAGAATTCAACTATGAGCACAATTTCCAAGGCTACAAAAGCACTAAGCGACGCAGGCTACGATGAGGTGGGATTCGCTACCGCCGAGGGGCCATCAGTAGAGTTATGCGAGACTGTGCGCTAA	MKLYFLFAISLVALGCASPDPRARQVMLVLPDGRVHVDGITSDVANAIGRLGPPNSVLVVVSGCKNSTMSTISKATKALSDAGYDEVGFATAEGPSVELCETVR*	0.511111111111	U	NOG.COG0848.clustalo_raw	NA	NA	NA	NA	NA	NA	NA	NA	NA	NA	NA	NA	NA
camera	CAM_PROJ_EBPRSludge.read	JGI_SLUDGE_US_READ_1404749190	attC_site	653	712	+	54.7	60	-5	attC_2	313	12.545749	653	660	665	673	693	700	706	CGCTAACAATTCATTCAAGCCGACCTTGCTTCGCAAGGCGGCTTAATTCAGGCGTTAAGA	NA	NA	NA	NA	NA	NA	NA	NA	NA	NA	NA	NA	NA	NA	NA	NA	NA	NA	NA
camera	CAM_PROJ_EBPRSludge.read	JGI_SLUDGE_US_READ_1404751001	CDS	72	299	+	2.9	228	ini0	CDS_1	NA	NA	NA	NA	NA	NA	NA	NA	NA	NA	NA	ATGATCTGGTTGTATGTAGACAAACAGCCTCAGAGTAAGATCGCCAATCATGCTTGGTACACATTCTGGTATGTTGTACCCACGTTACCCATGTTTCTAGCGTTTCCGTTCCTGCTCCCGCGCTTTGGTTTCTGGCTCACCATGCTTGCCGGTGTCGGCATCAGCGTGGCTTGCTTCGGGTTGTTTGCGCTCGTTGTTCGCCAGTTTGGCATCCAGCTACTGCCGTAG	MIWLYVDKQPQSKIANHAWYTFWYVVPTLPMFLAFPFLLPRFGFWLTMLAGVGISVACFGLFALVVRQFGIQLLP*	0.521929824561	NA	NA	NA	NA	NA	NA	NA	NA	NA	NA	NA	NA	NA	NA	NA
camera	CAM_PROJ_EBPRSludge.read	JGI_SLUDGE_US_READ_1404751001	attC_site	303	362	+	65.0	60	4	attC_1	0	15.967370	303	310	315	323	343	350	356	GCCTAACAATTCATTCAAGCCGACCTTGCTTCGCAAGGCGGCTTAATTCTGACGTTAGGC	NA	NA	NA	NA	NA	NA	NA	NA	NA	NA	NA	NA	NA	NA	NA	NA	NA	NA	NA
camera	CAM_PROJ_EBPRSludge.read	JGI_SLUDGE_US_READ_1404751001	CDS	367	666	+	20.4	300	5	CDS_2	NA	NA	NA	NA	NA	NA	NA	NA	NA	NA	NA	ATGACACAAAGACTCAATCGTCAAGACCAAGAACTTCTGCGCATCATCGGCGAGGTGCTGCACTACATATGGGATCCAATCGGCGTCGCAGGCGTACCCCAAGCCCGCGACGAGTACGATGGCTATGTGGGGCCGGTGTTCACACTTCTTCGCTCCGGCGCTTCGGATGCTGACGTATCCGAGCACTTGGAGCAGATTGTGGCAAACCGCATGGGCCTTCCAAGTCGCAAGGAGCGTTCAGATGAGGCAGCATCCACTCTCACAGATTGGCGTGACCATCAAGCACAGGTTGCCGCCTAA	MTQRLNRQDQELLRIIGEVLHYIWDPIGVAGVPQARDEYDGYVGPVFTLLRSGASDADVSEHLEQIVANRMGLPSRKERSDEAASTLTDWRDHQAQVAA*	0.566666666667	NA	NA	NA	NA	NA	NA	NA	NA	NA	NA	NA	NA	NA	NA	NA
camera	CAM_PROJ_EBPRSludge.read	JGI_SLUDGE_US_READ_1404751001	attC_site	661	720	+	63.2	60	-5	attC_2	299	16.536581	661	668	673	681	701	708	714	GCCTAACCAGTCATTCAAGCCGACGTTGCTTCGCAACGCGGCTTAATTCAGGCGTTAGAG	NA	NA	NA	NA	NA	NA	NA	NA	NA	NA	NA	NA	NA	NA	NA	NA	NA	NA	NA
camera	CAM_PROJ_EBPRSludge.read	JGI_SLUDGE_US_READ_1404751528	attC_site	110	175	-	40.9	66	ini0	attC_2	0	6.160555	175	168	163	155	128	121	116	GCATAACGCAAAGTTGAGGCGCCTGCGCGGCTTCTTGCGCAGGTCGCTTCGAATGCAATGTTAGGC	NA	NA	NA	NA	NA	NA	NA	NA	NA	NA	NA	NA	NA	NA	NA	NA	NA	NA	NA
camera	CAM_PROJ_EBPRSludge.read	JGI_SLUDGE_US_READ_1404751528	CDS	192	602	-	4.6	411	17	CDS_2	NA	NA	NA	NA	NA	NA	NA	NA	NA	NA	NA	ATGACTTTATTTCGTGGTGGCTGTCTATGTGGGGCCGTGCGGTACGAAACGACCTCTGATCCTTTGAACCAGAGGATATGCCACTGTAGGGCTTGTCAAAAAGTTATCGGCGCTGCCTTCAACGCTCGCGTGCTCATGCGCATCGAACATGTTGCTATCTCTGGCCCAATCAGCACATTTCACTCTTCAGAAACTCTTGAGCGCGGTTTTTGTTCGCATTGCGGTTCAAGCATTTTCTCGCGGCGTGTTGCTGCAGGAGTCATCGGCTTAACAGCCGGTAGTCTCGACGAACCGTCACTATTCAAACCTGACATGCATTTTTGGATATCTTCAAGACAACCGTGGCTAATAATTGCAGATAACCTGGCTCAATACCCAGAAGGCCCGCCATCTTTGGGC…	MTLFRGGCLCGAVRYETTSDPLNQRICHCRACQKVIGAAFNARVLMRIEHVAISGPISTFHSSETLERGFCSHCGSSIFSRRVAAGVIGLTAGSLDEPSLFKPDMHFWISSRQPWLIIADNLAQYPEGPPSLGDKP*	0.498783454988	S	NOG.COG3791.meta_raw	NA	NA	GO:0008150;GO:0008152	PF04828	gnl|FM867089|idb|c5909|uncultured_bacterium|orf	34.426	82.19	NA	NA	NA	NA	NA	NA
camera	CAM_PROJ_EBPRSludge.read	JGI_SLUDGE_US_READ_1404751892	attC_site	103	168	-	40.9	66	ini0	attC_2	0	6.160555	168	161	156	148	121	114	109	GCATAACGCAAAGTTGAGGCGCCTGCGCGGCTTCTTGCGCAGGTCGCTTCGAATGCAATGTTAGGC	NA	NA	NA	NA	NA	NA	NA	NA	NA	NA	NA	NA	NA	NA	NA	NA	NA	NA	NA
camera	CAM_PROJ_EBPRSludge.read	JGI_SLUDGE_US_READ_1404751892	CDS	185	595	-	4.6	411	17	CDS_2	NA	NA	NA	NA	NA	NA	NA	NA	NA	NA	NA	ATGACTTTATTTCGTGGTGGCTGTCTATGTGGGGCCGTGCGGTACGAAACGACCTCTGATCCTTTGAACCAGAGGATATGCCACTGTAGGGCTTGTCAAAAAGTTATCGGCGCTGCCTTCAACGCTCGCGTGCTCATGCGCATCGAACATGTTGCTATCTCTGGCCCAATCAGCACATTTCACTCTTCAGAAACTCTTGAGCGCGGTTTTTGTTCGCATTGCGGTTCAAGCATTTTCTCGCGGCGTGTTGCTGCAGGAGTCATCGGCTTAACAGCCGGTAGTCTCGACGAACCGTCACTATTCAAACCTGACATGCATTTTTGGATATCTTCAAGACAACCGTGGCTAATAATTGCAGATAACCTGGCTCAATACCCAGAAGGCCCGCCATCTTTGGGC…	MTLFRGGCLCGAVRYETTSDPLNQRICHCRACQKVIGAAFNARVLMRIEHVAISGPISTFHSSETLERGFCSHCGSSIFSRRVAAGVIGLTAGSLDEPSLFKPDMHFWISSRQPWLIIADNLAQYPEGPPSLGDKP*	0.498783454988	S	NOG.COG3791.meta_raw	NA	NA	GO:0008150;GO:0008152	PF04828	gnl|FM867089|idb|c5909|uncultured_bacterium|orf	34.426	82.19	NA	NA	NA	NA	NA	NA
camera	CAM_PROJ_EBPRSludge.read	JGI_SLUDGE_US_READ_1404754459	attC_site	417	476	-	59.5	60	ini0	attC_2	306	16.249437	476	469	464	456	436	429	423	CGCTAACGCCTGAATTAAGCCGCCTTGCGAAGCAAGGTCGGCTTGAATGATTGGTTAGGC	NA	NA	NA	NA	NA	NA	NA	NA	NA	NA	NA	NA	NA	NA	NA	NA	NA	NA	NA
camera	CAM_PROJ_EBPRSludge.read	JGI_SLUDGE_US_READ_1404754459	CDS	471	815	-	16.6	345	-5	CDS_2	NA	NA	NA	NA	NA	NA	NA	NA	NA	NA	NA	ATGGACAGTTCTTCTCTAGAGTCAATCACGTGGCATGACCTGCCACTTGAGTCAATCTCTATCAGTTGTCATGGCTTAGAGCTTCTTGTCACGCCCTTCTGCGAGGCCACTCAGTCATATCTGTCTTGTCGTCTGATACTTACCAAGGCAGATAGCCTCTCTGTCAACCTCTCCGGAGATCTCATGCCCAATGACCTATCCCAGCTCGAGATCTCTGGATTCACTTATACTCATAGCTCAGATGACTCAGGCCGAGTCAGTGGCCAGATCGGCATCTTGGCTGGCAACGCAGGCTACTGGGAGTTCGCGTTCGTCAACGCACACTGGCAGCTTGATGAGGCCTAA	MDSSSLESITWHDLPLESISISCHGLELLVTPFCEATQSYLSCRLILTKADSLSVNLSGDLMPNDLSQLEISGFTYTHSSDDSGRVSGQIGILAGNAGYWEFAFVNAHWQLDEA*	0.515942028986	NA	NA	NA	NA	NA	NA	NA	NA	NA	NA	NA	NA	NA	NA	NA
camera	CAM_PROJ_EBPRSludge.read	JGI_SLUDGE_US_READ_1404755050	CDS	389	682	+	18.1	294	ini0	CDS_2	NA	NA	NA	NA	NA	NA	NA	NA	NA	NA	NA	ATGTTTGCTGTGCACTGCGGCAGCGATGTTGAGTTCCTTGGCGCAGAGCCAACAACCTACCACTCATCTGAGTGGGCGGAACGCGGGTTCTGTGACAAGTGCGGGACGCATCTGTTTTATCACCTACTCCCTGGGAACCAATACATCCTTCCGGCTGGCATCTTTCAGGAGCATGACTTTGCTCTGATCAATGAAATTTTCATTGACCAGAAGCCAAACTACTACGAGATGAAGAATGAAACGGCCAAGCTGACCGGCCAACAAGTATTCGACCAGTTCGCATCAGGAGAATGA	MFAVHCGSDVEFLGAEPTTYHSSEWAERGFCDKCGTHLFYHLLPGNQYILPAGIFQEHDFALINEIFIDQKPNYYEMKNETAKLTGQQVFDQFASGE*	0.503401360544	S	NOG.COG3791.meta_raw	NA	NA	GO:0008150;GO:0008152	PF04828	NA	NA	NA	NA	NA	NA	NA	NA	NA
camera	CAM_PROJ_EBPRSludge.read	JGI_SLUDGE_US_READ_1404755050	attC_site	690	797	+	37.8	108	8	attC_2	433	14.936814	690	697	702	710	778	785	791	ACCTAACAATTCGTTCAAGCCGAGATCGCTTCGCGGCCTCGGCGCGGCGTCGTAGACTGTGCCATCGCCATGGCCGCAACTCGGTCCAACTTAACTCAGGCGTTAGCG	NA	NA	NA	NA	NA	NA	NA	NA	NA	NA	NA	NA	NA	NA	NA	NA	NA	NA	NA
camera	CAM_PROJ_EBPRSludge.read	JGI_SLUDGE_US_READ_1404755156	attC_site	207	329	-	22.4	123	ini0	attC_2	0	4.979999	329	322	317	309	225	218	213	AGTGAACCCAGAAGTAAGATTGAGAAGATCAGAGTTGCCCCATGAGAGTGTTCCTTGGGGCCCTAAAGGCTTGGAATTTAAGCCGCTTGGGAAGCAAGGTCCGGCTTGAATGATTGGTTAGGC	NA	NA	NA	NA	NA	NA	NA	NA	NA	NA	NA	NA	NA	NA	NA	NA	NA	NA	NA
camera	CAM_PROJ_EBPRSludge.read	JGI_SLUDGE_US_READ_1404755156	CDS	324	668	-	16.6	345	-5	CDS_2	NA	NA	NA	NA	NA	NA	NA	NA	NA	NA	NA	ATGGACAGTTCTTCTCTAGAGTCAATCACGTGGCATGACCTGCCACTTGAGTCAATCTCTATCAGTTGTCATGGCTTAGAGCTTCTTGTCACGCCCTTCTGCGAGGCCACTCAGTCATATCTGTCTTGTCGTCTGATACTTACCAAGGCAGATAGCCTCTCTGTCAACCTCTCCGGAGATCTCATGCCCAATGACCTATCCCAGCTCGAGATCTCTGGATTCACTTATACTCATAGCTCAGATGACTCAGGCCGAGTCAGTGGCCAGATCGGCATCTTGGCTGGCAACGCAGGCTACTGGGAGTTCGCGTTCGTCAACGCACACTGGCAGCTTGATGAGGCCTAA	MDSSSLESITWHDLPLESISISCHGLELLVTPFCEATQSYLSCRLILTKADSLSVNLSGDLMPNDLSQLEISGFTYTHSSDDSGRVSGQIGILAGNAGYWEFAFVNAHWQLDEA*	0.515942028986	NA	NA	NA	NA	NA	NA	NA	NA	NA	NA	NA	NA	NA	NA	NA
camera	CAM_PROJ_EBPRSludge.read	JGI_SLUDGE_US_READ_1404756541	CDS	225	506	+	13.6	282	ini0	CDS_2	NA	NA	NA	NA	NA	NA	NA	NA	NA	NA	NA	ATGCAACGCACCGGTGAAATTTGGTTGTCGTGCAGCATTATTCTTAGCGTATTAGCTTGCATCTACGTTACTTATCGCGTGTTCAAGGTTGACGGTGTAGGTCTTCCCTGGCTATTGCCGTTCATGTATTTGGCAGTCTTGGCTACTGGCTTTCTATTGTCGATTCCCGGCTTCATACTCATAGCAAGGTCAAATCCAAGCATTAAGAGTAGGCGTTCGGAGACAGCGACTAGCGGGAAGACTCTTAAGGAAATCATGCGTGAAAAGAAGGGGCAGGCCTAA	MQRTGEIWLSCSIILSVLACIYVTYRVFKVDGVGLPWLLPFMYLAVLATGFLLSIPGFILIARSNPSIKSRRSETATSGKTLKEIMREKKGQA*	0.471631205674	NA	NA	NA	NA	NA	NA	NA	NA	NA	NA	NA	NA	NA	NA	NA
camera	CAM_PROJ_EBPRSludge.read	JGI_SLUDGE_US_READ_1404756541	attC_site	501	560	+	65.3	60	-5	attC_2	290	17.340551	501	508	513	521	541	548	554	GCCTAACAATTCATTCAAGCCGACGTTGCTTCGCAACGCGGCTTAATTCAGGCGTTAGGG	NA	NA	NA	NA	NA	NA	NA	NA	NA	NA	NA	NA	NA	NA	NA	NA	NA	NA	NA
camera	CAM_PROJ_EBPRSludge.read	JGI_SLUDGE_US_READ_1404881562	attC_site	198	267	-	29.5	70	ini0	attC_2	0	5.956109	267	260	255	247	217	210	204	CTCTAACGTTTGAATTCACCGGTGATGCGCGGCTTTATCGCGCAGCGTCCGTTGGAATGATGGGTTCGAG	NA	NA	NA	NA	NA	NA	NA	NA	NA	NA	NA	NA	NA	NA	NA	NA	NA	NA	NA
camera	CAM_PROJ_EBPRSludge.read	JGI_SLUDGE_US_READ_1404881562	CDS	232	771	-	11.2	540	-35	CDS_2	NA	NA	NA	NA	NA	NA	NA	NA	NA	NA	NA	ATGGCCAAATTCTGGATAAAGGCCGACGCCTACTCCGCTATAGAGGAAAAGTACCGCTGCGCCCACGACAACCGTGAACTTCGCCTACGAGTTATCGCTGACGGAAGAACTGCTCACTATAGGCAGTGCCTCATCTGCGGATATGCTGGAAACGCCGTGCCCAAGAAGTCGGTGCGCACTGAGCTTCAAGGGCAAAGCGCCCCGCCGTTCGACAATGATCTTGAGTATCGCTGGCACGGGCGTAAACATGCAGAGTACTTTTTTACATACAAAGAAATCAAGCCAATGCTTCGAGCCGAATATGAAAAGTACTTGGCGTCAGAAGCTTGGTCTCAGCGAAGATCCGCCACTATTCAAGCGGCCAACGGCATTTGCCAGTGTTGCGAGCACTTTCCTGCC…	MAKFWIKADAYSAIEEKYRCAHDNRELRLRVIADGRTAHYRQCLICGYAGNAVPKKSVRTELQGQSAPPFDNDLEYRWHGRKHAEYFFTYKEIKPMLRAEYEKYLASEAWSQRRSATIQAANGICQCCEHFPATQAHHVTYERIGTESASDLMAVCSFCHELLHGKHALEPIIPTDAAR*	0.525925925926	V	NOG.COG1403.meta_raw	NA	NA	NA	NA	NA	NA	NA	NA	NA	NA	NA	NA	NA
camera	CAM_PROJ_EBPRSludge.read	JGI_SLUDGE_US_READ_1404881786	attC_site	382	441	-	58.4	60	ini0	attC_2	0	13.916685	441	434	429	421	401	394	388	GCCTAACGCCTGAATTAAGCCGCCTTGCGAAGCAAGGTCGGCTTGAATGACTAGTTAGAG	NA	NA	NA	NA	NA	NA	NA	NA	NA	NA	NA	NA	NA	NA	NA	NA	NA	NA	NA
camera	CAM_PROJ_EBPRSludge.read	JGI_SLUDGE_US_READ_1404881786	CDS	528	752	+	6.5	225	87	CDS_2	NA	NA	NA	NA	NA	NA	NA	NA	NA	NA	NA	ATGGGTGCTGGGATGGGCCGAAGCCATGAAGCGCCGCCGATCCGCGAGTCGATGGTCTGTCCGACAGACTGGCGGCGCACGCGGACTGACCGAAGTGACCTGGAAAAGAGTGGGGACGCGGAGCGAGTGCAGGGCAACCGACGCCGCCTATTGGCGAAGCCGTTGTGCCGGGCTGAGACGGTGCTGACCGAAGTCACCACCTTGAACTTGCTTGAGCAACGCTAA	MGAGMGRSHEAPPIRESMVCPTDWRRTRTDRSDLEKSGDAERVQGNRRRLLAKPLCRAETVLTEVTTLNLLEQR*	0.635555555556	NA	NA	NA	NA	NA	NA	NA	NA	NA	NA	NA	NA	NA	NA	NA
camera	CAM_PROJ_EBPRSludge.read	JGI_SLUDGE_US_READ_1404882998	CDS	490	684	+	16.7	195	ini0	CDS_2	NA	NA	NA	NA	NA	NA	NA	NA	NA	NA	NA	ATGATCACAGAGGAAGAACGAGCGAAACGAAAGGCCGCGTATGAACTCGCGAAGGAAAACTCTAGGAAACGGGGCGTTGAACTAACGCCAGAAACTGAGAAGCTGATGGCGCAATACATCAATGGTGAGATTGGTGACGAGGCATTCTTTATTGAAATCTGGAAACTGCTGGGTGTTACCCCACTGGTACATTAG	MITEEERAKRKAAYELAKENSRKRGVELTPETEKLMAQYINGEIGDEAFFIEIWKLLGVTPLVH*	0.476923076923	NA	NA	NA	NA	NA	NA	NA	NA	NA	NA	NA	NA	NA	NA	NA
camera	CAM_PROJ_EBPRSludge.read	JGI_SLUDGE_US_READ_1404882998	attC_site	707	837	+	26.8	131	23	attC_2	336	2.153871	707	714	720	728	818	825	831	GCCCAACCCGGCCGGCCACACTGACGCTGCGTTCATAGAACAGAGGCTGGGGTCAGTTAATTGCCTAAATTTGCATTCAACCCAGGCTGGCGCGATAAAGCTGCGCCAGCCGTTTAATTCAGACGTTAGGC	NA	NA	NA	NA	NA	NA	NA	NA	NA	NA	NA	NA	NA	NA	NA	NA	NA	NA	NA
camera	CAM_PROJ_EBPRSludge.read	JGI_SLUDGE_US_READ_1404883531	attC_site	275	385	-	38.3	111	ini0	attC_2	0	15.248055	385	378	373	365	294	287	281	GCCAAACGCCTAAGTTAAGCCGCGCCGCGTAGTGGAGCCAAACACATGGCAAGTTGCGCCTGCCATGTGTTTGGCGTAACGAAGCGGTGTCGCTTGAACGCATGGTTAGGC	NA	NA	NA	NA	NA	NA	NA	NA	NA	NA	NA	NA	NA	NA	NA	NA	NA	NA	NA
camera	CAM_PROJ_EBPRSludge.read	JGI_SLUDGE_US_READ_1404883531	CDS	380	832	-	18.4	453	-5	CDS_2	NA	NA	NA	NA	NA	NA	NA	NA	NA	NA	NA	ATGAAGATCATTGCCGCTTTAAGTCTTGGACTCGCAATGCTGGTTTCATCTCAACCCATTGGCGCGTTTAGTATTGAATTTCTGAGTGCTGGATACATCCCAGGGCGTCCAACAGTCACGGACTCTTTCCTAGATTCAGTTGAGGACAAGGAGGCGGCTGATCGCGCTATCGCTCACAACTTTCAACTGATGCAACGGGTGTCACACATCAAATATCAGGTCACGGGCAGCACTGATGGCCAAGAGTGCTCTGGCTCAAACTGCCTTGAGCTTGCACTTCGGAGAGCAAGATTGTTCCAAGCAGCCTTGGTTGAGGCTGGCGCCCCAACAAGCATGTTTTGCCCACCCAAGGCTGTCGTCACCCCATGGCCATCCAGCTACACTCCGCAGCAAGGGCAC…	MKIIAALSLGLAMLVSSQPIGAFSIEFLSAGYIPGRPTVTDSFLDSVEDKEAADRAIAHNFQLMQRVSHIKYQVTGSTDGQECSGSNCLELALRRARLFQAALVEAGAPTSMFCPPKAVVTPWPSSYTPQQGHLVIGRQANLEPVFNECA*	0.520971302428	NA	NA	NA	NA	NA	NA	NA	NA	NA	NA	NA	NA	NA	NA	NA
camera	CAM_PROJ_EBPRSludge.read	JGI_SLUDGE_US_READ_1404883958	attC_site	241	352	-	59.1	112	ini0	attC_2	0	22.265800	352	345	340	332	260	253	247	GCCTAACGCCTGAGTTAAGCCGACCTGCGTAGCGGAGCCGGCGACATGGCAAGCTTAACCTGCCATGGCGACGGTGGAGCGAAGCAGGTTCGGCTTGAACGAATTGTTAGGC	NA	NA	NA	NA	NA	NA	NA	NA	NA	NA	NA	NA	NA	NA	NA	NA	NA	NA	NA
camera	CAM_PROJ_EBPRSludge.read	JGI_SLUDGE_US_READ_1404883958	CDS	347	670	-	23.8	324	-5	CDS_2	NA	NA	NA	NA	NA	NA	NA	NA	NA	NA	NA	ATGGAACTAGCAATGAGCACTGCCGCCCTTTTTATCATCCACAAGACAAAGCCTGGGATGAGAAACGACGTCAAAGAAGTTTGGATGCGGAACATGGCTCCAGCGATTCAATCGAACCCTCAGCATCTAGCATACTTCTATAACTTCGATGCTACGGACGCGGATTCAATTTGCGCGTTCCAACAATACGCGTCCGCCGACGCCGCTAGGGAATTCTTGGAGCACCCCAACTACCTGAAATACCTTAAGGAGGTCGAGCCACTTCTTGAGGGGCCGCCGGTAGTTAAGAACTTGGTCCCACAGTGGATCAAGACTGCCGCCTAA	MELAMSTAALFIIHKTKPGMRNDVKEVWMRNMAPAIQSNPQHLAYFYNFDATDADSICAFQQYASADAAREFLEHPNYLKYLKEVEPLLEGPPVVKNLVPQWIKTAA*	0.512345679012	C	NOG.COG1359.clustalo_raw	NA	NA	NA	NA	NA	NA	NA	NA	NA	NA	NA	NA	NA
camera	CAM_PROJ_EBPRSludge.read	JGI_SLUDGE_US_READ_1404885304	CDS	40	270	+	3.9	231	ini0	CDS_1	NA	NA	NA	NA	NA	NA	NA	NA	NA	NA	NA	ATGGGATCAATCGGCGTCGCAGGCGTACCCCAAGCCCGCGACGAGTACGATGGCTATGTGGGGCCGGTGTTCACACTTCTTCGCTCCGGCGCTTCGGATGCTGACGTATCCGAGCACTTGGAGCAGATTGTGGCAAACCGCATGGGCCTTCCAAGTCGCAAGGAGCGTTCAGATGAGGCAGCATCCACTCTCACAGATTGGCGTGACCATCAAGCACAGGTTGCCGCCTAA	MGSIGVAGVPQARDEYDGYVGPVFTLLRSGASDADVSEHLEQIVANRMGLPSRKERSDEAASTLTDWRDHQAQVAA*	0.588744588745	NA	NA	NA	NA	NA	NA	gnl|NC_012580|idb|c7515|Vibrio_cholerae_M66-2|orf	35.294	84.62	NA	NA	NA	NA	NA	NA
camera	CAM_PROJ_EBPRSludge.read	JGI_SLUDGE_US_READ_1404885304	attC_site	265	324	+	63.2	60	-5	attC_1	0	16.536581	265	272	277	285	305	312	318	GCCTAACCAGTCATTCAAGCCGACGTTGCTTCGCAACGCGGCTTAATTCAGGCGTTAGAG	NA	NA	NA	NA	NA	NA	NA	NA	NA	NA	NA	NA	NA	NA	NA	NA	NA	NA	NA
camera	CAM_PROJ_EBPRSludge.read	JGI_SLUDGE_US_READ_1404885304	CDS	332	679	+	16.0	348	8	CDS_2	NA	NA	NA	NA	NA	NA	NA	NA	NA	NA	NA	ATGAGATCGCTGTCTATCCAGGTCCAGCCAGAGCGATCCCCGGGGATCGACATGGCCGCACTTACCACCGCCTTCCGTGCCCTAGTTAATCGGATCGACCTTGTCCGGGAGCACTCGTTCGATAGCGGCCATGACAATGGCGCGTACTTCAACTACACATTTTGCACCAATAAGCCCGGCGAGCTTTGGCAGCTCGTGCAGAGCACAATCTTTCAGGCCCCAGATTTTCGCGACCATCTAGCGGCCGCTTCAATGGCCATGTGCTCAAGCGAGGGAGGCTGGCACAGGTACACTCAGCTATACCATTGGGACCCGGAGGTTCCGGTTGAACCTGTGCCCGCCCTCTAA	MRSLSIQVQPERSPGIDMAALTTAFRALVNRIDLVREHSFDSGHDNGAYFNYTFCTNKPGELWQLVQSTIFQAPDFRDHLAAASMAMCSSEGGWHRYTQLYHWDPEVPVEPVPAL*	0.577586206897	NA	NA	NA	NA	NA	NA	NA	NA	NA	NA	NA	NA	NA	NA	NA
camera	CAM_PROJ_EBPRSludge.read	JGI_SLUDGE_US_READ_1404885304	attC_site	674	733	+	62.9	60	-5	attC_2	350	17.315687	674	681	686	694	714	721	727	CTCTAACAATTCATTCAAGCCGACGTTGCTTCGCAACGCGGCTTAATTCAGGCGTTAGGC	NA	NA	NA	NA	NA	NA	NA	NA	NA	NA	NA	NA	NA	NA	NA	NA	NA	NA	NA
camera	CAM_PROJ_EBPRSludge.read	JGI_SLUDGE_US_READ_1404886032	attC_site	256	315	-	62.8	60	ini0	attC_2	0	15.733635	315	308	303	295	275	268	262	CCCTAACGCCAGAATTAAGCCGCCTTGCGAAGCAAGGTCGGCTTGAATGAATTGTTAGGC	NA	NA	NA	NA	NA	NA	NA	NA	NA	NA	NA	NA	NA	NA	NA	NA	NA	NA	NA
camera	CAM_PROJ_EBPRSludge.read	JGI_SLUDGE_US_READ_1404886032	CDS	270	701	-	34.3	432	-45	CDS_2	NA	NA	NA	NA	NA	NA	NA	NA	NA	NA	NA	ATGCGAATCCACTCAATTGCTCTCGGTTGCTTCCTTGCTGCCCTTGCGCCCGGCGTAGTTCTGGTGGCGTATGTACTGCTCTCCGGAGCCGCCGGTGGTGACATCGCTGACCTCATCGGGGGCGTTTCATTGGTTCTTGCTATCTCATTCACTGTGGCCGCAGTTCCCACTTTGTTGCTCGGCTTGCCGTACGTCCTATGGCTTCGATCTCGCAATGCACTGACATGGCTCAACGTGTGCCTCGGCTCGGCGGCTGTAGGGGCACTGGCAATGGCTGTTCTCAGCTGGGCTATGGTCTGGAACAATCCAGTTCCAGGTGCATGGTCCTACTTGCTTGGCGCGGGGCTTGGCTTAGCCGGTGGGGTTGGCTTCTGCCTCGGGGCGAGGCCTAACAATTCA…	MRIHSIALGCFLAALAPGVVLVAYVLLSGAAGGDIADLIGGVSLVLAISFTVAAVPTLLLGLPYVLWLRSRNALTWLNVCLGSAAVGALAMAVLSWAMVWNNPVPGAWSYLLGAGLGLAGGVGFCLGARPNNSFKPTLLRKAA*	0.585648148148	NA	NA	NA	NA	NA	NA	NA	NA	NA	NA	NA	NA	BAC0217|mdtJ/ebrB/ydgF|sp|Q3Z1V3|MDTJ_SHISS	32.84	52.89
camera	CAM_PROJ_EBPRSludge.read	JGI_SLUDGE_US_READ_1404886121	CDS	369	608	+	10.8	240	ini0	CDS_2	NA	NA	NA	NA	NA	NA	NA	NA	NA	NA	NA	ATGAAGAGCAAGCAGACCTACTGGTTCCATGCCAAAGACCCTGAGGTTGGTGTCGGCTGGAGCGGCCCCGCCTCCTGGCAGGGTTGGGTGTCTTTGGCTCTGTTCATTGCCGCAGTTATTGTCTCAGCGGCACTCATGCTGCCGCAGCGCTTTGGTAGCTACTTGCTTCTTCTAGCTGTACTGTCAGCAGCCTTCATAGCGCTTTGCATCGTCCAGGGAGCACCTCACAGTGAGCGCTAG	MKSKQTYWFHAKDPEVGVGWSGPASWQGWVSLALFIAAVIVSAALMLPQRFGSYLLLLAVLSAAFIALCIVQGAPHSER*	0.570833333333	NA	NA	NA	NA	NA	NA	NA	NA	NA	NA	NA	NA	NA	NA	NA
camera	CAM_PROJ_EBPRSludge.read	JGI_SLUDGE_US_READ_1404886121	attC_site	615	674	+	66.8	60	7	attC_2	273	16.896630	615	622	627	635	655	662	668	GCCTAACAATTCATTCAAGCCGACCTTGCTTCGCAAGGCGGCTTAATTCAGGCGTTAGGT	NA	NA	NA	NA	NA	NA	NA	NA	NA	NA	NA	NA	NA	NA	NA	NA	NA	NA	NA
camera	CAM_PROJ_EBPRSludge.read	JGI_SLUDGE_US_READ_1404888590	CDS	455	649	+	16.7	195	ini0	CDS_2	NA	NA	NA	NA	NA	NA	NA	NA	NA	NA	NA	ATGATCACAGAGGAAGAACGAGCGAAACGAAAGGCCGCGTATGAACTCGCGAAGGAAAACTCTAGGAAACGGGGCGTTGAACTAACGCCAGAAACTGAGAAGCTGATGGCGCAATACATCAATGGTGAGATTGGTGACGAGGCATTCTTTATTGAAATCTGGAAACTGCTGGGTGTTACCCCACTGGTACATTAG	MITEEERAKRKAAYELAKENSRKRGVELTPETEKLMAQYINGEIGDEAFFIEIWKLLGVTPLVH*	0.476923076923	NA	NA	NA	NA	NA	NA	NA	NA	NA	NA	NA	NA	NA	NA	NA
camera	CAM_PROJ_EBPRSludge.read	JGI_SLUDGE_US_READ_1404888590	attC_site	672	802	+	26.8	131	23	attC_2	336	2.153871	672	679	685	693	783	790	796	GCCCAACCCGGCCGGCCACACTGACGCTGCGTTCATAGAACAGAGGCTGGGGTCAGTTAATTGCCTAAATTTGCATTCAACCCAGGCTGGCGCGATAAAGCTGCGCCAGCCGTTTAATTCAGACGTTAGGC	NA	NA	NA	NA	NA	NA	NA	NA	NA	NA	NA	NA	NA	NA	NA	NA	NA	NA	NA
camera	CAM_PROJ_EBPRSludge.read	JGI_SLUDGE_US_READ_1404891580	attC_site	485	544	-	62.8	60	ini0	attC_1	300	13.479452	544	537	532	524	504	497	491	CGCTAACGCCTGAATTAAGCCGCCTTGCGAAGCAAGGTCGGCTTGAATGAATTGTTAGGG	NA	NA	NA	NA	NA	NA	NA	NA	NA	NA	NA	NA	NA	NA	NA	NA	NA	NA	NA
camera	CAM_PROJ_EBPRSludge.read	JGI_SLUDGE_US_READ_1404891580	CDS	555	884	-	18.1	330	11	CDS_1	NA	NA	NA	NA	NA	NA	NA	NA	NA	NA	NA	ATGTTCCTGCGGCTGATGCTATTCATTACGGCCTGGGCTACCTCAGCATGTGCCACCCATCCAGCCATAGATACAGCTCAATGTGCCGCAAAGGGCGGCACTGTTCGGGGCGTCGGTATGTTCGCAACCCCAGCCTGCGTCATCCCCTATGCAGACGCTGGCAAGTCGTGCTCGGACAAGTCAGACTGCTTAGGTATGTGCAAGGCCGCCTTAGATGCCAGTATCGGCACTACTGGCAGCGGCACATGCCAAAGGGACTCGCATGATATCTATGGTTGCTACAACGAGATCAAAGGCGGGGTTGTTGTCGGTGGCATGTGCTGGGACTAG	MFLRLMLFITAWATSACATHPAIDTAQCAAKGGTVRGVGMFATPACVIPYADAGKSCSDKSDCLGMCKAALDASIGTTGSGTCQRDSHDIYGCYNEIKGGVVVGGMCWD*	0.566666666667	NA	NA	NA	NA	NA	NA	gnl|FM867267|idb|c6124|uncultured_bacterium|orf	31.667	96.0	NA	NA	NA	NA	NA	NA
camera	CAM_PROJ_EBPRSludge.read	JGI_SLUDGE_US_READ_1404895667	attC_site	306	365	-	66.9	60	ini0	attC_2	0	20.533472	365	358	353	345	325	318	312	CGCTAACGCCTGAGTTAAGCCGCGCCGCGAAGCGGCGTCGGCTTGAACGAATTGTTAGGC	NA	NA	NA	NA	NA	NA	NA	NA	NA	NA	NA	NA	NA	NA	NA	NA	NA	NA	NA
camera	CAM_PROJ_EBPRSludge.read	JGI_SLUDGE_US_READ_1404895667	CDS	378	743	-	26.3	366	13	CDS_2	NA	NA	NA	NA	NA	NA	NA	NA	NA	NA	NA	ATGCATTATCGGTACTCAATGAACCTGCTCTCGTGGCTTGTACTGACAGCGCTTAGTGTCGCACTCATCACAAGCTGCGCACATCGCCTTGGCCCAAAGAAGGAATCTGCTCGCGTAGCACGCGAGTTTGGACTCGCCGCCGGATGCACTATTTCTGAGCCTATGAGGCGCTACCAAACCCTAGACTATGCAGATCTGGTGGGCTACTCCAATCTCTCTGATTCGCCAGAATGGGCCACAGCAATTTCCATGATGCAACCTGGTGATGAGCTCCGTCGCGTCTACTGCAAGACGGGAGACAATTACTTCGGTCTGTTCCGTGACAAATCCGTTGTGTACAAGTTCGGCGCGGTGCTCTATGACTGA	MHYRYSMNLLSWLVLTALSVALITSCAHRLGPKKESARVAREFGLAAGCTISEPMRRYQTLDYADLVGYSNLSDSPEWATAISMMQPGDELRRVYCKTGDNYFGLFRDKSVVYKFGAVLYD*	0.530054644809	NA	NA	NA	NA	NA	NA	NA	NA	NA	NA	NA	NA	NA	NA	NA
camera	CAM_PROJ_EBPRSludge.read	JGI_SLUDGE_US_READ_1404901900	attC_site	141	212	-	51.1	72	ini0	attC_2	0	11.564426	212	205	200	192	160	153	147	GCCTAACGCCTGAGTTAAGCCGCAGACCAATCCCGCAGCGATTGGGCTGTCGGCTCGAATGATTTGTTGGGT	NA	NA	NA	NA	NA	NA	NA	NA	NA	NA	NA	NA	NA	NA	NA	NA	NA	NA	NA
camera	CAM_PROJ_EBPRSludge.read	JGI_SLUDGE_US_READ_1404901900	CDS	218	739	-	27.1	522	6	CDS_2	NA	NA	NA	NA	NA	NA	NA	NA	NA	NA	NA	ATGGCGGGCCGGCTTGGTTCAGGCGTTAGGTGCCGGATGAAGATCATCGTGTGCGTAGCAACCGCTCTGGTGGCTGCTATGCCATCACTAGCGCTGACAGAAGATCATTGCGACTTTGATCAAGTAGCTGTCGCTCAACAACTTTTGACGAAGGCTCACAAGGTTCCTGGATCCAAGAAGGTCTCGTCCACCGAGTTCCTCTGGGCCGAGGAATCTGGTCGAACCGTACAGATTAGTTACGGTGGCTGTGTAGACCTTGGCGTCGAAGTCTCGATATCCAAGCCTGCCGGGTTGGGGGCACCGCTTAGTCAGGACGATCTCATTCGTGCGGTAGCGCGATATTGGTCGACTACTGACGCTGAATTTCTGGCGGAAGCATTGGCAGGAGGGCGAGGCGAA…	MAGRLGSGVRCRMKIIVCVATALVAAMPSLALTEDHCDFDQVAVAQQLLTKAHKVPGSKKVSSTEFLWAEESGRTVQISYGGCVDLGVEVSISKPAGLGAPLSQDDLIRAVARYWSTTDAEFLAEALAGGRGEVQANGKARVIEFGRDVSGAFPFGFTVSLASNHVWVSWQEL*	0.553639846743	NA	NA	NA	NA	NA	NA	NA	NA	NA	NA	NA	NA	NA	NA	NA
camera	CAM_PROJ_EBPRSludge.read	JGI_SLUDGE_US_READ_1404902972	attC_site	224	283	-	65.3	60	ini0	attC_2	0	17.340551	283	276	271	263	243	236	230	CCCTAACGCCTGAATTAAGCCGCGTTGCGAAGCAACGTCGGCTTGAATGAATTGTTAGGC	NA	NA	NA	NA	NA	NA	NA	NA	NA	NA	NA	NA	NA	NA	NA	NA	NA	NA	NA
camera	CAM_PROJ_EBPRSludge.read	JGI_SLUDGE_US_READ_1404902972	CDS	278	559	-	13.7	282	-5	CDS_2	NA	NA	NA	NA	NA	NA	NA	NA	NA	NA	NA	ATGCAACGCACCGGTGAAATTTGGTTGTCGTGCAGCATTATTCTTAGCGTATTAGCTTGCATCTACGTTACTTATCGCGTGTTCAAGGTTGACGGTGTAGGTCTTCCCTGGCTATTGCCGTTCATGTATTTGGCAGTCTTGGCTACTGGCTTTCTATTGTCGATTCCCGGCTTCATACTCATAGCAAGGTCAAATCCAAGCATTAAGAGTAGGCGTTCGGAGACAGCGACTAGCGGGAAGACTCTTAAGGAAATCATGCGTGAAAAGAAGGGGCAGGCCTAA	MQRTGEIWLSCSIILSVLACIYVTYRVFKVDGVGLPWLLPFMYLAVLATGFLLSIPGFILIARSNPSIKSRRSETATSGKTLKEIMREKKGQA*	0.471631205674	NA	NA	NA	NA	NA	NA	NA	NA	NA	NA	NA	NA	NA	NA	NA
camera	CAM_PROJ_EBPRSludge.read	JGI_SLUDGE_US_READ_1404902972	attC_site	573	632	-	65.5	60	14	attC_1	290	18.733968	632	625	620	612	592	585	579	GCCTAACGCCTGAATTAAGCCGCCTTGCGAAGCAAGGTCGGCTTGAATGAATTGTTAGAC	NA	NA	NA	NA	NA	NA	NA	NA	NA	NA	NA	NA	NA	NA	NA	NA	NA	NA	NA
camera	CAM_PROJ_EBPRSludge.read	JGI_SLUDGE_US_READ_1404902972	CDS	638	913	-	16.7	276	6	CDS_1	NA	NA	NA	NA	NA	NA	NA	NA	NA	NA	NA	ATGTACTATCGTTGCGCGATCAAGGCTGCCAGTGAATATCTAGTTGGCACGTCGGCCGCATCAGAAGTTACGGACGCTGCACTTTCAGCGTGCGACCGCTACTACTGGTCGCTGCTCGATGCACAAAAATTGGATCTTAAGCAACGAGCAGGCGCTTCTATCGAGTCTCAACAAAGAGCTGAGCAGTGGGCCCAAGGCGGAACGGATGTTCGCAAGAAGGTAATTCGGGAAAAAGTTTTGCAGTTTGTGGTTTCTGAAAGAGCAAAGGCTCATTAG	MYYRCAIKAASEYLVGTSAASEVTDAALSACDRYYWSLLDAQKLDLKQRAGASIESQQRAEQWAQGGTDVRKKVIREKVLQFVVSERAKAH*	0.503623188406	NA	NA	NA	NA	NA	NA	NA	NA	NA	NA	NA	NA	NA	NA	NA
camera	CAM_PROJ_EBPRSludge.read	JGI_SLUDGE_US_READ_1404905362	CDS	136	462	+	10.0	327	ini0	CDS_2	NA	NA	NA	NA	NA	NA	NA	NA	NA	NA	NA	ATGCACTTACGCAAGATTTCGGCAGTACTATCAATCATTGCAGTTGTAGCAATCGCCTTACTCGCCTATGAGCTTAACCGAGATTTCGTACACAACGATTGCGGATTGAGTGAGAACGATGCCCGAAACCGCATCCTCAAAGAGCTAGAACGGCGCAACTGGGACGCTTCCGGGCTTAGCCTTCCAAAGGCTGTAGGCACTTGCAGCTATGTGTACGATTACCGCTCCGGCGACAAGCATTTCAGCTTTTCCGTTCTCAGCACTTGGGGGCAAGGCATCAAGATCGGCTGGTATGACTACTCTCAAGATTCTCAGCCGCAGCCCTAA	MHLRKISAVLSIIAVVAIALLAYELNRDFVHNDCGLSENDARNRILKELERRNWDASGLSLPKAVGTCSYVYDYRSGDKHFSFSVLSTWGQGIKIGWYDYSQDSQPQP*	0.510703363914	NA	NA	NA	NA	NA	NA	NA	NA	NA	NA	NA	NA	NA	NA	NA
camera	CAM_PROJ_EBPRSludge.read	JGI_SLUDGE_US_READ_1404905362	attC_site	457	516	+	63.0	60	-5	attC_2	330	15.404815	457	464	469	477	497	504	510	CCCTAACAATTCATTCAAGCCGACCTTGCTTCGCAAGGCGGCTTAATTCAGGCGTTAGGC	NA	NA	NA	NA	NA	NA	NA	NA	NA	NA	NA	NA	NA	NA	NA	NA	NA	NA	NA
camera	CAM_PROJ_EBPRSludge.read	JGI_SLUDGE_US_READ_1404905452	attC_site	102	161	-	50.9	60	ini0	attC_2	0	12.873533	161	154	149	141	121	114	108	CACTAACGCCTGAATTATGCCGCCTTGCGAAGCAAGGTCGGCTTGAATGAATTGTTAGGC	NA	NA	NA	NA	NA	NA	NA	NA	NA	NA	NA	NA	NA	NA	NA	NA	NA	NA	NA
camera	CAM_PROJ_EBPRSludge.read	JGI_SLUDGE_US_READ_1404905452	CDS	164	559	-	22.0	396	3	CDS_2	NA	NA	NA	NA	NA	NA	NA	NA	NA	NA	NA	ATGAACAGTGCACTTGCTAGCGAGATCACAAGACTCGGCGGAGATCCGGCAGACGACATTTGGATCTGGTTGGTGACCCGTGGTCCGCACGGATCCACCTTCACCTGGGGGCATACTCGCGATCAGCCACCCGGCTACATTAGCGTCTCGCATCTTCAAGATATTGTCGGTGAGTTGGCACATTCCATCCCCGCATTCCAAGAGCGCGTCCTGCACGTCGTAAATCTGGCAATGGGATCGGAGCTTCCCGAGTTGGCTAGGCGCGCCGTCCAGATCGCTGCGGTCGTCGGCGGCAACGCTGAGCTGCAACTCATCAAACAACTTGCATCCAGCCAAGATGCCGCCGTAGCCTCTGACGCACAAGATTCTGCTTTCTACCTCAAAGGTCGCTGCTAG	MNSALASEITRLGGDPADDIWIWLVTRGPHGSTFTWGHTRDQPPGYISVSHLQDIVGELAHSIPAFQERVLHVVNLAMGSELPELARRAVQIAAVVGGNAELQLIKQLASSQDAAVASDAQDSAFYLKGRC*	0.573232323232	NA	NA	NA	NA	NA	NA	NA	NA	NA	NA	NA	NA	NA	NA	NA
camera	CAM_PROJ_EBPRSludge.read	JGI_SLUDGE_US_READ_1404910955	CDS	319	651	+	7.2	333	ini0	CDS_2	NA	NA	NA	NA	NA	NA	NA	NA	NA	NA	NA	ATGAGCCTTTCTCTACTTCTAGCAACAGCACTCGCTTCGGGCCAGCCTGCCCCTGCGGTTACATGCGTAAAGACAACCATCAAAGCGAACGGCCACACAACCGATACATCCATTGCGGTTAGCTCTGGATCTACGGAAGCAGACCGCTATGCGCTCAAGCTCATTCGGATGTTTAACGTGGAAAGATCTAAAGGAGAGAAGCACGAGCCGGAGACTGGTTACGTCTTAGTTGAGACGTACCCCAATGGCGCATTTGGCATGAGCATCCTGGACATGCGTGGCAAAGTACTACCCACATGCGATCGCCCTGAGTCCCCGGCTAGTGGCACCTAA	MSLSLLLATALASGQPAPAVTCVKTTIKANGHTTDTSIAVSSGSTEADRYALKLIRMFNVERSKGEKHEPETGYVLVETYPNGAFGMSILDMRGKVLPTCDRPESPASGT*	0.534534534535	NA	NA	Transport_and_binding_proteins	TIGR01352	NA	NA	NA	NA	NA	NA	NA	NA	NA	NA	NA
camera	CAM_PROJ_EBPRSludge.read	JGI_SLUDGE_US_READ_1404910955	attC_site	646	757	+	50.7	112	-5	attC_2	335	13.002057	646	653	658	666	738	745	751	ACCTAACAATGCGTTCAAGCCGACACCGCTTCGTTACGCAAACCACATGGCAGGTACAGCTTGCCATATGCTTTGCTCCACTACGCGGCGCGGCTTAACTTAGGCGTTAGCG	NA	NA	NA	NA	NA	NA	NA	NA	NA	NA	NA	NA	NA	NA	NA	NA	NA	NA	NA
camera	CAM_PROJ_EBPRSludge.read	JGI_SLUDGE_US_READ_1404912572	attC_site	114	173	-	65.0	60	ini0	attC_2	0	15.967370	173	166	161	153	133	126	120	GCCTAACGTCAGAATTAAGCCGCCTTGCGAAGCAAGGTCGGCTTGAATGAATTGTTAGGC	NA	NA	NA	NA	NA	NA	NA	NA	NA	NA	NA	NA	NA	NA	NA	NA	NA	NA	NA
camera	CAM_PROJ_EBPRSludge.read	JGI_SLUDGE_US_READ_1404912572	CDS	177	530	-	23.2	354	4	CDS_2	NA	NA	NA	NA	NA	NA	NA	NA	NA	NA	NA	ATGGGTTGGCTAATAACGAAGTATCTGATCACTGCTGCTGTTGTCAGCATAGTTTCTGAAGTGGCAAAGCGCAGTGACAGGCTTGGAAGCTTCATTGCGGCTCTTCCTCTGGTTACATTGCTTGTCATGATCTGGTTGTATGTAGACAAACAGCCTCAGAGTAAGATCGCCAATCATGCTTGGTACACATTCTGGTATGTTGTACCCACGTTACCCATGTTTCTAGCGTTTCCGTTCCTGCTCCCGCGCTTTGGTTTCTGGCTCACCATGCTTGCCGGTGTCGGCATCAGCGTGGCTTGCTTCGGGTTGTTTGCGCTCGTTGTTCGCCAGTTTGGCATCCAGCTACTGCCGTAG	MGWLITKYLITAAVVSIVSEVAKRSDRLGSFIAALPLVTLLVMIWLYVDKQPQSKIANHAWYTFWYVVPTLPMFLAFPFLLPRFGFWLTMLAGVGISVACFGLFALVVRQFGIQLLP*	0.505649717514	NA	NA	NA	NA	NA	NA	NA	NA	NA	NA	NA	NA	NA	NA	NA
camera	CAM_PROJ_EBPRSludge.read	JGI_SLUDGE_US_READ_1404912572	attC_site	549	608	-	70.7	60	19	attC_1	376	20.865654	608	601	596	588	568	561	555	GCCTAACGCCTGAATTAAGCCGCGCCGCGAAGCGGCGTCGGCTTGAATGAATTGTTAGGC	NA	NA	NA	NA	NA	NA	NA	NA	NA	NA	NA	NA	NA	NA	NA	NA	NA	NA	NA
camera	CAM_PROJ_EBPRSludge.read	JGI_SLUDGE_US_READ_1404912572	CDS	612	848	-	11.4	237	4	CDS_1	NA	NA	NA	NA	NA	NA	NA	NA	NA	NA	NA	ATGGAGGTTAAGTGGCTACTTTCCACACAAATAAATGTAGCTAAAGACACTGAAAAGCTGCAATCCTTCCCGCGTGCAATCCCTGACTCATTGGCATTCTTGCTTGTGTTCGGGCGCCAGACACACATCAAACGTGTGGATTTCGATGCAGATATCTATAAGGAGTGGGGTACTCCTGTCTATGCAGACCTGCGTAAGACGAAATATGGCTGCAGGGTCTTTCGCATCAATGGCTAG	MEVKWLLSTQINVAKDTEKLQSFPRAIPDSLAFLLVFGRQTHIKRVDFDADIYKEWGTPVYADLRKTKYGCRVFRING*	0.472573839662	NA	NA	NA	NA	NA	NA	NA	NA	NA	NA	NA	NA	NA	NA	NA
camera	CAM_PROJ_EBPRSludge.read	JGI_SLUDGE_US_READ_1404912663	CDS	11	319	+	4.3	309	ini0	CDS_1	NA	NA	NA	NA	NA	NA	NA	NA	NA	NA	NA	GTGGATCGATTTCTCCNTGCTGCACCCCATCCAGAGCTCAGGCTACTGCTACCCTTCATTGATGCGGTTGGGATCGACCTGTTCGTGGTCTTGGTAGCGTCACAGGCTTGGAGCTACTTCAAGCCGCTGCTGCATAGGCTCTATAGGTCACTGGTCCTGCCAGTGCTTCAGGCGCTTTACGCGCTGGTGGTGTACCTCCTCTATATAGCTGGCCCGTACTTCGATGCACAGGTCGCCTCTCGCTTCCCAAACTGCGAGTTGCGGTCTAACCATTCATTCAAGCCGACCTTGCTTCGCAAGGCGGCTTAA	MDRFLXAAPHPELRLLLPFIDAVGIDLFVVLVASQAWSYFKPLLHRLYRSLVLPVLQALYALVVYLLYIAGPYFDAQVASRFPNCELRSNHSFKPTLLRKAA*	0.558441558442	NA	NA	NA	NA	NA	NA	NA	NA	NA	NA	NA	NA	NA	NA	NA
camera	CAM_PROJ_EBPRSludge.read	JGI_SLUDGE_US_READ_1404912663	attC_site	274	333	+	63.3	60	-45	attC_1	0	17.147375	274	281	286	294	314	321	327	GTCTAACCATTCATTCAAGCCGACCTTGCTTCGCAAGGCGGCTTAATTCCAGCGTTAGGC	NA	NA	NA	NA	NA	NA	NA	NA	NA	NA	NA	NA	NA	NA	NA	NA	NA	NA	NA
camera	CAM_PROJ_EBPRSludge.read	JGI_SLUDGE_US_READ_1404912663	CDS	338	829	+	5.0	492	5	CDS_2	NA	NA	NA	NA	NA	NA	NA	NA	NA	NA	NA	ATGAAGACATCATCCGCGCTCACACTTTTGGCCTGCTTCGCATTTCCGCTGGAACTTGGCGCGTCCGGCCCAGAGCTTTTCGGTGTCATATTCAAGTCTAGTCAGCCAATCCTAACCGAAGACCTTCCGACTTCTGTCGAGGATCCTGAGCAACTTGAGCGCGCCATAGACGAGAACTCTAGCCTTATGAAGCGGATATCCCAGATCAAATATCAAATTGTTGGTAGAGCTGATCCAAGCGAGTGTAGTGATTCGCCTTGCACTGCCTTGGCACTCCGGCGTGCAGAGCTTTTTCAACAAGCTCTAATCCAAGCAGGTGTTCCCTCATCTTCCTTCTGCACGCCGCTCGCACTAGGCGCCCCATGGCCATCCGAGTACTCTCCAAAGCCAGAAGAGATG…	MKTSSALTLLACFAFPLELGASGPELFGVIFKSSQPILTEDLPTSVEDPEQLERAIDENSSLMKRISQIKYQIVGRADPSECSDSPCTALALRRAELFQQALIQAGVPSSSFCTPLALGAPWPSEYSPKPEEMIFSRQAIVEPIFDDCTPNNSFXATPLRGAA*	0.525458248473	NA	NA	Protein_fate	TIGR03789	NA	NA	NA	NA	NA	NA	NA	NA	NA	NA	NA
camera	CAM_PROJ_EBPRSludge.read	JGI_SLUDGE_US_READ_1404912663	attC_site	784	843	+	61.0	60	-45	attC_2	451	18.132487	784	791	796	804	824	831	837	GCCTAACAATTCATTCAANGCGACGCCGCTTCGCGGCGCGGCTTAATTCANGCGTTAGGC	NA	NA	NA	NA	NA	NA	NA	NA	NA	NA	NA	NA	NA	NA	NA	NA	NA	NA	NA
camera	CAM_PROJ_EBPRSludge.read	JGI_SLUDGE_US_READ_1404974621	attC_site	275	334	-	64.6	60	ini0	attC_2	0	17.502567	334	327	322	314	294	287	281	CGCTAACGCCAGAATTAAGCCGCGCCGCGAAGCGGCGTCGGCTTGAATGAATTGTTAGGC	NA	NA	NA	NA	NA	NA	NA	NA	NA	NA	NA	NA	NA	NA	NA	NA	NA	NA	NA
camera	CAM_PROJ_EBPRSludge.read	JGI_SLUDGE_US_READ_1404974621	CDS	289	720	-	21.5	432	-45	CDS_2	NA	NA	NA	NA	NA	NA	NA	NA	NA	NA	NA	ATGCATCTTGTAATCGTTGCCGTAAGAACCCTCGGTGTACTCCTGGCACTCTTTCTCGCGATGAGCGCACTCATAGCACTTTCTGGCGAGCTGCACTCCGTGCAACCACCGCCACTTGCTCAGCGGGCGCTTTCTGCGGCACCTGCAGCCCTGCTATCTGTCTTGCTTTTCTTGCCGCAACGATTCTTTCTTCGTGGCGGCAAGTACAAAGTGCTGCTAGCTGCCTATGCAATTTCTTGTATGGCGCTTGGCTACACCCTCGTTCGTGACATTGCTCGCCACCTGTCAGGTGACGTGCATTGGGCTATCGTTCCCACCGGGGCTGCATTCTTCCTTGTCATACTCTGCAATGGCCTTGCATTGTGGGTACAGCATAGAAAACTGCCGCCTAACAATTCA…	MHLVIVAVRTLGVLLALFLAMSALIALSGELHSVQPPPLAQRALSAAPAALLSVLLFLPQRFFLRGGKYKVLLAAYAISCMALGYTLVRDIARHLSGDVHWAIVPTGAAFFLVILCNGLALWVQHRKLPPNNSFKPTPLRGAA*	0.548611111111	NA	NA	NA	NA	NA	NA	gnl|KPU95133|idb|c3711|Klebsiella_pneumoniae|aadB	78.947	51.35	NA	NA	NA	NA	NA	NA
camera	CAM_PROJ_EBPRSludge.read	JGI_SLUDGE_US_READ_1404974705	CDS	77	445	+	6.7	369	ini0	CDS_1	NA	NA	NA	NA	NA	NA	NA	NA	NA	NA	NA	GTGTCAATCGGCGGAGTCGCGGTCGGAGACTCTCCTTCACAGGTTGTCAAGAAGCTTGGCGAGCCGAGCAGCAGACTCGAGACCTCAGATTTTCTGAACCTTCACTACAAGTATCCGAGTTTAACTGTATCGTTTAGTGGGGGCGTTGTTGCGGGTCTATTCGCAAACAGTCCTGACGCTTGCACGCCAAAGCAGTTGTGCCCCGGGGATAGTCTAGACAAGATGCGCACCCTCTACGGTGAGCCACTCGTTACAGATCGAGAGAACGGTCGCTTCTACGAGTACTACGGCCGTGACCTGTACTGCTGGCTCAAGATTCCAGCTAACGGCAGCAAAGTCACCTCAATAACGGTCGCCTGTCAGCCATGA	MSIGGVAVGDSPSQVVKKLGEPSSRLETSDFLNLHYKYPSLTVSFSGGVVAGLFANSPDACTPKQLCPGDSLDKMRTLYGEPLVTDRENGRFYEYYGRDLYCWLKIPANGSKVTSITVACQP*	0.542005420054	NA	NA	NA	NA	GO:0005575;GO:0016020;GO:0019867	PF04355	gnl|FM866710|idb|c5495|uncultured_bacterium|orf	63.415	82.55	NA	NA	NA	NA	NA	NA
camera	CAM_PROJ_EBPRSludge.read	JGI_SLUDGE_US_READ_1404974705	attC_site	453	512	+	66.8	60	8	attC_1	0	18.510359	453	460	465	473	493	500	506	GCCTAACAATTCATTCAAGCCGACCTTGCTTCGCAAGGCGGCTTAATTCAGGCGTTAGGC	NA	NA	NA	NA	NA	NA	NA	NA	NA	NA	NA	NA	NA	NA	NA	NA	NA	NA	NA
camera	CAM_PROJ_EBPRSludge.read	JGI_SLUDGE_US_READ_1404976004	CDS	379	750	+	16.5	372	ini0	CDS_2	NA	NA	NA	NA	NA	NA	NA	NA	NA	NA	NA	ATGCGCCTTAAAGTCTATGCAGCTACTTTGATAGGTCTTTGGCTATCGACCTACGCCAATGCTGCTCCACTCGCCATTGATTGGACCAAACCTGTAGAACACACTGTGTCAGTTAGCTGCCCGGAGTCAGGGTCACCGCCATACGAGTTCTGGCAGGCACTGTTTGAGTCGCATGGACTCTCGGTCGAGCCTTCGATACGCGCAAATGAGACAAACGGATCCGTGCACATCGAGGTGTTCTACACAGGGACTCAGACTGGGGTCTTTAAAGAGGACGCTATCAACACAATAAATTCAGCTATTGCGGAGTCCGCAGCATCGAATGGATGCACTTCACGATTCAATATCTCACAAAACAGGGTTGGGCTCTAA	MRLKVYAATLIGLWLSTYANAAPLAIDWTKPVEHTVSVSCPESGSPPYEFWQALFESHGLSVEPSIRANETNGSVHIEVFYTGTQTGVFKEDAINTINSAIAESAASNGCTSRFNISQNRVGL*	0.502688172043	NA	NA	NA	NA	NA	NA	NA	NA	NA	NA	NA	NA	NA	NA	NA
camera	CAM_PROJ_EBPRSludge.read	JGI_SLUDGE_US_READ_1404976004	attC_site	745	804	+	47.3	60	-5	attC_2	382	13.018399	745	752	757	765	785	792	798	CTCTAACAATTCATTCAAGCCGACCTTACTTTGCAAGACGGCTCAATTCANGCGTTAGGC	NA	NA	NA	NA	NA	NA	NA	NA	NA	NA	NA	NA	NA	NA	NA	NA	NA	NA	NA
camera	CAM_PROJ_EBPRSludge.read	JGI_SLUDGE_US_READ_1404980757	CDS	98	391	+	14.3	294	ini0	CDS_1	NA	NA	NA	NA	NA	NA	NA	NA	NA	NA	NA	ATGTTTGCTGTGCACTGCGGCAGCGATGTTGAGTTCCTTGGCGCAGAGCCAACAACCTACCACTCATCTGAGTGGGCGGAACGCGGGTTCTGTGACAAGTGCGGGACGCATCTGTTTTATCACCTACTCCCTGGGAACCAATACATCCTTCCGGCTGGCATCTTTCAGGAGCATGACTTTGCTCTGATCAATGAAATTTTCATTGACCAGAAGCCAAACTACTACGAGATGAAGAATGAAACGGCCAAGCTGACCGGCCAACAAGTATTCGACCAGTTCGCATCAGGAGAATGA	MFAVHCGSDVEFLGAEPTTYHSSEWAERGFCDKCGTHLFYHLLPGNQYILPAGIFQEHDFALINEIFIDQKPNYYEMKNETAKLTGQQVFDQFASGE*	0.503401360544	S	NOG.COG3791.meta_raw	NA	NA	GO:0008150;GO:0008152	PF04828	NA	NA	NA	NA	NA	NA	NA	NA	NA
camera	CAM_PROJ_EBPRSludge.read	JGI_SLUDGE_US_READ_1404980757	attC_site	399	506	+	37.8	108	8	attC_1	0	14.936814	399	406	411	419	487	494	500	ACCTAACAATTCGTTCAAGCCGAGATCGCTTCGCGGCCTCGGCGCGGCGTCGTAGACTGTGCCATCGCCATGGCCGCAACTCGGTCCAACTTAACTCAGGCGTTAGCG	NA	NA	NA	NA	NA	NA	NA	NA	NA	NA	NA	NA	NA	NA	NA	NA	NA	NA	NA
camera	CAM_PROJ_EBPRSludge.read	JGI_SLUDGE_US_READ_1404980757	CDS	510	824	+	9.5	315	4	CDS_2	NA	NA	NA	NA	NA	NA	NA	NA	NA	NA	NA	ATGAAACTGTACTTTCTCTTCGCAATATCCCTAGTCGCACTTGGCTGCGCTTCTCCTGACCCCCGGGCCAGACAAGTGATGCTTGTACTTCCAGATGGACGCGTCCATGTGGATGGCATAACCAGCGATGTTGCTAATGCAATCGGCAGGTTGGGTCCGCCAAATTCCGTACTAGTAGTTGTATCGGGATGTAAGAATTCAACTATGAGCACAATTTCCAAGGCTACAAAAGCACTAAGCGACGCAGGCTACGATGAGGTGGGATTCGCTACCGCCGAGGGGCCATCAGTAGAGTTATGCGAGACTGTGCGCTAA	MKLYFLFAISLVALGCASPDPRARQVMLVLPDGRVHVDGITSDVANAIGRLGPPNSVLVVVSGCKNSTMSTISKATKALSDAGYDEVGFATAEGPSVELCETVR*	0.511111111111	U	NOG.COG0848.clustalo_raw	NA	NA	NA	NA	NA	NA	NA	NA	NA	NA	NA	NA	NA
camera	CAM_PROJ_EBPRSludge.read	JGI_SLUDGE_US_READ_1404980757	attC_site	819	878	+	54.7	60	-5	attC_2	313	12.545749	819	826	831	839	859	866	872	CGCTAACAATTCATTCAAGCCGACCTTGCTTCGCAAGGCGGCTTAATTCAGGCGTTAAGA	NA	NA	NA	NA	NA	NA	NA	NA	NA	NA	NA	NA	NA	NA	NA	NA	NA	NA	NA
camera	CAM_PROJ_FarmSoil.read	WASECA_FRM_SOIL_READ_1557322087	CDS	686	898	+	16.8	213	ini0	CDS_2	NA	NA	NA	NA	NA	NA	NA	NA	NA	NA	NA	ATGCGCTATCTCGTCGTAGTTGAAAAAGGACCGTCATCCTTCGGCGCCTATGTTCCGGATCTTCCGGGCTGCATCGCCGTCGGTGAAACGCGCGAAGAGGTCCTCGCCTCAATTCAAGAGGCAATCGAGTTCCACTTGGACGGACTCAAAGAAGATGGTCAACCTATTCCTGCGCCCAGTTCATCTAGCGAGCTCGTAGAAGTCGCGGCCTAA	MRYLVVVEKGPSSFGAYVPDLPGCIAVGETREEVLASIQEAIEFHLDGLKEDGQPIPAPSSSSELVEVAA*	0.549295774648	V	NOG.COG1598.clustalo_raw	NA	NA	-	PF15919	gnl|FM867317|idb|c5938|uncultured_bacterium|orf	71.429	97.22	NA	NA	NA	NA	NA	NA
camera	CAM_PROJ_FarmSoil.read	WASECA_FRM_SOIL_READ_1557322087	attC_site	893	986	+	27.6	94	-5	attC_2	449	9.975121	893	900	905	913	967	974	980	GCCTAACCTTACGGTCAACCGGGACGCGCCCGCCAGTGCCCTTCTCGTTCGCGACCCGGAAACGCCGCGCATCGGTTAACCTCCCACGTTAGCC	NA	NA	NA	NA	NA	NA	NA	NA	NA	NA	NA	NA	NA	NA	NA	NA	NA	NA	NA
camera	CAM_PROJ_FarmSoil.read	WASECA_FRM_SOIL_READ_1557323948	CDS	62	199	+	0.9	138	ini0	CDS_1	NA	NA	NA	NA	NA	NA	NA	NA	NA	NA	NA	ATGCTGAGAGCCGATGCGGGATTTTTCGTGGTGGCGGCGTACGGTTGCATAAGCATCGCCGCGCGCATCATCTCCTATCTAAGGTCCACGGCCGCGTTGAAGAAACTGCAAAGGGAGAGCCCGGTTGCTGACGTCTAA	MLRADAGFFVVAAYGCISIAARIISYLRSTAALKKLQRESPVADV*	0.572463768116	NA	NA	NA	NA	NA	NA	NA	NA	NA	NA	NA	NA	NA	NA	NA
camera	CAM_PROJ_FarmSoil.read	WASECA_FRM_SOIL_READ_1557323948	attC_site	194	289	+	34.0	96	-5	attC_1	0	6.068313	194	201	206	214	270	277	283	GTCTAACAAACCGTTGGAGCGGTCGAAATTCATCGACGAGCCGCGTCTGGCCGCGGCATCAGCGGCGTGGTCGGCCGCTCAACAGAATCGTTAGAC	NA	NA	NA	NA	NA	NA	NA	NA	NA	NA	NA	NA	NA	NA	NA	NA	NA	NA	NA
camera	CAM_PROJ_FarmSoil.read	WASECA_FRM_SOIL_READ_1557326971	CDS	129	305	+	0.8	177	ini0	CDS_1	NA	NA	NA	NA	NA	NA	NA	NA	NA	NA	NA	ATGCAGCTCATCCTGCCTGGCGGAACGTACCTCCAGAGGTACGATTGGCAGCCACCGACTCTCGGGAATCATCTGACGCGCTGGACGGTCGTCGCATACCAAGTGAGGACGTTCGGCGGAGACTGTCGCTTGATTGACGTGATCGGGCGGACCACTCAACGCCTCCACGCCCGCTGA	MQLILPGGTYLQRYDWQPPTLGNHLTRWTVVAYQVRTFGGDCRLIDVIGRTTQRLHAR*	0.61581920904	NA	NA	NA	NA	NA	NA	NA	NA	NA	NA	NA	NA	NA	NA	NA
camera	CAM_PROJ_FarmSoil.read	WASECA_FRM_SOIL_READ_1557326971	attC_site	637	746	+	49.7	110	332	attC_1	0	6.055849	637	644	649	657	728	735	740	ACCTAACCCGTCGTTCAAGCCGACGTGCTTGGGCGGCACTTGATTTTCAGGGTGGAAAAGCGATGATTGCTCAGTGCCGCCCAAACACGCGGCTTAACTCTGCGTTAGGT	NA	NA	NA	NA	NA	NA	NA	NA	NA	NA	NA	NA	NA	NA	NA	NA	NA	NA	NA
camera	CAM_PROJ_FarmSoil.read	WASECA_FRM_SOIL_READ_1557329465	CDS	144	548	+	21.3	405	ini0	CDS_2	NA	NA	NA	NA	NA	NA	NA	NA	NA	NA	NA	GTGGCCGGCCGCTCAACTCGGTCGTTAGACAGCATGATCGACGACGCCACGAAATGGATTCAGAAGTGGGTCATCGTGTACGCGATCGTCGTGGCGGCCGCGGGCGTATTGACGTGGCCGATTCTGCACAAAGCGGAAACCGGCGCATTGGCTGCGGGGTTCTATCTGCTATTCGTGCTCTGGTTAGCGTCCTTCATACATTTGGCCAATTCAGCATTGCGAACAACGTGGTGGTGGCTGGGCGTCGTTGTGGCTTTGTCGTGGGCGTCGTCTTATGCCGCCGTTGTCGTGGGGAACATGCCGAGGGACACCGCCATGCCAGGAATGCTCGGAATTGCGGTCATGTTCTCTCTGCTGGCAGCATACGTGGCATGGCGCCGGAGGAAGGAAGGGGATGCT…	MAGRSTRSLDSMIDDATKWIQKWVIVYAIVVAAAGVLTWPILHKAETGALAAGFYLLFVLWLASFIHLANSALRTTWWWLGVVVALSWASSYAAVVVGNMPRDTAMPGMLGIAVMFSLLAAYVAWRRRKEGDAV*	0.587654320988	NA	NA	NA	NA	NA	NA	gnl|AM913637|idb|c739|uncultured_bacterium|ORF1	30.667	72.83	NA	NA	NA	NA	NA	NA
camera	CAM_PROJ_FarmSoil.read	WASECA_FRM_SOIL_READ_1557329465	attC_site	543	665	+	49.0	123	-5	attC_2	370	3.803607	543	550	555	563	646	653	659	GTCTAACAACACGCTGCAGCGGACCGACATGGATAGTGGCCGCCCTGCGCGCGCAATGAATCGTGTGCGCGGGCCAGGGCGGAATGGGCACCTGTGGCCGGCCGCTGAGCTCGGTCGTTAGAC	NA	NA	NA	NA	NA	NA	NA	NA	NA	NA	NA	NA	NA	NA	NA	NA	NA	NA	NA
camera	CAM_PROJ_FarmSoil.read	WASECA_FRM_SOIL_READ_1557364259	CDS	224	412	+	12.5	189	ini0	CDS_2	NA	NA	NA	NA	NA	NA	NA	NA	NA	NA	NA	GTGAAGCTTGTTCGCAGGTATCACTGGTGGATTACGGGCTTCCTGTTTGCCATTGCCGTGGCGCTCTACATTGGCGGCTTCGGGGGAGGCGCAGCTGGTGTGGTCTTCGCGGGCTTTGTCGTCGAAACCATCGCATGGATTTCCATCGCCTTTCATCCCAAGGACAGTGCGGAGGCATCCTCAAAGTGA	MKLVRRYHWWITGFLFAIAVALYIGGFGGGAAGVVFAGFVVETIAWISIAFHPKDSAEASSK*	0.571428571429	NA	NA	NA	NA	NA	NA	NA	NA	NA	NA	NA	NA	NA	NA	NA
camera	CAM_PROJ_FarmSoil.read	WASECA_FRM_SOIL_READ_1557364259	attC_site	441	560	+	35.8	120	29	attC_2	252	6.142885	441	448	453	461	541	548	554	TTCTAACAACGCGTTGGAGCGGGCCTGTGGTCAGCGTGGCCGCGCCGTGCTCGCCATGAATGGCGTGCTCGCCGGCGCGGAATGGGCGCCGTGCCTGGCCGCTCAACTCAGTCGTTAGTC	NA	NA	NA	NA	NA	NA	NA	NA	NA	NA	NA	NA	NA	NA	NA	NA	NA	NA	NA
camera	CAM_PROJ_FarmSoil.read	WASECA_FRM_SOIL_READ_1557368660	attC_site	311	430	-	36.6	120	ini0	attC_2	0	0.951994	430	423	418	410	330	323	317	TGCTAACGACCCAGTTGAGCGGCCGACCACGATGCGCTTCCGCACCGGCGAGCACGCAATCCATTGCGAGCACGGTGCGGCCACAATGCATCACGGTCCGACTCGAACGTGTTGTTAGAC	NA	NA	NA	NA	NA	NA	NA	NA	NA	NA	NA	NA	NA	NA	NA	NA	NA	NA	NA
camera	CAM_PROJ_FarmSoil.read	WASECA_FRM_SOIL_READ_1557368660	CDS	425	757	-	37.3	333	-5	CDS_2	NA	NA	NA	NA	NA	NA	NA	NA	NA	NA	NA	ATGTTGAACAGAGCTGTCCTGATTGTCCGCCCGAAGCAGCCGTACATTGATTGGGCTGCCGGGCTAGATGACTCGGGGCTCGTGCCAGGGTCTGAGGGGGAACAAACCGCCTATCTCATCCCAAGCTTCGAGGATGATGCCGAGTCCGAAGCCGTGCTCCTACAAATATTTCCCGAGATTTTTGAGCGAGAACTCGAAGGTTGGCACACTGACGAAGTTGACTGGCCCAAGAAGCGCACCTTCGCGATGTTTAAGCAGTGGTTCCGTCTTGAACTTCATTCGGTAGTCGAGGACCTATGCGCCTACGAGTTAATCGAAGAAGATGACGTCTAA	MLNRAVLIVRPKQPYIDWAAGLDDSGLVPGSEGEQTAYLIPSFEDDAESEAVLLQIFPEIFERELEGWHTDEVDWPKKRTFAMFKQWFRLELHSVVEDLCAYELIEEDDV*	0.531531531532	NA	NA	NA	NA	NA	NA	NA	NA	NA	NA	NA	NA	NA	NA	NA
camera	CAM_PROJ_FarmSoil.read	WASECA_FRM_SOIL_READ_1557372582	attC_site	99	197	-	59.1	99	ini0	attC_2	0	9.207655	197	190	185	177	118	111	105	GACTAACGTTCAAGCTCAGCGGCCGGCAAAAGAGGCGCGGCTTTTGCGCAAGCAAAAGGCGTGACGCATTTGACGGTCCGCTGCAGCGAAATGTTAGGC	NA	NA	NA	NA	NA	NA	NA	NA	NA	NA	NA	NA	NA	NA	NA	NA	NA	NA	NA
camera	CAM_PROJ_FarmSoil.read	WASECA_FRM_SOIL_READ_1557372582	CDS	208	453	-	13.9	246	11	CDS_2	NA	NA	NA	NA	NA	NA	NA	NA	NA	NA	NA	ATGACCGGCCAGTCGAAAGTGCTCACGTTCCTGGATAACGGTGACATCGGAGAAGGTCGCAATGCCAATGAATCGACTTGGCGGGTTCGTCGCGGTGCTCTTGAGATTCTTGCGGCTGACAGCGAGGCCTACAGTCGCTTTCGGCACGATTCAGCGAGTGGCCAGCTCCGACACACGAATGAGCCAGAGCTACGTTCCATCCATGGTCAGTACATTCACCCGCTGTGGATTCGCGGACAGAAATGA	MTGQSKVLTFLDNGDIGEGRNANESTWRVRRGALEILAADSEAYSRFRHDSASGQLRHTNEPELRSIHGQYIHPLWIRGQK*	0.560975609756	NA	NA	NA	NA	NA	NA	NA	NA	NA	NA	NA	NA	NA	NA	NA
camera	CAM_PROJ_FarmSoil.read	WASECA_FRM_SOIL_READ_1557375478	CDS	233	694	+	22.9	462	ini0	CDS_2	NA	NA	NA	NA	NA	NA	NA	NA	NA	NA	NA	ATGGACGACGTTATTCCGATCCGGAAACCGGAAATTGTCGGAGAGGCGGGCGGGCTCGTCGATCGCAGCCGTCTCACTCTCGGTATCCACGGCGATGAGCTGGAGCCGGACGACATCTCGCGTTTGCTCGGCTGTGCCCCGACGCGTTCGCACCGCCGAGGCGAACCCCGGAAGTCGGGACCTCCCTGGCCGCACGGTGCATGGCTCCTCTCCGTGGAAGGGAAGGCGCCGACCGGCCCCGAGGAACTCGTCCATCTCCTTCTGGCTCAGCTGCCAAGCGACGACCGGTTGTGGTCGGAGTTGAAGACGAAGTACAGGCTGAGGTTGGGGTTCGGAATCTTTACAGAGCGTTGGAACCGGGGTTTCGAACTCACGCCAGGGGCGGTCGCTCGCATCCAC…	MDDVIPIRKPEIVGEAGGLVDRSRLTLGIHGDELEPDDISRLLGCAPTRSHRRGEPRKSGPPWPHGAWLLSVEGKAPTGPEELVHLLLAQLPSDDRLWSELKTKYRLRLGFGIFTERWNRGFELTPGAVARIHSLGVGVGVDIYADLESDDDG*	0.634199134199	NA	NA	NA	NA	-	PF14106	gnl|AF324211|idb|c3823|Shewanella_putrefaciens|orf2	39.535	66.15	NA	NA	NA	NA	NA	NA
camera	CAM_PROJ_FarmSoil.read	WASECA_FRM_SOIL_READ_1557375478	attC_site	689	774	+	46.1	86	-5	attC_2	468	7.702573	689	696	701	709	752	759	768	GGCTAACAGGCCGTTGCAGGCGGACGGGCGCCATCGGTCGCTACGCTCCCTCTTGCGCCCGCCGCTGAACGGCACGATCGTTAGGC	NA	NA	NA	NA	NA	NA	NA	NA	NA	NA	NA	NA	NA	NA	NA	NA	NA	NA	NA
camera	CAM_PROJ_FarmSoil.read	WASECA_FRM_SOIL_READ_1557390435	attC_site	321	380	-	55.4	60	ini0	attC_2	0	16.161370	380	373	368	360	340	333	327	CGCTAACACCTGAGTTAAGCCGCGCCGCAAAGCGGCGTCGGCTTGGACGAATTGTTAGGT	NA	NA	NA	NA	NA	NA	NA	NA	NA	NA	NA	NA	NA	NA	NA	NA	NA	NA	NA
camera	CAM_PROJ_FarmSoil.read	WASECA_FRM_SOIL_READ_1557390435	CDS	375	527	-	14.7	153	-5	CDS_2	NA	NA	NA	NA	NA	NA	NA	NA	NA	NA	NA	ATGGAAGAGAACGAGGCGAAAAAACTCTACTCGGACACCTTCATCAGAAATCTTGTGCATGGCTTCCCAAAGTCTCTATCCGATGAAAAACGCAACCTTGAAACTAGAACCACAAAGCTTTGGGGCATCATGCTCAAAGGCGAGCAAACCTAA	MEENEAKKLYSDTFIRNLVHGFPKSLSDEKRNLETRTTKLWGIMLKGEQT*	0.450980392157	NA	NA	NA	NA	NA	NA	NA	NA	NA	NA	NA	NA	NA	NA	NA
camera	CAM_PROJ_FarmSoil.read	WASECA_FRM_SOIL_READ_1557413666	CDS	55	315	+	1.5	261	ini0	CDS_1	NA	NA	NA	NA	NA	NA	NA	NA	NA	NA	NA	ATGCGACCTTTCGTGTACTACATCCCCGTCGCTGTATTCCTGATTGTCGGCGTTCTTGCCGGAGCAGCCGTCAATCTCAGGGATCCTCGTTTTGTGCGGCGTCCGAGTGGCTTATGGTCACCCGTTCGCCTCCTCCGCGACGAGGAATGGACGCCCGACGGTCTCGCGGCGCGCCGACGAATGTGGCGAGGCCTCGCCATCGCAGTTGCGGCCGCCGCGCTGGCATGGATCGCAGTGTTCGCGTTCGCAGGGCAGGCGTGA	MRPFVYYIPVAVFLIVGVLAGAAVNLRDPRFVRRPSGLWSPVRLLRDEEWTPDGLAARRRMWRGLAIAVAAAALAWIAVFAFAGQA*	0.64367816092	NA	NA	NA	NA	NA	NA	NA	NA	NA	NA	NA	NA	NA	NA	NA
camera	CAM_PROJ_FarmSoil.read	WASECA_FRM_SOIL_READ_1557413666	attC_site	327	418	+	41.1	92	12	attC_1	0	6.310665	327	334	338	346	399	406	412	GGCTAACTGTCGCTGCACCTGACGGGCGGTTGCGGAGGCTCGCTTCGCTCGCAACTTGTTGGATCGCCCGCAGGTGAGCTCGGGCGTTAGCG	NA	NA	NA	NA	NA	NA	NA	NA	NA	NA	NA	NA	NA	NA	NA	NA	NA	NA	NA
camera	CAM_PROJ_FarmSoil.read	WASECA_FRM_SOIL_READ_1557424895	CDS	270	683	+	18.0	414	ini0	CDS_2	NA	NA	NA	NA	NA	NA	NA	NA	NA	NA	NA	ATGACTCCAGACGAATTTGTGACGCGTCTGCGAGAGTGGCCGTCTTCGCCGGAGCAAGAGCTCCGTGCTCTTCCACCCGAGCGGCAATTCGCGATGCTTTGGCCTTTGGCGGTTGCATCGCAAGATCGCGGCCCTGCCTTTCCTGCTGCGGCTCTGCTCTATCGGCTAAATCCGCCGTGCCCGATCAGCTGCTCGGATGCCGTGGCCTGCTTGCTACCGGATTGGGACATCAGCATCGAGGAGGTGCCGTGGTACCTGGTGGCACAGTTTGGGCGCGCGAACGTGATTGCCGAAGCGGAGGAACTGAGCAAACAATGCACTTCGAGTTTGGAAACGACCCTGCTTTCGACGGTCGCCTACTGGGCTGGTCTGGCCAACGAGGCTGGGCTAACCCCCGGA…	MTPDEFVTRLREWPSSPEQELRALPPERQFAMLWPLAVASQDRGPAFPAAALLYRLNPPCPISCSDAVACLLPDWDISIEEVPWYLVAQFGRANVIAEAEELSKQCTSSLETTLLSTVAYWAGLANEAGLTPGSRRG*	0.613526570048	NA	NA	NA	NA	NA	NA	NA	NA	NA	NA	NA	NA	NA	NA	NA
camera	CAM_PROJ_FarmSoil.read	WASECA_FRM_SOIL_READ_1557424895	attC_site	718	843	+	40.9	126	35	attC_2	459	11.813197	718	725	730	738	824	831	837	GCCTAACAAGCAGTTGCAGCGGACCGTGACACGTCGGCGCGGGCGCGGCGCATGTGCGTCACTTCATTATGCACACGCGCCGCGCTTCACACAGCATCGCGCGGCCGCTGAACTGCGGCGTTATGC	NA	NA	NA	NA	NA	NA	NA	NA	NA	NA	NA	NA	NA	NA	NA	NA	NA	NA	NA
camera	CAM_PROJ_FarmSoil.read	WASECA_FRM_SOIL_READ_1557431259	CDS	190	792	+	26.5	603	ini0	CDS_2	NA	NA	NA	NA	NA	NA	NA	NA	NA	NA	NA	ATGAGGGCGGGAGTTCGGCGAGAATCTGCGAGGCTTGGTGTGAGTGACGGCACGGTTCTCGGGATCGTTCTGGCCTGGGGGGCCTTGGCCAGTGTTGGGATTTGGTGGCTGTGGCGTCAGCGGCGCTCTCAACGTCCGACACCCCTGAAGAAAGTGCTCATGGTTGTGGTGGCACTGACGTGCCTGCTGCTCGTCACTTCGGCGAGCGCGGGGTTTCGCTGGCTGTGGCTTGAGCGGCGCGGTCGTCCGGTCACGAGCGAGGACCTCCGCATTCTCACAAGAGTGGACGAGATTCTGCGAGATGAGTCGGTTTGGAATCGCCAGGACGATCGGCAGTGCGATGACGACAACACCCGGGGTAGATGGAGTCTCTTCTGTGCCTTGGAGCAGGCGTGCATC…	MRAGVRRESARLGVSDGTVLGIVLAWGALASVGIWWLWRQRRSQRPTPLKKVLMVVVALTCLLLVTSASAGFRWLWLERRGRPVTSEDLRILTRVDEILRDESVWNRQDDRQCDDDNTRGRWSLFCALEQACIDVLGQYDHRRVALQEVRFAVEDTTRGRQFEHRLMDFNNLPETQFGDVKRVLQVAAERVATRLRESRR*	0.608623548922	NA	NA	NA	NA	NA	NA	NA	NA	NA	NA	NA	NA	NA	NA	NA
camera	CAM_PROJ_FarmSoil.read	WASECA_FRM_SOIL_READ_1557431259	attC_site	798	868	+	43.6	71	6	attC_2	621	3.568914	798	805	810	818	849	856	862	GCCCAACATCGCGCTGGAGCCGTCGGCGCCGATAACGACGCAAGCGCCGCGGCTCAGCGCGACCGTTGGAA	NA	NA	NA	NA	NA	NA	NA	NA	NA	NA	NA	NA	NA	NA	NA	NA	NA	NA	NA
camera	CAM_PROJ_FarmSoil.read	WASECA_FRM_SOIL_READ_1557434262	attC_site	327	416	-	25.7	90	ini0	attC_2	0	6.436022	416	409	404	396	346	339	333	GTCTAACGCTGCGGCTAACACGCGAGCAACGCGCGAAGCGGGTTGCGAGTCGAGTGTGCGACGCACACGGTGTTGAGCCGCTGGTTAGGT	NA	NA	NA	NA	NA	NA	NA	NA	NA	NA	NA	NA	NA	NA	NA	NA	NA	NA	NA
camera	CAM_PROJ_FarmSoil.read	WASECA_FRM_SOIL_READ_1557434262	CDS	411	641	-	11.5	231	-5	CDS_2	NA	NA	NA	NA	NA	NA	NA	NA	NA	NA	NA	ATGAATTATACGGATGGCAACGAAGCACGCGCCGGTGATCTCGTTTCAATCGACGGACAATACAGTGGTCGCGTCGTTGCAAACATGGACGGTAACGAGTACTTGCCAGGCCAAGAGCAATGGTCGTACCTTAAGGTAGGCATCATGGTCGACACCAACTTTGGCGGCTTGGTGCACTACACATCGGAAGCAACGGAGAGCATGTCCCTTGTTCAACGCGCAAAAACCTAA	MNYTDGNEARAGDLVSIDGQYSGRVVANMDGNEYLPGQEQWSYLKVGIMVDTNFGGLVHYTSEATESMSLVQRAKT*	0.515151515152	NA	NA	NA	NA	NA	NA	NA	NA	NA	NA	NA	NA	NA	NA	NA
camera	CAM_PROJ_FarmSoil.read	WASECA_FRM_SOIL_READ_1557434262	attC_site	649	709	-	37.7	61	8	attC_1	233	5.203079	709	702	697	689	668	661	655	ACCTAACGCTCAGCCTAAGGCGCGTGGCTTTGCCACGTCGCTCTTGAGACTGTTGTTGGGC	NA	NA	NA	NA	NA	NA	NA	NA	NA	NA	NA	NA	NA	NA	NA	NA	NA	NA	NA
camera	CAM_PROJ_FarmSoil.read	WASECA_FRM_SOIL_READ_1557434262	CDS	786	1031	-	10.7	246	77	CDS_1	NA	NA	NA	NA	NA	NA	NA	NA	NA	NA	NA	ATGAAAGACTGCAACCTCTTCGGCAACTACTCCGCAGTCATGCGAAGTAAGGATAAGACCCTTTCTGTAATTGTCGAAGTACGGGTATTGCAGGGCTCTCATACTCTTGTGCTCGCTAAGTTTCGTCCGTTGCTTCTGCTGGTAGCCGGACCATTGTGGGCCTGCTCGCATACGGTCAGTGGGCTGAACTCACTGATCCATATGTACGTCCCGACATTGTTCGTGAAGCTGGCACTATCTACTTAG	MKDCNLFGNYSAVMRSKDKTLSVIVEVRVLQGSHTLVLAKFRPLLLLVAGPLWACSHTVSGLNSLIHMYVPTLFVKLALST*	0.50406504065	NA	NA	NA	NA	NA	NA	NA	NA	NA	NA	NA	NA	NA	NA	NA
camera	CAM_PROJ_FarmSoil.read	WASECA_FRM_SOIL_READ_1557437159	CDS	301	684	+	11.4	384	ini0	CDS_2	NA	NA	NA	NA	NA	NA	NA	NA	NA	NA	NA	ATGATCGAAGAGCCATTTAGGTGTGCGGTATGCCGGCGCCTAGGTGGCTCGTTCCGAGTTGAGCTGCCAGGCACGACGGCCTACTTGTGCGAGACTTGCCTGCATCGCGTGGAGACCTCAGACCGGCCATACCAATGGAGACTCTGGCTTGGGATGATCGGCTTTGCGTGTCTCGCGGCGTTGCTCAGTCTTTGGCTTCTCGCCTACAACATCAGGCGAGGACAGTACGACTTGAACTGGATCCTCGTGATGACCATTGTCTCGCCGGCCCTGTTCTGGTGGCACCTGCAAGTCCAGAAGCGCATCCACGCAACCCTGAAGGCGGGCGTTCAGGTAGCGCGGGGCCACCATTCCTCGGCTGAGCTGAGCGGTCGGGCGGGCTAA	MIEEPFRCAVCRRLGGSFRVELPGTTAYLCETCLHRVETSDRPYQWRLWLGMIGFACLAALLSLWLLAYNIRRGQYDLNWILVMTIVSPALFWWHLQVQKRIHATLKAGVQVARGHHSSAELSGRAG*	0.606770833333	NA	NA	NA	NA	NA	NA	NA	NA	NA	NA	NA	NA	NA	NA	NA
camera	CAM_PROJ_FarmSoil.read	WASECA_FRM_SOIL_READ_1557437159	attC_site	679	772	+	24.2	94	-5	attC_2	395	1.338557	679	686	691	699	754	761	766	GGCTAACGACGGGATGCAGCTGACAAGCGGCGGCCTCATGCGCGCTTCGCGCGCTTCATTAATGCGCCGCTTGCAGCTGATCCCGGTGTTCGGC	NA	NA	NA	NA	NA	NA	NA	NA	NA	NA	NA	NA	NA	NA	NA	NA	NA	NA	NA
camera	CAM_PROJ_FarmSoil.read	WASECA_FRM_SOIL_READ_1557437605	attC_site	231	287	-	37.0	57	ini0	attC_2	0	13.264019	287	280	275	267	250	243	237	GGCTAACACCAGCGTTAAGCCGCCGCGTCAGCGGTCGGCTTGGACGAAAAGTTGGGC	NA	NA	NA	NA	NA	NA	NA	NA	NA	NA	NA	NA	NA	NA	NA	NA	NA	NA	NA
camera	CAM_PROJ_FarmSoil.read	WASECA_FRM_SOIL_READ_1557437605	CDS	298	510	-	17.0	213	11	CDS_2	NA	NA	NA	NA	NA	NA	NA	NA	NA	NA	NA	ATGAAGTGGTTGCTCGTTGTGTTTCTAATGAACACGCCGGTCAAAACCGATCTAGTCTATGACTCACTAGATTCTTGCCTGGCTTCCGAGACGAAGATGCGAGCTGATTGGGCCGCGGTGTATAACCGCGCGGTAGCCGCGGAAATGTCAGCTGAGTCACTAGAAATGATCAAGTCGCAAATGCCGCGTGGGACATGCATCCCGTCAAAGTAG	MKWLLVVFLMNTPVKTDLVYDSLDSCLASETKMRADWAAVYNRAVAAEMSAESLEMIKSQMPRGTCIPSK*	0.516431924883	NA	NA	NA	NA	NA	NA	NA	NA	NA	NA	NA	NA	NA	NA	NA
camera	CAM_PROJ_FarmSoil.read	WASECA_FRM_SOIL_READ_1557437605	attC_site	548	604	-	46.5	57	38	attC_1	261	9.797003	604	597	592	584	567	560	554	GCCCAACACCGGAAATAAGCCGCCGCGTTAGCGGTCGGCTTGATTGATTAGTTGGGC	NA	NA	NA	NA	NA	NA	NA	NA	NA	NA	NA	NA	NA	NA	NA	NA	NA	NA	NA
camera	CAM_PROJ_FarmSoil.read	WASECA_FRM_SOIL_READ_1557437605	CDS	610	900	-	12.8	291	6	CDS_1	NA	NA	NA	NA	NA	NA	NA	NA	NA	NA	NA	ATGGTCATCAATTTCCTGTCCGGTTGGTACTACTGCACGAATGAACGCTGGCCAGAGAGCGTAAAGACGTTGCAAGAGTTCCAGGCTTCCAAGAAGATCTCGTTGCCTGTCGTCGCGCAATGGGATCTCCTTGAGTCTGACAAGTTCATTCTCGACACAGGTGACAATCTTGTTGTCCGATCGATCAAAGGTGCCGCTCCAGATGCGCGTGCAATAACTTCCACTAATCAGCCGCCGGGCTGCCATGGGCGCGATATAGAGCTCAAGGCTCACCTGAACATTGAGGACTAG	MVINFLSGWYYCTNERWPESVKTLQEFQASKKISLPVVAQWDLLESDKFILDTGDNLVVRSIKGAAPDARAITSTNQPPGCHGRDIELKAHLNIED*	0.522336769759	NA	NA	NA	NA	NA	NA	NA	NA	NA	NA	NA	NA	NA	NA	NA
camera	CAM_PROJ_FarmSoil.read	WASECA_FRM_SOIL_READ_1557440202	CDS	18	695	+	40.2	678	ini0	CDS_1	NA	NA	NA	NA	NA	NA	NA	NA	NA	NA	NA	ATGCTTTTGGTCTTTTTGCGTTCAGTACTTCGACAGCGCTTGACCTTTGCCTTTGGGTTGTTGTTCGCAGCCTACCTAGGACTCGATGATCTGGTCACCGGGTTGCCGTCCGGCTCGTCTGCATTTAGCTTTATCGGCGGAGAGTGGAATTGGTCTGGAAAGATCTACAGCCTGCTGTTGTCCGTCGTGGTGGTGCTCGGGCTGGGGATCAAGCCCGAGGCACTTGGCCTTACCTTGTCGCAAAGAAACCTCAGAGCATCTCTAATCGCTCTGTTCCTTTTCATCCTCTGGGGTCTCTCACTCGGGCTGCTCTTCAAACCCTCAGTCCCGTCTGTAGAGACGTTTGCGTTCCAGGCGTCGATGCCCGGAATTGTGGAAGAGCTGGTGTATCGCGGCATC…	MLLVFLRSVLRQRLTFAFGLLFAAYLGLDDLVTGLPSGSSAFSFIGGEWNWSGKIYSLLLSVVVVLGLGIKPEALGLTLSQRNLRASLIALFLFILWGLSLGLLFKPSVPSVETFAFQASMPGIVEELVYRGIAPALLLGLIRGKEPSQGIPWAVVFITAVAFGIWHGLSYSDAAFSFDPMSALFPFIGSIAGGWLRFNSGSLLFPILAHSFANVAFHLTALIGA*	0.553097345133	O	NOG.COG1266.meta_raw	NA	NA	GO:0005575;GO:0016020	PF02517	NA	NA	NA	NA	NA	NA	NA	NA	NA
camera	CAM_PROJ_FarmSoil.read	WASECA_FRM_SOIL_READ_1557440202	attC_site	690	749	+	67.9	60	-5	attC_1	0	18.193911	690	697	702	710	730	737	743	GCCTAACAATTCATTCAAGCCGAAGCCGCTTCGCGGCTCGGCTTAATTCAGGCGTTAGGC	NA	NA	NA	NA	NA	NA	NA	NA	NA	NA	NA	NA	NA	NA	NA	NA	NA	NA	NA
camera	CAM_PROJ_FarmSoil.read	WASECA_FRM_SOIL_READ_1557440524	attC_site	126	185	-	65.1	60	ini0	attC_2	0	17.701433	185	178	173	165	145	138	132	GCCTAACACCTGAATTAAGCCGAGCCGCGAAGCGGCTTCGGCTTGAATGAATTGTTAGGC	NA	NA	NA	NA	NA	NA	NA	NA	NA	NA	NA	NA	NA	NA	NA	NA	NA	NA	NA
camera	CAM_PROJ_FarmSoil.read	WASECA_FRM_SOIL_READ_1557440524	CDS	180	497	-	18.5	318	-5	CDS_2	NA	NA	NA	NA	NA	NA	NA	NA	NA	NA	NA	ATGAGCAACATTTCCAGCGCTCCAATTTTGCTCCTCTCACTCCAGCGCGCCTTGCTGGGGGAGGTTCATCCCTCCCTACGCCAAGCATCAATCGAGGCTGATCCATTCCTGCGAGTCGTTCGCCTGCGCTTCGAGTACGACGGTGAGCCCAGTCCGATTGCCCAAGAGAGCTGCTCCTGTGCCGCTACTGAGGTCATTGCCGATTTCCCTGCGCCATGGCAGCTGGACGAGCAACACGTGGCAGTTCTGGCACCAGCAGTAATGGCTCCGCTGGCACATGTTGCTTATCGGCGGGCGGAACCCCAGCATGCGGCCTAA	MSNISSAPILLLSLQRALLGEVHPSLRQASIEADPFLRVVRLRFEYDGEPSPIAQESCSCAATEVIADFPAPWQLDEQHVAVLAPAVMAPLAHVAYRRAEPQHAA*	0.59748427673	NA	NA	NA	NA	NA	NA	NA	NA	NA	NA	NA	NA	NA	NA	NA
camera	CAM_PROJ_FarmSoil.read	WASECA_FRM_SOIL_READ_1557440524	attC_site	501	560	-	67.9	60	4	attC_1	316	18.193911	560	553	548	540	520	513	507	GCCTAACGCCTGAATTAAGCCGAGCCGCGAAGCGGCTTCGGCTTGAATGAATTGTTAGGC	NA	NA	NA	NA	NA	NA	NA	NA	NA	NA	NA	NA	NA	NA	NA	NA	NA	NA	NA
camera	CAM_PROJ_FarmSoil.read	WASECA_FRM_SOIL_READ_1557440524	CDS	555	872	-	22.3	318	-5	CDS_1	NA	NA	NA	NA	NA	NA	NA	NA	NA	NA	NA	ATGCCCGGAATTGTGGAAGAGCTGGTGTATCGCGGCATCGCTCCAGCCCTCTTGCTCGGCCTCATCCGTGGCAAAGAGCCTTCGCAAGGCATACCTTGGGCCGTGGTATTCATCACCGCTGTTGCCTTTGGCATCTGGCACGGGCTGAGCTATTCGGACGCTGCGTTCTCATTTGACCCAATGTCTGCCTTGTTCCCGTTCATCGGTAGCATTGCCGGCGGTTGGTTGCGGTTCAATAGTGGCAGCTTGCTCTTCCCAATCCTGGCGCACAGCTTTGCAAATGTCGCATTCCATCTCACTGCACTGATTGGCGCCTAA	MPGIVEELVYRGIAPALLLGLIRGKEPSQGIPWAVVFITAVAFGIWHGLSYSDAAFSFDPMSALFPFIGSIAGGWLRFNSGSLLFPILAHSFANVAFHLTALIGA*	0.562893081761	O	NOG.COG1266.meta_raw	NA	NA	GO:0005575;GO:0016020	PF02517	NA	NA	NA	NA	NA	NA	NA	NA	NA
camera	CAM_PROJ_FarmSoil.read	WASECA_FRM_SOIL_READ_1557446523	attC_site	170	261	-	33.2	92	ini0	attC_2	0	6.526405	261	254	249	241	189	182	176	GCCTAACGCCCCGCGTAACCGTGCGCGCGAGGGGCGTTCAAAATATGATGAGAAACTTGCTTCGCGCGCTCCGGTTGACGCGATTGTTATGC	NA	NA	NA	NA	NA	NA	NA	NA	NA	NA	NA	NA	NA	NA	NA	NA	NA	NA	NA
camera	CAM_PROJ_FarmSoil.read	WASECA_FRM_SOIL_READ_1557446523	CDS	256	756	-	37.0	501	-5	CDS_2	NA	NA	NA	NA	NA	NA	NA	NA	NA	NA	NA	ATGCGTCTGGTGGAGCGGTGGCTTAAAAATAATCCTATGACTTTCGATTATTCACTCGATTTCAATAGCATTGATTTTAGAAGGCACCCCGAGCTTTATCGGGTTGGCAAGGGCGAGCAAGGAGTGTTGCTTGTAGAGCCTTACAAGAGCGAGATACTTCCTCATTGGAGGTTCAAGACGCCTGAGATTGCTCGCAAATCAGCCAACAAGATTTATAAGATATTCTTGGCCTACAAAGAGAAAGAAGACTTTGTTGGGATGGACATGGCTCGGAAGTTTTTGCAGATGGGCTACACGAGGTCGAGAAGGTATGCCAACCATAAGTCAGGCCGGAAGTATGCTGGAGGGAGCAAAGAAGTACTACCACGAGAGGAAGATGCAGTGAAGGCGGGATCGGCC…	MRLVERWLKNNPMTFDYSLDFNSIDFRRHPELYRVGKGEQGVLLVEPYKSEILPHWRFKTPEIARKSANKIYKIFLAYKEKEDFVGMDMARKFLQMGYTRSRRYANHKSGRKYAGGSKEVLPREEDAVKAGSAKIFYEKWQKARGDKKYLELKKRHREKYEAGGDA*	0.471057884232	NA	NA	NA	NA	-	PF14328	NA	NA	NA	NA	NA	NA	NA	NA	NA
camera	CAM_PROJ_FarmSoil.read	WASECA_FRM_SOIL_READ_1557448655	CDS	362	895	+	44.8	534	ini0	CDS_2	NA	NA	NA	NA	NA	NA	NA	NA	NA	NA	NA	ATGTTCTTGCGGAAAAAACTAGTCACCATCGCAATGGTTTCGGCAATCGCTCTCTCGGGATGTGCAACAACGCTTCCCGTCAACTACTCACCAAGTTCGACCATGACCGTATCTGGGGCAGTGGCGGTCGCGCCTTTTACGTACCTTCCGGCAACTACTGGTGAGGTCAAGCCAAATCAGATCCGCAACACCGCGATCGGAAATGCAATGTTCGACCAGAACATTGATGTGCTGGTTAGAGATGCGGTGTTTAAGGAGCTTCGTTTCGTGGGAGTCAATGTAAAAGACCAAGACAAGAAGCTTAGTGGGGAAATCCAGGAATTCTTGATGGATGACCTGGGCTACAGCGTTGACTGGACGCTCAGAGTGAAATATGTCGTGACTGACCAATCCGGAGTT…	MFLRKKLVTIAMVSAIALSGCATTLPVNYSPSSTMTVSGAVAVAPFTYLPATTGEVKPNQIRNTAIGNAMFDQNIDVLVRDAVFKELRFVGVNVKDQDKKLSGEIQEFLMDDLGYSVDWTLRVKYVVTDQSGVTYEAVKETKRNTNKFVNIFGSLNETIQLNVEELLKDSAFVQXIQ*	0.482176360225	NA	NA	NA	NA	NA	NA	gnl|AM913523|idb|c824|uncultured_bacterium|ORF1	89.888	95.19	NA	NA	NA	NA	NA	NA
camera	CAM_PROJ_FarmSoil.read	WASECA_FRM_SOIL_READ_1557448655	attC_site	898	971	+	23.3	74	3	attC_2	554	5.080057	898	905	910	918	954	961	965	GGCTAACAATTTATTCAAGCCGAAGCCGCTACCCGGCGGCTCGGCTCTAATCCGGGCACTACCTGCTGTTGTAA	NA	NA	NA	NA	NA	NA	NA	NA	NA	NA	NA	NA	NA	NA	NA	NA	NA	NA	NA
camera	CAM_PROJ_FarmSoil.read	WASECA_FRM_SOIL_READ_1557450614	attC_site	36	147	-	54.0	112	ini0	attC_3	0	19.070615	147	140	135	127	55	48	42	CCCTAACGCCTGAGTTAAGCCGACTTGCGTAGCGGAGGCAACAACGTGGCAAGCTTTACCTGCCACGTTGTTGGTGTAGCGAAGCAAGTTCGGCTTGAACGAATTGTTAGGC	NA	NA	NA	NA	NA	NA	NA	NA	NA	NA	NA	NA	NA	NA	NA	NA	NA	NA	NA
camera	CAM_PROJ_FarmSoil.read	WASECA_FRM_SOIL_READ_1557450614	CDS	149	538	-	23.3	390	2	CDS_3	NA	NA	NA	NA	NA	NA	NA	NA	NA	NA	NA	GTGGAGCTGACACAACTGGAAGCATTGCGCGCCTACGCGCGCTCACTGAACACTCTCACGGCAGAGCCACTCGAACCATTGCTCGCCGACGATTTCACTTACGAGTCGCAGAGCGTTTTGTCCGCCTTGGAGTCGAAAGAAGATTTCCTGAATTACTTTCGGCCAAAACTTCAAACCATTGCAGCATCGGGTTCGGCTGTTTTCGCAGAGATGGGGACGGTTTCAGCCTATGGCGGGCTCCAACCCTGTGTCGTGCTTGCCCAGGGAAAAAGAGAAAGCCTTGTTGGTCTTGTGCTGGCCAAGGTGCAAGACGGTATGCTGAAGCGTCTAGACCTTTGCATTGTGCCGCCGCCTCAATCGGCAGAGCGCAGCGGAGAGTACCCGGGCTGA	MELTQLEALRAYARSLNTLTAEPLEPLLADDFTYESQSVLSALESKEDFLNYFRPKLQTIAASGSAVFAEMGTVSAYGGLQPCVVLAQGKRESLVGLVLAKVQDGMLKRLDLCIVPPPQSAERSGEYPG*	0.558974358974	NA	NA	NA	NA	NA	NA	NA	NA	NA	NA	NA	NA	NA	NA	NA
camera	CAM_PROJ_FarmSoil.read	WASECA_FRM_SOIL_READ_1557450614	attC_site	883	996	-	20.3	114	345	attC_1	268	1.349470	996	989	984	976	902	895	889	AGCTAACGCCTAAGTNAAGCGGAGACGCGTAGTGGAGCCAAGCACATGGCAAGCTGTATCCTGCATGTGCTTGGTGGAACGAAAGCGGCTTCGGCTTGGACCGCATTGTTTAGG	NA	NA	NA	NA	NA	NA	NA	NA	NA	NA	NA	NA	NA	NA	NA	NA	NA	NA	NA
camera	CAM_PROJ_FarmSoil.read	WASECA_FRM_SOIL_READ_1557450614	CDS	1137	1289	-	4.9	153	141	CDS_1	NA	NA	NA	NA	NA	NA	NA	NA	NA	NA	NA	GTGGCTTTTTTTTTGAGGCGGGGAGAGGCCAAAGGAGTTTGGGAACGGGACCCTTCCTTTTTGGTGGAATTTGGGAAGTTGGGGGGCATGGCCGAGGTTTTCTTGAGCCATGGGGGGGATTTAAAGGCCCATATTCTTGTTCGGGTCCATTAG	MAFFLRRGEAKGVWERDPSFLVEFGKLGGMAEVFLSHGGDLKAHILVRVH*	0.522875816993	NA	NA	NA	NA	NA	NA	NA	NA	NA	NA	NA	NA	NA	NA	NA
camera	CAM_PROJ_FarmSoil.read	WASECA_FRM_SOIL_READ_1557451341	CDS	201	554	+	36.5	354	ini0	CDS_2	NA	NA	NA	NA	NA	NA	NA	NA	NA	NA	NA	ATGGGCTGGCTAATCACCAAATACTTACTCACCGCTGCCGTGGTCGTCCTGGTCTCTGAGGCCGCAAAGCGCAGCGATAAGCTCGGCGGCTTTATCGCGGCCCTACCGCTGGTGACCTTTCTCGCTCTGATTTGGCTCTACGTGGAGAAGCAACCACAAGCCAAAATCTCCAACCATGCTTGGTACACGTTCTGGTACGTAGTTCCTACGCTACCCATGTTCCTCGCATTTCCGCTCCTTCTTCCGCGCCTCGGCTTCTGGCTTACCATGCTCGCCAGCGCCGGGATCACCGTCGTTTGCTTTGGGCTCTTTGCGCTCGTGGTCCGTCAGTTCGGCATCCAATTGCTGCCGTGA	MGWLITKYLLTAAVVVLVSEAAKRSDKLGGFIAALPLVTFLALIWLYVEKQPQAKISNHAWYTFWYVVPTLPMFLAFPLLLPRLGFWLTMLASAGITVVCFGLFALVVRQFGIQLLP*	0.573446327684	NA	NA	NA	NA	NA	NA	NA	NA	NA	NA	NA	NA	NA	NA	NA
camera	CAM_PROJ_FarmSoil.read	WASECA_FRM_SOIL_READ_1557451341	attC_site	559	618	+	67.9	60	5	attC_2	377	18.367589	559	566	571	579	599	606	612	GCCTAACAATTCATTCAAGCCGAAGCCGCTTCGCGGCTCGGCTTAATTCAGGCGTTAGGC	NA	NA	NA	NA	NA	NA	NA	NA	NA	NA	NA	NA	NA	NA	NA	NA	NA	NA	NA
camera	CAM_PROJ_FarmSoil.read	WASECA_FRM_SOIL_READ_1557452931	attC_site	90	149	-	67.9	60	ini0	attC_2	0	18.367589	149	142	137	129	109	102	96	GCCTAACGCCTGAATTAAGCCGAGCCGCGAAGCGGCTTCGGCTTGAATGAATTGTTAGGC	NA	NA	NA	NA	NA	NA	NA	NA	NA	NA	NA	NA	NA	NA	NA	NA	NA	NA	NA
camera	CAM_PROJ_FarmSoil.read	WASECA_FRM_SOIL_READ_1557452931	CDS	144	356	-	3.8	213	-5	CDS_2	NA	NA	NA	NA	NA	NA	NA	NA	NA	NA	NA	GTGAACAAGCTATTTTCAAACATCACCTACTACCTAGCATTCCTGCTGGCGGCTGCGGTATTCGTTGTCCTCGCATATTTCCTTTGGTTCTGGCTACGTGGCAATTTGCCAGGCCCATGGATAAGCGCTTTCATCTGGCTTGGCAGCACTTATATCGGCGTCATTTGTCCGCTTCGTCGCAAACAGGCGGTCTCACATCGGCACGAGGCCTAA	MNKLFSNITYYLAFLLAAAVFVVLAYFLWFWLRGNLPGPWISAFIWLGSTYIGVICPLRRKQAVSHRHEA*	0.516431924883	NA	NA	NA	NA	NA	NA	NA	NA	NA	NA	NA	NA	NA	NA	NA
camera	CAM_PROJ_FarmSoil.read	WASECA_FRM_SOIL_READ_1557453798	CDS	235	555	+	20.5	321	ini0	CDS_2	NA	NA	NA	NA	NA	NA	NA	NA	NA	NA	NA	ATGGGCATGGGCATCAACATTGCATGGATCCGGGAGACCGGCGAGTCGATTCAGGAGGTCTATGACCCTGGGCAGGACATTACCCAATCGGCTATGAGTCGGTGCTGCAAGCGGAGCGATACGAAATGCCTCCAGTTCATTGATCCATTTGGCGATGCTGTGTTCAATCAGGCACAGATTCCACTTCTCCTGCAGGAATTGAATGCAGACCTCCTACAAATCAGGGAGCCGAGGGTCAGGGCGCAGATCGAGAAGGTGATTCGTCTTGTGCAGCAAGCCGTTGATCAAACACACACCTACATCAAGTTCATTGGTGACTGA	MGMGINIAWIRETGESIQEVYDPGQDITQSAMSRCCKRSDTKCLQFIDPFGDAVFNQAQIPLLLQELNADLLQIREPRVRAQIEKVIRLVQQAVDQTHTYIKFIGD*	0.523364485981	NA	NA	NA	NA	NA	NA	NA	NA	NA	NA	NA	NA	NA	NA	NA
camera	CAM_PROJ_FarmSoil.read	WASECA_FRM_SOIL_READ_1557453798	attC_site	653	742	+	47.1	90	98	attC_2	439	11.136279	653	660	665	673	724	731	736	GCCTAACTATGCGCTCAAGGCGACCGCCGGGGTCGAGCTTCATTCAAGCGCACGCGGCTCAACCGGCGTCGCCTTAGCGCGTCGTTAGGC	NA	NA	NA	NA	NA	NA	NA	NA	NA	NA	NA	NA	NA	NA	NA	NA	NA	NA	NA
camera	CAM_PROJ_FarmSoil.read	WASECA_FRM_SOIL_READ_1557454070	CDS	153	371	+	7.5	219	ini0	CDS_2	NA	NA	NA	NA	NA	NA	NA	NA	NA	NA	NA	GTGCTTTTCGCGGGCCTTTGTCTAACCCTGGTGGGCATAGCTGGACTCCTTGTTTACTTCGTTGGGCTTCCGTTGCTCAATGGCTCGTTGATCTCCTGCGCTCCCCCAGGATCTCGGGAGCACGCGTTCGGATGCAGCACTGCCTTTGGTGGGTTTACTGTCGGCGTGCTGTTTCTGCTGGCTCTCAGTGTGGCGCACCTTTCGCGGCGCTTCTCGTAG	MLFAGLCLTLVGIAGLLVYFVGLPLLNGSLISCAPPGSREHAFGCSTAFGGFTVGVLFLLALSVAHLSRRFS*	0.58904109589	NA	NA	NA	NA	NA	NA	NA	NA	NA	NA	NA	NA	NA	NA	NA
camera	CAM_PROJ_FarmSoil.read	WASECA_FRM_SOIL_READ_1557454070	attC_site	392	481	+	42.8	90	21	attC_2	256	1.200484	392	399	404	412	462	469	475	CCCTAACAACACGCCGCACCGGACGCGCGCGCGAGCGTCTCGGCTTATCCACCACCGAGTTGCGCGCGCCGGTGAGCGTGAACGTTAGGC	NA	NA	NA	NA	NA	NA	NA	NA	NA	NA	NA	NA	NA	NA	NA	NA	NA	NA	NA
camera	CAM_PROJ_FarmSoil.read	WASECA_FRM_SOIL_READ_1557455610	CDS	193	624	+	24.3	432	ini0	CDS_2	NA	NA	NA	NA	NA	NA	NA	NA	NA	NA	NA	ATGGACGAAGTCCAAATTGCACAAGACGCCATTAGCGGCACCTTGGCAACGCTCGCTGGAGCGCTGCTTCTCAGTATTGGCGCTTTGCTTGCTTGGCCATTCCGCTGGTGGGTTCAGGGCCGTTCCATCCGACAGTTAGTTGCAAACGAGCGTCGCTTCAACTTTGTGTTCAATCCTGCGGCCAACATGTCCAAGAAGATCACCTTCTTGGCGGATGGCACTATCGGACAGGGTAGGAATGACAATGAGCACTCATGGCGCGTTCGTAGAGGCGCCTTGGAGATTCTGGCCTCAGACGGGAATATCTATAGCCGGTTTCGTCATGACCGGACTCATGGGATGCTCAAACACACCAACGATCCGGAACTTCGTTCAATTCCTGGACAGTACATGCAAGCG…	MDEVQIAQDAISGTLATLAGALLLSIGALLAWPFRWWVQGRSIRQLVANERRFNFVFNPAANMSKKITFLADGTIGQGRNDNEHSWRVRRGALEILASDGNIYSRFRHDRTHGMLKHTNDPELRSIPGQYMQARFVKVVRNAA*	0.541666666667	NA	NA	NA	NA	NA	NA	NA	NA	NA	NA	NA	NA	NA	NA	NA
camera	CAM_PROJ_FarmSoil.read	WASECA_FRM_SOIL_READ_1557455610	attC_site	619	678	+	66.5	60	-5	attC_2	446	17.480089	619	626	631	639	659	666	672	GCCTAACAATTCATTCAAGCCGAAGCCGCTTCGCGGCTCGGCTTAATTCTGGCGTTAGGC	NA	NA	NA	NA	NA	NA	NA	NA	NA	NA	NA	NA	NA	NA	NA	NA	NA	NA	NA
camera	CAM_PROJ_FarmSoil.read	WASECA_FRM_SOIL_READ_1557455610	CDS	673	870	-	9.1	198	-5	CDS_3	NA	NA	NA	NA	NA	NA	NA	NA	NA	NA	NA	ATGGAGCCAGGACAAGGAGCGGCCGAGCTCGACCCGGCCGAAGGGGAGGGCGCCGCAAGCGGGAGCGAAATTGACTGGACGGCAGCGGCGCAGCGAGTTGCTGGCGAAGCGAGCCTTGCAATGAAGCGAGGCGGCGCGGATGGCGGGGAGGCCAGCACAAGCAGTGCACTTCACCCACGTTTGCTGGGCCGCGCCTAA	MEPGQGAAELDPAEGEGAASGSEIDWTAAAQRVAGEASLAMKRGGADGGEASTSSALHPRLLGRA*	0.681818181818	NA	NA	NA	NA	NA	NA	NA	NA	NA	NA	NA	NA	NA	NA	NA
camera	CAM_PROJ_FarmSoil.read	WASECA_FRM_SOIL_READ_1557455610	attC_site	945	1002	+	44.1	58	75	attC_3	267	11.414203	945	952	956	964	984	991	996	GCCTAACATTTCATCAAGCCGAACCCGCTTCCCGGCTCGGCTTATTCAGGCGTTAGGC	NA	NA	NA	NA	NA	NA	NA	NA	NA	NA	NA	NA	NA	NA	NA	NA	NA	NA	NA
camera	CAM_PROJ_GOS.read	JCVI_READ_1091143655824	CDS	238	408	-	21.4	171	ini0	CDS_2	NA	NA	NA	NA	NA	NA	NA	NA	NA	NA	NA	ATGGGACAAGCTAAAACACGCGGCACATTTGAAGAACGGCAAAAAGAAGGCATAGCGAAGAAGCAACAAGAGGAAAAAGAACGAATTGAACGCCGACGAAATATGCCAAAGCCAAGCCATAAGACTTACGCACTAATGGCGATGATGGCAGGCTTAGGTATTGGTGTATAA	MGQAKTRGTFEERQKEGIAKKQQEEKERIERRRNMPKPSHKTYALMAMMAGLGIGV*	0.444444444444	NA	NA	NA	NA	NA	NA	NA	NA	NA	NA	NA	NA	NA	NA	NA
camera	CAM_PROJ_GOS.read	JCVI_READ_1091143655824	attC_site	436	522	+	29.3	87	28	attC_2	193	2.276342	436	443	448	456	504	511	516	GTATAACTCATAATTTAAGTGCGACACCTACCCAGCCAGTCACGCAATGTTTTCTTGGGTTGGGTGCGCCTTAATAAAGTGTTAGAC	NA	NA	NA	NA	NA	NA	NA	NA	NA	NA	NA	NA	NA	NA	NA	NA	NA	NA	NA
camera	CAM_PROJ_GOS.read	JCVI_READ_1091145215018	attC_site	29	145	-	23.7	117	ini0	attC_2	0	5.734414	145	138	133	125	48	41	35	AGAGAACGTATAGCTCAACCGCTGGTGTAATAACGCAACAGGCCGAGCATGGTTTATTGTGATTAAAAGTCGTGAAGTCTAGGGCGGTTAACAGTCGGATGCAGCGACTTGTTAGAC	NA	NA	NA	NA	NA	NA	NA	NA	NA	NA	NA	NA	NA	NA	NA	NA	NA	NA	NA
camera	CAM_PROJ_GOS.read	JCVI_READ_1091145215018	CDS	140	583	-	26.1	444	-5	CDS_2	NA	NA	NA	NA	NA	NA	NA	NA	NA	NA	NA	ATGAAGACACTCCGTATCCATCGTCTATGCGCTCATCCGACCGCGATAACGTGGGTTCTTGGTGCGATCGCGGTGAACTGTATTGCATTTAGCGCACTTACAAGGGGACTCACGCGTTGGAGTATTATCGAGGACACAGAATCCATCCTATATTTCGCGATGGCGACTGTAGGTTTTACCGGACTTGGATTTTTTGCAGGTGTATTCACAATTCTTCCGATTGTTAATCATTTCTGCGTGCGTTATAATGCACCAGATTTAACTGCTGGCCACGAGGTAGAGATTCTTTCGGGTCGCCACATTGGAATCAGGACCAAAGTTTATGAGATGACGACCGGCCAGGGTGGCAATCAACTAGCACGGGTAGATCTTGGTTCGGAAGCTGAAGTAAGTTATGCC…	MKTLRIHRLCAHPTAITWVLGAIAVNCIAFSALTRGLTRWSIIEDTESILYFAMATVGFTGLGFFAGVFTILPIVNHFCVRYNAPDLTAGHEVEILSGRHIGIRTKVYEMTTGQGGNQLARVDLGSEAEVSYADIFEPCQLLQIKCV*	0.468468468468	NA	NA	NA	NA	NA	NA	NA	NA	NA	NA	NA	NA	NA	NA	NA
camera	CAM_PROJ_GOS.read	JCVI_READ_1092344358749	CDS	86	277	+	5.9	192	ini0	CDS_1	NA	NA	NA	NA	NA	NA	NA	NA	NA	NA	NA	GTGGCTGGCCTATTCAGTGAAAAGTTTTATCTAGCTATAAGCCATATCACAGACCAGGCTCTTGAAAAAGTCAAAAGAGGGTCTGGGGACGTTGAACAGCGGAGCGAGAAAGTTGCTGAAGTAGTTGCAGATAACGAAGAGCACCTTAACAATCAAATTCAGCCGACGCCAAAAGACGGCGCGGCTGATTAA	MAGLFSEKFYLAISHITDQALEKVKRGSGDVEQRSEKVAEVVADNEEHLNNQIQPTPKDGAAD*	0.463541666667	NA	NA	NA	NA	NA	NA	NA	NA	NA	NA	NA	NA	NA	NA	NA
camera	CAM_PROJ_GOS.read	JCVI_READ_1092344358749	attC_site	229	287	+	36.2	59	-48	attC_1	0	7.518233	229	236	242	250	269	276	281	CCTTAACAATCAAATTCAGCCGACGCCAAAAGACGGCGCGGCTGATTAAGTCGTTAGCC	NA	NA	NA	NA	NA	NA	NA	NA	NA	NA	NA	NA	NA	NA	NA	NA	NA	NA	NA
camera	CAM_PROJ_GOS.read	JCVI_READ_1092344358749	CDS	351	734	+	18.4	384	64	CDS_2	NA	NA	NA	NA	NA	NA	NA	NA	NA	NA	NA	ATGAAAAAGATCGTTGTTGCCTGTCTATGCAGCCTGCTTGCTGTTGCAGCGTTCGCAGGAGATGGCCGAAAGATGGACAAAGCAGAAGTTATTGAACGCTTTACAGACGTTACATTTGATGGCATTTACCTGCCAAAAAACAAAAAGTTCATGGCATACGATGCCCCCGATGGGAAGTTAGAAATTTTGCGGCCGAATGGCAAACGGGACAAAGGACGTACTTGGTTTGTAAACGATGACGGGCAGCGCTGCGCAACCAGTCCGAAATGGAACGCGCCTCGTTGCTTTAAGTTATTCGATATGGGTAATGGCGAGTATCACCAGTACCTAGATGGAAAGCATGTGCATACGTTGAGCAACTTGCGAAGCGGCAACCACCTTTAG	MKKIVVACLCSLLAVAAFAGDGRKMDKAEVIERFTDVTFDGIYLPKNKKFMAYDAPDGKLEILRPNGKRDKGRTWFVNDDGQRCATSPKWNAPRCFKLFDMGNGEYHQYLDGKHVHTLSNLRSGNHL*	0.4765625	NA	NA	NA	NA	NA	NA	NA	NA	NA	NA	NA	NA	NA	NA	NA
camera	CAM_PROJ_GOS.read	JCVI_READ_1092344358749	attC_site	734	848	+	33.6	115	0	attC_2	447	7.431965	734	741	746	754	827	834	842	GGCTAACAAGTAGCTCCAGCGGACCAAACACTGCACGGCTTTTTGTGCATGCCTTCGGCATCATCGCGCAAACGCCGCTCCGCGTTTGGGTCCGCTGAGCATGGCGTTGTTAGAT	NA	NA	NA	NA	NA	NA	NA	NA	NA	NA	NA	NA	NA	NA	NA	NA	NA	NA	NA
camera	CAM_PROJ_GOS.read	JCVI_READ_1092344370116	CDS	202	639	+	38.4	438	ini0	CDS_2	NA	NA	NA	NA	NA	NA	NA	NA	NA	NA	NA	ATGAATGGATTCGAAATAACATCCAATCCCACAGATTTAGACTTAAATGTCATACATGCTTTTGTCTCAGAAAGTTATTGGGCAAAGAACATTCCACTTGCTACTCTCAAAAAAGCTATATCAAATTCGTTGGTATTTGGTGCTTATAAACCATCCGGAGAACAGGTTGGGTTTGCACGTGTTGTCACTGACAAAGCGACATTTGCTTACTTAGCAGATGTTTTTGTTCTAGAAGAATGTCGTGGCTTAGGTCTAAGTAAATTACTTATGCAGTCAGTTTGTGCTCATCCAGACCTACAAGGTTTAAGACGTTTTATGCTCGCAACAAGCGATGCGCATGGTCTGTATTCACAATTTGGTTTTAACCAAGTAGAAAATCCAGAAATACTTATGCAAATA…	MNGFEITSNPTDLDLNVIHAFVSESYWAKNIPLATLKKAISNSLVFGAYKPSGEQVGFARVVTDKATFAYLADVFVLEECRGLGLSKLLMQSVCAHPDLQGLRRFMLATSDAHGLYSQFGFNQVENPEILMQIWQPRIYDESARV*	0.385844748858	KR	NOG.COG0454.clustalo_raw	Protein_synthesis	TIGR01575	-	PF13673	NA	NA	NA	NA	NA	NA	NA	NA	NA
camera	CAM_PROJ_GOS.read	JCVI_READ_1092344370116	attC_site	634	738	+	28.3	105	-5	attC_2	453	10.034544	634	641	646	654	720	727	732	GTCTAACAAAGCGCTAAACACGTTCACTCCGCTCACTGGGACAGTAACGCAGCGGCGCTTCGCGATGATGCCGCTACGTCACTGCCCGTTAGCTTAGCGTTAGGC	NA	NA	NA	NA	NA	NA	NA	NA	NA	NA	NA	NA	NA	NA	NA	NA	NA	NA	NA
camera	CAM_PROJ_GOS.read	JCVI_READ_1092351129661	CDS	318	722	+	33.5	405	ini0	CDS_2	NA	NA	NA	NA	NA	NA	NA	NA	NA	NA	NA	ATGGATAATTTAACGAATGATGAAAATAAATTTTTGAGTCGAGTGAGAAAAGGGGTGAAGATTCGGCAAATAATCGGGACGGGAATGGTTGTACTTGTTGCAATATCAGCTTTAGTATTTGGCATAAAATACAATAATTACAAAAAAGAAATCAAACTTAAGTGGAAAAACGAGTATTTAAAAGAGATTGAAACTACAAAGCCTACAACTGAATTAGAGCAACGTCTTTTAACAACTCTTAATGAGTTTAATGAGAGTTTTACACCTATTACGGTTTTGTATCTCATAGAGATTATTATATATATGCTGTTCTGGTACATTTTTATGATTAGCATTTTTTTGATAGGGATGGGATATAAAGACAGTAAATTTTTAAAGATAATTGATAAAATAAAAAGC…	MDNLTNDENKFLSRVRKGVKIRQIIGTGMVVLVAISALVFGIKYNNYKKEIKLKWKNEYLKEIETTKPTTELEQRLLTTLNEFNESFTPITVLYLIEIIIYMLFWYIFMISIFLIGMGYKDSKFLKIIDKIKSS*	0.291358024691	NA	NA	Transport_and_binding_proteins	TIGR00842	NA	NA	NA	NA	NA	NA	NA	NA	NA	NA	NA
camera	CAM_PROJ_GOS.read	JCVI_READ_1092351129661	attC_site	717	776	+	46.9	60	-5	attC_2	410	4.977380	717	724	729	737	757	764	770	TCCTAACAAATCGCTCCAAGCGGCGCCAAAAGGCGGCGCGCTTGAGCTCCGACGTTATGA	NA	NA	NA	NA	NA	NA	NA	NA	NA	NA	NA	NA	NA	NA	NA	NA	NA	NA	NA
camera	CAM_PROJ_GOS.read	JCVI_READ_1092351292936	attC_site	82	154	-	27.9	73	ini0	attC_2	0	1.318307	154	147	142	134	101	94	88	GCCCAACGCCGAGCATGACACTCGGCATTGAAGCGAAGCGGAAATAACGGAGTTGTCCATGCTCTTGTTGGGC	NA	NA	NA	NA	NA	NA	NA	NA	NA	NA	NA	NA	NA	NA	NA	NA	NA	NA	NA
camera	CAM_PROJ_GOS.read	JCVI_READ_1092351292936	CDS	174	425	+	14.6	252	20	CDS_2	NA	NA	NA	NA	NA	NA	NA	NA	NA	NA	NA	ATGAACGGGAACGAGATCAAGCGCGGTATGATCGTAACGCCACGCTCTATACTAGGGACAAGCGGCGGGTATTTGCGCGGACCCAGCATGGCAATACACGGATGCAGATTGAAGGTGATTCACGCCCCGACAAAAACGCGGGACACGGTACGGTGTGAACTATTGCCACGGGACGAGGACAACGGACCTGTGTATGTTGATACATTTCCGAGTCAGCTTGTGCCCAACGGAGAGATCACATGCGAGCGATAG	MNGNEIKRGMIVTPRSILGTSGGYLRGPSMAIHGCRLKVIHAPTKTRDTVRCELLPRDEDNGPVYVDTFPSQLVPNGEITCER*	0.543650793651	NA	NA	NA	NA	NA	NA	NA	NA	NA	NA	NA	NA	NA	NA	NA
camera	CAM_PROJ_GOS.read	JCVI_READ_1092351292936	attC_site	395	452	-	32.1	58	-30	attC_1	241	1.111056	452	445	440	432	414	407	401	GCCCAACGGAGAGATCACATGCGAGCGATAGCGAGTCAGGTGCATCGAATGGTTGGCG	NA	NA	NA	NA	NA	NA	NA	NA	NA	NA	NA	NA	NA	NA	NA	NA	NA	NA	NA
camera	CAM_PROJ_GOS.read	JCVI_READ_1092351292936	CDS	413	649	+	1.6	237	-39	CDS_1	NA	NA	NA	NA	NA	NA	NA	NA	NA	NA	NA	ATGCGAGCGATAGCGAGTCAGGTGCATCGAATGGTTGGCGCTTCCGAGGATGGCAGCGTCGAGTTCCATGAGGTCGGCGGTGATGTGTATCGTGCCAGGCGTGGATGGGTTCCTGATATGCATGGAATCCCTATGGGTATGCGGTGGGAATGCTCCATATCTCATTGGAATCGGTATCGGCAATCGGTGTATTCATGGGTTGTGAGCGCCAACGCTGAGCATGACACTCGGCATTGA	MRAIASQVHRMVGASEDGSVEFHEVGGDVYRARRGWVPDMHGIPMGMRWECSISHWNRYRQSVYSWVVSANAEHDTRH*	0.548523206751	NA	NA	NA	NA	NA	NA	NA	NA	NA	NA	NA	NA	NA	NA	NA
camera	CAM_PROJ_GOS.read	JCVI_READ_1092963732647	CDS	25	432	+	24.1	408	ini0	CDS_1	NA	NA	NA	NA	NA	NA	NA	NA	NA	NA	NA	ATGAATCGACTACTGTTTATATTCTTAAGCGTATTTATATCAAGTTGTGCTTTATTAGGGAGCCCATCGTTTGAAAGTGATGTTGTAGTCAAAACTGGTGAACTAAAAAGACACGAGATTACCTTGAAAGGCAAAATCCCAAATATGGTTCACGATGAGTCTCAAATGTTTTGGCCAACTTACCATGACGTTTTTTATAAAATACATGTAGATCAATTGTCAGGTGTAATAACTGAAGGTGATTTTAAGCTAACGTATAAAAATAAATTACAAAACTTAAAATCATACTCTGGTACATTAACATTTAATGGAAATACCTTAATTGTAAAGTTGCGTAATTGTCCACATCCTGAGAATTGTTTTGATGCTGTATTTAACGGTTCTTATAAATTGAAAAAT…	MNRLLFIFLSVFISSCALLGSPSFESDVVVKTGELKRHEITLKGKIPNMVHDESQMFWPTYHDVFYKIHVDQLSGVITEGDFKLTYKNKLQNLKSYSGTLTFNGNTLIVKLRNCPHPENCFDAVFNGSYKLKNKI*	0.303921568627	NA	NA	NA	NA	NA	NA	NA	NA	NA	NA	NA	NA	NA	NA	NA
camera	CAM_PROJ_GOS.read	JCVI_READ_1092963732647	attC_site	427	530	+	34.3	104	-5	attC_1	0	8.968567	427	434	439	447	511	518	524	ATATAACAAGCAATTAAAGCGGGACTTTTTACAGTTTGCTCAGTTTCGCTTCGCTACACAATTTTAGCAAACTAATAAAAAGCCCCTTAATGTGGGCGTTAGGT	NA	NA	NA	NA	NA	NA	NA	NA	NA	NA	NA	NA	NA	NA	NA	NA	NA	NA	NA
camera	CAM_PROJ_GOS.read	JCVI_READ_1092963732647	CDS	516	785	+	18.6	270	-14	CDS_2	NA	NA	NA	NA	NA	NA	NA	NA	NA	NA	NA	ATGTGGGCGTTAGGTTTTAAGGGCATCGTATGTATGGGTGATTTAGTAACTCGGTTTTTGTCAGAAGAATCTGATGCTGTTCCATTGGCTCTTGAAGCTCTCAAGCCTGACAAGTTAAGAGTCAAACAAGAGCTTAATTTTAATCTATTTGATATTGAAATTGACTTTGAATCTAATCTCGTAAAGATCTTCGATGTTTGCGATACAAATAATGAGCAACGATTATCTATTAGCGATTTTAGTAAACAACTAATTAAACATAAAACCTAA	MWALGFKGIVCMGDLVTRFLSEESDAVPLALEALKPDKLRVKQELNFNLFDIEIDFESNLVKIFDVCDTNNEQRLSISDFSKQLIKHKT*	0.337037037037	NA	NA	NA	NA	NA	NA	NA	NA	NA	NA	NA	NA	NA	NA	NA
camera	CAM_PROJ_GOS.read	JCVI_READ_1092963732647	attC_site	780	889	+	25.7	110	-5	attC_2	250	2.885501	780	787	792	800	871	878	883	ACCTAACAAGCTGTTAAATAAGGACAAATTTCACTGTGCCGCTTTTTGCTATCCTGCTCCGCACGCAAAAATCAACCCAGTAAAATTTGCCTATTAACAGGGCGTTATAA	NA	NA	NA	NA	NA	NA	NA	NA	NA	NA	NA	NA	NA	NA	NA	NA	NA	NA	NA
camera	CAM_PROJ_GOS.read	JCVI_READ_1093018236911	attC_site	16	102	-	21.9	87	ini0	attC_3	0	9.239396	102	95	90	82	35	28	22	GCATAACGCCGGTGGTATGGGCGCCAACGGAGCGCAGCATAGTTGGCGTGGACTTCCCCCAGCGTCCCGTTGACCACCTGGTTATGC	NA	NA	NA	NA	NA	NA	NA	NA	NA	NA	NA	NA	NA	NA	NA	NA	NA	NA	NA
camera	CAM_PROJ_GOS.read	JCVI_READ_1093018236911	CDS	97	417	-	20.8	321	-5	CDS_3	NA	NA	NA	NA	NA	NA	NA	NA	NA	NA	NA	ATGGAAATGAGCACACCGGCAGAAATGCCTTTTACACGGGAAGCGGCGCTTAAGATGTTGAAGTGGGGTGCAGAGCCGGAAAAGTCGCCATACTCCCATAAGCAAATTGCGGAGTGGTGTGACAGATTTTGGTGTGAGTATCTCGAAGTTGATGCGGAGCAGGACATAGAGTCGTTGTTGCCAATCCTCACTGATGTGGAAACACAGTGGGATTTGTATTTGGCGAACACCTACTCACCAGAGGAACTCCGAACGAAGAATTTCGAGGAAGAGCAAATGCCAACGGAGTGGTTTCGTGACTGGCTGCAACAACTGGCATAA	MEMSTPAEMPFTREAALKMLKWGAEPEKSPYSHKQIAEWCDRFWCEYLEVDAEQDIESLLPILTDVETQWDLYLANTYSPEELRTKNFEEEQMPTEWFRDWLQQLA*	0.492211838006	NA	NA	NA	NA	NA	NA	gnl|EU327987|idb|c4791|Thauera_sp._E7|orf	75.714	81.4	NA	NA	NA	NA	NA	NA
camera	CAM_PROJ_GOS.read	JCVI_READ_1093018236911	attC_site	441	512	-	43.3	72	24	attC_2	339	3.260489	512	505	500	492	460	453	447	TCATAACGCCTTGGGTAAGCCGCCGGTACGGAGCGCAGCGCAGTACCGGTGTACTTCACCCACTTGTTAAGC	NA	NA	NA	NA	NA	NA	NA	NA	NA	NA	NA	NA	NA	NA	NA	NA	NA	NA	NA
camera	CAM_PROJ_GOS.read	JCVI_READ_1093018236911	CDS	507	863	-	31.6	357	-5	CDS_2	NA	NA	NA	NA	NA	NA	NA	NA	NA	NA	NA	ATGAACCAGTCTGAATATAGAGAGTTCGCTAAGGCGGCGAATGTGCTTGGCAGATCAGTGATAGAAGAAACCATTGATGTGGTTCTTCCATCGCATCCAAAGCTCGCGAAAAAGCTACAATCGAGCATTGAGCGAGGCCCGATAGAAAAGCCTGAGAAGCACGAAGGTGGAAAAGAGACTGATTTATTTCGCGTAGTGCTTCAGGAAAGCGAAGTCGAGGCTATAGTCGAGCTGTTTGGTGATCTTGAGGTTTCTGTGGCCAAAGAAGTTGTTCCAGATCTATCGGGAATTGAGCCCTCATTTACTCTAGAGCAGTGGTGTGAGCGGCTTATTCGGTACGCCGAAAATGATGCTTAA	MNQSEYREFAKAANVLGRSVIEETIDVVLPSHPKLAKKLQSSIERGPIEKPEKHEGGKETDLFRVVLQESEVEAIVELFGDLEVSVAKEVVPDLSGIEPSFTLEQWCERLIRYAENDA*	0.467787114846	NA	NA	NA	NA	NA	NA	NA	NA	NA	NA	NA	NA	NA	NA	NA
camera	CAM_PROJ_GOS.read	JCVI_READ_1093018918200	attC_site	540	612	-	20.2	73	ini0	attC_2	0	3.064316	612	605	599	591	559	552	546	CCCTAACGCCCAAAGCAACGGCGCGCATTAGCGCGTCCAGCCAGAAGGACGATGCTGACTTTGCTTGTTATGT	NA	NA	NA	NA	NA	NA	NA	NA	NA	NA	NA	NA	NA	NA	NA	NA	NA	NA	NA
camera	CAM_PROJ_GOS.read	JCVI_READ_1093018918200	CDS	618	878	-	28.7	261	6	CDS_2	NA	NA	NA	NA	NA	NA	NA	NA	NA	NA	NA	ATGTATTCTTTGAATGAAAATGAAACTCTTCTGATCAATGCTATGTTTGAATTGCATGAGAAAGGGGTTATCTCTGTTGCAATAGATATTCCTGAGTATTCAAAGAAGCTTTTTCCATATGGCTGCAGTATTGAGAAATACAATGATCTCGTACCAAGTTTGGTTATCGAAGGGTTTCTTCAGTCAAGCTATGATGCACCAAGAGATGGCCCAATTTTAAAACTAACCAAAAAAGCTTTGGAGCTTTTCTCTAATGGTTAA	MYSLNENETLLINAMFELHEKGVISVAIDIPEYSKKLFPYGCSIEKYNDLVPSLVIEGFLQSSYDAPRDGPILKLTKKALELFSNG*	0.352490421456	NA	NA	NA	NA	NA	NA	NA	NA	NA	NA	NA	NA	NA	NA	NA
camera	CAM_PROJ_GOS.read	JCVI_READ_1095467038557	CDS	217	564	+	34.4	348	ini0	CDS_2	NA	NA	NA	NA	NA	NA	NA	NA	NA	NA	NA	ATGGATCTTTCATACGGCACTACATATTATAAACTAGTCTATGCAGACCCGATGTTAACAATGCCAAGTCTTACTCCAATGGTATATATCGGTGAAAACATATTTAAAAATGAAGATGAGAAAACTTATTATTTTCAAGATACAGTTTCTGTTCTAATATTTGGTTTAATTAGTGAAGCTAAGAACACAACTGATTGTCATGTTTACTCTTACACACATGATGAATTGGATGTAAATATTATAAGCTTACAAGGTGCTGTGCAGGTAGTATCAGAGGCTGAACAAAAAGCAAAAAGCTTAGGCTATCCAAAGTTAAAAAAAGCAAGTGGACAGTGGTCACAACCTTGA	MDLSYGTTYYKLVYADPMLTMPSLTPMVYIGENIFKNEDEKTYYFQDTVSVLIFGLISEAKNTTDCHVYSYTHDELDVNIISLQGAVQVVSEAEQKAKSLGYPKLKKASGQWSQP*	0.336206896552	NA	NA	NA	NA	NA	NA	gnl|FM867197|idb|c6067|uncultured_bacterium|orf	22.581	70.73	NA	NA	NA	NA	NA	NA
camera	CAM_PROJ_GOS.read	JCVI_READ_1095467038557	attC_site	566	689	+	39.7	124	2	attC_2	372	12.238127	566	573	578	586	671	678	683	GCCTAACAAGTAGGTCAAACGGACAATTACAAGTTGGGGTTTTTTGGATGTGCTCCATTACGCTTCGCTACATTATGCCCACAAAAAACCAACTTATAAATTGCCACTTACCTAGGCGTTAGCC	NA	NA	NA	NA	NA	NA	NA	NA	NA	NA	NA	NA	NA	NA	NA	NA	NA	NA	NA
camera	CAM_PROJ_GOS.read	JCVI_READ_1095467058333	attC_site	161	275	-	35.3	115	ini0	attC_2	0	7.121355	275	268	263	255	179	172	167	ACCTAACGACTAGGTAACTGGCAGGCTACGTAGCGGTGGGTTTTGTGGCATAGTGAAACGGCGCCACAAAAAACGCCGCGGAGTAGACTGTCCATTGTTGACCGCCTTGTTAGCC	NA	NA	NA	NA	NA	NA	NA	NA	NA	NA	NA	NA	NA	NA	NA	NA	NA	NA	NA
camera	CAM_PROJ_GOS.read	JCVI_READ_1095467058333	CDS	270	614	-	12.7	345	-5	CDS_2	NA	NA	NA	NA	NA	NA	NA	NA	NA	NA	NA	ATGCGACTGATAATTTTATTACAAATATTCATCTTGTCTGGATGTACCGTAACGCACAAAGATGGCGTATATATAAATGGTTTGGTAAATGATCAGTGCATTTACGAGATATTAGATAAGTCAAAAGATGTAAAAAATATTACTCGATCAAGTTATGGATTTAATTTTAATATTGGATCAAGCAAAGTAACTGATTTCAATTATCACAATTACAATGATGTCAAAAAAACAAGAAATACCTATACAAGTCATATAAGTTTATTTCTTAATAAGGGTAAAGTTCATAATATTTTATCGGCTTTACAAGATGCCATACAAACTTCATGTATTACTGTCAATGGCTAA	MRLIILLQIFILSGCTVTHKDGVYINGLVNDQCIYEILDKSKDVKNITRSSYGFNFNIGSSKVTDFNYHNYNDVKKTRNTYTSHISLFLNKGKVHNILSALQDAIQTSCITVNG*	0.28115942029	NA	NA	NA	NA	NA	NA	NA	NA	NA	NA	NA	NA	NA	NA	NA
camera	CAM_PROJ_GOS.read	JCVI_READ_1095467058333	attC_site	625	746	-	41.4	122	11	attC_1	350	11.689898	746	739	734	726	643	636	631	GGCTAACGCCTAGGTAAGTGGCAATTTATAAGTTGGTTTTTTGTGGGCATAATGTAGCGAAGCGTAATGGAGCACATCAAAAAACCAACTTGTAAATTGTCCGTTTGACCTACTTGTTAGGC	NA	NA	NA	NA	NA	NA	NA	NA	NA	NA	NA	NA	NA	NA	NA	NA	NA	NA	NA
camera	CAM_PROJ_GOS.read	JCVI_READ_1095467058333	CDS	748	870	-	4.8	123	2	CDS_1	NA	NA	NA	NA	NA	NA	NA	NA	NA	NA	NA	ATGGATGTAAATATTATAAGCTTACAAGGTGCTGTGCAGGTAGTATCAGAGGCTGAACAAAAAGCAAAAAGCTTAGGCTATCCAAAGTTAAAAAAAGCAAGTGGACAGTGGTCACAACCTTGA	MDVNIISLQGAVQVVSEAEQKAKSLGYPKLKKASGQWSQP*	0.382113821138	NA	NA	NA	NA	NA	NA	NA	NA	NA	NA	NA	NA	NA	NA	NA
camera	CAM_PROJ_GOS.read	JCVI_READ_1095515510287	attC_site	272	385	-	40.5	114	ini0	attC_2	0	13.632833	385	378	373	365	290	283	278	GCCTAACGCCGTGCTAAGCCGGCCGAACCGAGAGTGTAACACAGCGCGTACAATGGCGAAGCCATGCGCTGTGTGGAACGTAGGTGAAGGTTCGGCTTGAGCACCTTGTTAGGC	NA	NA	NA	NA	NA	NA	NA	NA	NA	NA	NA	NA	NA	NA	NA	NA	NA	NA	NA
camera	CAM_PROJ_GOS.read	JCVI_READ_1095515510287	CDS	380	865	-	31.8	486	-5	CDS_2	NA	NA	NA	NA	NA	NA	NA	NA	NA	NA	NA	ATGATCAAGTATATTTCTTCTTTTCTAATTTCGATCGTTGTTCATTTGCCTTTGGCTTATCTATTTTTATCCATGGAAAGTTTGATATTGGCAGGTAACGTCGTTGAGTTAAGTTCGTCGTTTGAAATGTATGCAATTGCTGTTTGTATAGTCTCTATAACCGAGACGGGTGTGTTGGGTATTCCAAGTTACGTTGTATTCAAAAAGTACAAAGAAACTACATACTTCAGAATTCTTTGTCTTGGCTTTTTACTAGCGTTGTCTGTTTTCGCTTTATATTCGCTAGCCCTTGTCACTGGTTCGGGGTGGTCGAGCGGGGAAAACTACTATGGTACGTATAGAGATATGGTGATAAATGGTAGTAGAACCTTTTGGGGTTGGGTAAAGTGGTTCGAATAC…	MIKYISSFLISIVVHLPLAYLFLSMESLILAGNVVELSSSFEMYAIAVCIVSITETGVLGIPSYVVFKKYKETTYFRILCLGFLLALSVFALYSLALVTGSGWSSGENYYGTYRDMVINGSRTFWGWVKWFEYALQYGIHGAVGALAFHISLHTFSKRPEA*	0.401234567901	NA	NA	NA	NA	NA	NA	NA	NA	NA	NA	NA	NA	NA	NA	NA
camera	CAM_PROJ_GOS.read	JCVI_READ_1095515633675	attC_site	278	376	-	24.6	99	ini0	attC_2	0	7.584508	376	369	364	356	296	289	284	GCCTAACGCCCACACAACCGGCGAACGGAGCATCGCGGAGTGAGTCCAGCATTAATTGCGCTTTTTGCAATTAATGCGCGGTTGGTGTGTTTGTTAGGC	NA	NA	NA	NA	NA	NA	NA	NA	NA	NA	NA	NA	NA	NA	NA	NA	NA	NA	NA
camera	CAM_PROJ_GOS.read	JCVI_READ_1095515633675	CDS	391	756	-	25.4	366	15	CDS_2	NA	NA	NA	NA	NA	NA	NA	NA	NA	NA	NA	ATGGTTGCTGACCTTAATCCCGCATCGCAAAAATTCCAGGTATGTCTTGATTTCTCTGGAAAACTTACAATTACTAAAGAACAATTTTCCCCGCCAGGTGACGATAGAAACAAAGAAAAGATCATATCACTAAATTTAGAGGAAGCCTCAAAGCTTATGATGCTTGCCAAAGAAGCTGTTGATTTTTCTGAAAAAGGAGAGGAATTAGTCTCCCATCCAACATACGCAAGTCTTGAATTAAACATAGATAAAGAATTAGTTAAACGCGTTTGTAATGCATGCCCACACTGGCCGTCAGGTGAGCGGACTCGAGAATTATTAAATGCAATAAACTCTTATTTTCCACCGGAGTTTACAGTTTATTAA	MVADLNPASQKFQVCLDFSGKLTITKEQFSPPGDDRNKEKIISLNLEEASKLMMLAKEAVDFSEKGEELVSHPTYASLELNIDKELVKRVCNACPHWPSGERTRELLNAINSYFPPEFTVY*	0.377049180328	NA	NA	NA	NA	NA	NA	NA	NA	NA	NA	NA	NA	NA	NA	NA
camera	CAM_PROJ_GOS.read	JCVI_READ_1095516056902	CDS	242	640	+	21.3	399	ini0	CDS_2	NA	NA	NA	NA	NA	NA	NA	NA	NA	NA	NA	ATGATTATTTTATGGATTTTATTGGGTTTGGTTTTCGGATCTTTGCTAGTATTTGTAGCAAATTCTCAGCCTGTAAAAGCCCGGGATGAATTCTTAGGAAAAGCCTTAGTTGTCGCTGCGCTCATTTATGTAGCCTTCGCATTAGTTGAGGCTTCTCTAACATGGTTTCTCATCGAGTTAGTTGGTTTAGCGTATTGTTCATTTTTCTATGTTCTCGGGCGTCGCGGCCGAGGGGTATTGATTGGTTTGGGGTGGTTGGCTCATCCTGCTTGGGACGTTGGTTTACACCACTTTGGGACAGGTAGTAGTGTTGCGCCCGAGTGGTATGTGTTTATGTGCCTCTCTTTTGACGTAATAGTTGCCCTCTATATTTTCCGGTATCAGTTCTTAAGCAAATAG	MIILWILLGLVFGSLLVFVANSQPVKARDEFLGKALVVAALIYVAFALVEASLTWFLIELVGLAYCSFFYVLGRRGRGVLIGLGWLAHPAWDVGLHHFGTGSSVAPEWYVFMCLSFDVIVALYIFRYQFLSK*	0.4335839599	NA	NA	NA	NA	NA	NA	NA	NA	NA	NA	NA	NA	NA	NA	NA
camera	CAM_PROJ_GOS.read	JCVI_READ_1095516056902	attC_site	642	755	+	37.6	114	2	attC_2	420	7.611375	642	649	654	662	737	744	749	GCCTAACAAGGTGCTCAAGCCGAACCTTCACCTACGTTCCACACAGCGCATGGCCTCGCCATTGTATGCGCTGTGCTACACTCTCGGTTCGGCCGGCTTAGCACGGCGTTGGGT	NA	NA	NA	NA	NA	NA	NA	NA	NA	NA	NA	NA	NA	NA	NA	NA	NA	NA	NA
camera	CAM_PROJ_GOS.read	JCVI_READ_1095516058248	attC_site	194	307	-	38.4	114	ini0	attC_2	0	13.531627	307	300	295	287	212	205	200	ATCTAACGCCGTGCTAAGCCGGCCGAACCGGGAGTGTAACACAGCGCGTACAATGGCGAAGCCATGCGCTGTGTGAAACGTAGGTGAAGGTTCGGCTTGAGCACCTTGTTAGGT	NA	NA	NA	NA	NA	NA	NA	NA	NA	NA	NA	NA	NA	NA	NA	NA	NA	NA	NA
camera	CAM_PROJ_GOS.read	JCVI_READ_1095516058248	CDS	323	778	-	31.0	456	16	CDS_2	NA	NA	NA	NA	NA	NA	NA	NA	NA	NA	NA	ATGAAAATAATAGTATTTGTACTGTGTTTCCTGGTCTCGCCCCTTTGCGTAGCGCTTGAGTGTATTGACGACTCTGGTGAAGAGTATACTCGCGAAATGCAACTTAGAAGCGCGTCCAAAGTTTTCCTAGGAAGAGTCGTAAGTGGGAAATACAACGAGACATCCGATACGGCTACCATCGTTATAAAAGTGTCGCGTTTTTTCAAAGGAGAGGCAGTGGGGAATATTTCTCTAGAGGTAGGAATTGGCGGGGCAGTAGATTTGGGAAAAATCGGGTCAACCTTTGTTGTTTCTCTTAATGGGAAAGGCAAAATAGATGAATGCTTGATACAAATCCCTACTCTCGGAATCGTAGAGCACGTTGAGCTTGTTGCTATGGCTAATGATATAAATTTTGCG…	MKIIVFVLCFLVSPLCVALECIDDSGEEYTREMQLRSASKVFLGRVVSGKYNETSDTATIVIKVSRFFKGEAVGNISLEVGIGGAVDLGKIGSTFVVSLNGKGKIDECLIQIPTLGIVEHVELVAMANDINFAHHKALHRVLKSYTNWFNK*	0.414473684211	NA	NA	NA	NA	NA	NA	NA	NA	NA	NA	NA	NA	NA	NA	NA
camera	CAM_PROJ_GOS.read	JCVI_READ_1095516080841	CDS	19	447	+	24.4	429	ini0	CDS_1	NA	NA	NA	NA	NA	NA	NA	NA	NA	NA	NA	ATGACAGATGCATCCAACATAAATTGGCAAAGAACATCTTTTGCCGGTACCACAAATTCCAGGCCTTATGCCAAGGGGTCATATCCAAATAGCTCAGTAGGCTACACCTTTCCTGAATTATCTGGCGTCTCTCTGAGCATCTCTGTTAGGCCATATTCCAAAGAAGTAACATCTCGCATTCAGGTAAACGATGAAATCGTCTCTTCAATTAAGCTATTTGATGTAGATTCAATCTATGTTGCCAAAAGTGAAGATTCAGAAGAGAATGATGTGTATGAAATAGTCATTGGCCCAGGCGCAGTTATTGAGAACGGATCAGATAGACTTCTCTGTGTTCTCACCTTCAAAGAAAGATACTCTATGATCTTGACCACAGAAATAGAATACAAAGAAGTATTA…	MTDASNINWQRTSFAGTTNSRPYAKGSYPNSSVGYTFPELSGVSLSISVRPYSKEVTSRIQVNDEIVSSIKLFDVDSIYVAKSEDSEENDVYEIVIGPGAVIENGSDRLLCVLTFKERYSMILTTEIEYKEVLEGYPYQIIG*	0.389277389277	NA	NA	NA	NA	NA	NA	NA	NA	NA	NA	NA	NA	NA	NA	NA
camera	CAM_PROJ_GOS.read	JCVI_READ_1095516080841	attC_site	447	510	+	28.9	64	0	attC_1	0	7.298715	447	454	459	467	490	497	504	GGCTAACTATTGCGTTAACCGGACTTCGCCCTTCGGGCTCGCCGGTTACGCTGGTTCGTTATGC	NA	NA	NA	NA	NA	NA	NA	NA	NA	NA	NA	NA	NA	NA	NA	NA	NA	NA	NA
camera	CAM_PROJ_GOS.read	JCVI_READ_1095516080841	CDS	798	980	+	2.4	183	288	CDS_2	NA	NA	NA	NA	NA	NA	NA	NA	NA	NA	NA	ATGTGTCAATGGATCTGGGCACAATCTAAACACATGATACATAGATTTCCCATAGAATTGAGAAATGGCATTTCAAAAGAAAGGGCACTTGAGATGCTTTCCATAATTGAAGAGTTTGTATATCTCGGTGGCCACGAAGATTACGCTTTAGTAAACAGGATTAAAAACATCTTTAGCGCATAA	MCQWIWAQSKHMIHRFPIELRNGISKERALEMLSIIEEFVYLGGHEDYALVNRIKNIFSA*	0.366120218579	NA	NA	NA	NA	NA	NA	NA	NA	NA	NA	NA	NA	NA	NA	NA
camera	CAM_PROJ_GOS.read	JCVI_READ_1095516080841	attC_site	975	1038	+	32.0	64	-5	attC_2	465	5.257346	975	982	987	995	1018	1025	1032	GCATAACTATTGCGTTAACCGGACTTCGCCCTTCGGGCTCGCCGGTTACGCTGGTTCGTTAGCT	NA	NA	NA	NA	NA	NA	NA	NA	NA	NA	NA	NA	NA	NA	NA	NA	NA	NA	NA
camera	CAM_PROJ_GOS.read	JCVI_READ_1095518010171	CDS	404	847	+	24.5	444	ini0	CDS_2	NA	NA	NA	NA	NA	NA	NA	NA	NA	NA	NA	GTGAAAAATATTCGGAAGGTGGAAATAACTGAAGTTCAAATGGTGGTTGATCTTATCGACGAATTTGAACGTGTTAAATCACCTCATCCGTCACCGAAAAGAATGGAAGAAATATTTAGGGAAATAGAGCGGTTTGGAGGGTGCGTGGTTGGCGCCTTCGAAGGTTCGCAACTTATTGGCACATGCACGGTTAATATGTGCTCGAATCTAAGTTGGTCGGGTAGGCCTTACGCAATGATTGAGAATGTCATTGTATCGAAGAACTTTCGAAACATCGGTATAGGTAAAGCAATCTTAGAATTTGCCAAAAATTGGGCCTTGGACAAAGGGTGTTATAAAGTCGCTTTAATGACTGGCTCTAAAAAGCCCGAAACATTGCATTTCTATGAATCTGCAGGG…	MKNIRKVEITEVQMVVDLIDEFERVKSPHPSPKRMEEIFREIERFGGCVVGAFEGSQLIGTCTVNMCSNLSWSGRPYAMIENVIVSKNFRNIGIGKAILEFAKNWALDKGCYKVALMTGSKKPETLHFYESAGFVGNKTGFQYRSGA*	0.414414414414	KR	NOG.COG0454.clustalo_raw	Protein_synthesis	TIGR01575	-	PF00583	gnl|AB161463|idb|c2312|Escherichia_coli|sat2	30.208	51.43	NA	NA	NA	NA	NA	NA
camera	CAM_PROJ_GOS.read	JCVI_READ_1095518010171	attC_site	842	954	+	34.2	113	-5	attC_2	453	12.873609	842	849	854	862	936	943	948	GCCTAACAAGGTGCTCAAGCCGAACCTTCACCTACGCTCCGCCCAGCGCATGGCTTCGCCATTGTACGCGCTGTGCTACACTCTCGGTTCGGCGGCTTAGCACGGCGTTATGC	NA	NA	NA	NA	NA	NA	NA	NA	NA	NA	NA	NA	NA	NA	NA	NA	NA	NA	NA
camera	CAM_PROJ_GOS.read	JCVI_READ_1095521010452	CDS	89	340	-	38.2	252	ini0	CDS_1	NA	NA	NA	NA	NA	NA	NA	NA	NA	NA	NA	ATGAATGAAGAAAAGATTTTAGAAAGATATAAGAAAGCAGGTATTGACATACCGCAAGAATTTTTTGCCGCCGGTACGATAAGCATGCTTGGTTCAGATAATATTTTCATGTGGAACGATAAAAAATATACCTTCCTTAGTTGTAGTTTTGAACCGACCATAACTATGCAGAATGTTGATGATGAAAAGGACACGATTACTTTTGCCATTACATCAGAGTTAAAGGATGAGCTGGTTTTGGTTGATAAATAA	MNEEKILERYKKAGIDIPQEFFAAGTISMLGSDNIFMWNDKKYTFLSCSFEPTITMQNVDDEKDTITFAITSELKDELVLVDK*	0.34126984127	NA	NA	NA	NA	NA	NA	NA	NA	NA	NA	NA	NA	NA	NA	NA
camera	CAM_PROJ_GOS.read	JCVI_READ_1095521010452	attC_site	353	414	+	20.3	62	13	attC_1	0	0.493428	353	360	365	373	395	402	408	TTATAACCAATGCTTTCACGCTGACCCTCCTAGCGTCGGGCAGGTAAAGCTTGGTGTTAGTT	NA	NA	NA	NA	NA	NA	NA	NA	NA	NA	NA	NA	NA	NA	NA	NA	NA	NA	NA
camera	CAM_PROJ_GOS.read	JCVI_READ_1095521010452	CDS	553	759	-	9.5	207	139	CDS_2	NA	NA	NA	NA	NA	NA	NA	NA	NA	NA	NA	ATGAAGTTTATTAAATCTTTTTTTAAATCGGCCAAGTTCTTTTGGGTTATCCCTAGAAGAGGTTTGGGTAATATATTCTTGTGGTTCAAGATTTGTATTATGGCCACAGTAATTGTTCCAGTATTTTTGCAGTTTCCTTTGAAAGCGGCCGGGCAAAATGCCGAAGAGCCATCGCCAACTTTCAGAGATGTTATTAATATAATTTAG	MKFIKSFFKSAKFFWVIPRRGLGNIFLWFKICIMATVIVPVFLQFPLKAAGQNAEEPSPTFRDVINII*	0.357487922705	NA	NA	NA	NA	NA	NA	NA	NA	NA	NA	NA	NA	NA	NA	NA
camera	CAM_PROJ_GOS.read	JCVI_READ_1095521010452	attC_site	788	846	+	36.9	59	29	attC_2	374	5.679401	788	795	800	808	828	835	840	AACTAACCTTTCACTTAAGCCGACTGCAAACAACGCAGCGGCTTAGTTTTGCGTTATGT	NA	NA	NA	NA	NA	NA	NA	NA	NA	NA	NA	NA	NA	NA	NA	NA	NA	NA	NA
camera	CAM_PROJ_GOS.read	JCVI_READ_1095521017131	attC_site	302	365	-	32.0	64	ini0	attC_2	0	5.257346	365	358	353	345	322	315	308	AGCTAACGAACCAGCGTAACCGGCGAGCCCGAAGGGCGAAGTCCGGTTAACGCAATAGTTATGC	NA	NA	NA	NA	NA	NA	NA	NA	NA	NA	NA	NA	NA	NA	NA	NA	NA	NA	NA
camera	CAM_PROJ_GOS.read	JCVI_READ_1095521017131	CDS	367	822	-	12.7	456	2	CDS_2	NA	NA	NA	NA	NA	NA	NA	NA	NA	NA	NA	ATGTCCAAACGCAGCAAGAAACAACAGGTGAAGATACAAAAAAAGAGGGCCAAATACCCCTCCAATTCAGAATATTGGCCTACTGGTGCGGCACCTCTCCACCCAATTCTTCTCAACAACAAATCACGTCTACTCTACAATCAAACCATTCCATATTACACTAATCGGCGCTACAAATGTAAAGTCTGCGGGAAAACATGCTTCTTTACCGGAGAAGATCAGAAATATCAGTTTGAGGTCAGGAAAAAACATATCTACACAGAAAGAGCCCGATGTGAAATGTGTCAATGGATCTGGGCACAATCTAAACACATGATACATAGATTTCCCATAGAATTGAGAAATGGCATTTCAAAAGAAAGGGCACTTGAGATGCTTTCCATAATTGAAGAGTTTGTA…	MSKRSKKQQVKIQKKRAKYPSNSEYWPTGAAPLHPILLNNKSRLLYNQTIPYYTNRRYKCKVCGKTCFFTGEDQKYQFEVRKKHIYTERARCEMCQWIWAQSKHMIHRFPIELRNGISKERALEMLSIIEEFVYLGGHEDYALVNRIKKHL*	0.396929824561	NA	NA	NA	NA	-	PF13451	NA	NA	NA	NA	NA	NA	NA	NA	NA
camera	CAM_PROJ_GOS.read	JCVI_READ_1095521083023	CDS	75	416	+	17.7	342	ini0	CDS_1	NA	NA	NA	NA	NA	NA	NA	NA	NA	NA	NA	ATGTACGGTGAGGGTTGGGCAACTTTTGCCTCCTCCGTTTTGGTCAAAGATATGCCTGAAAAAGATTATTTGTTTCAAACAATGGAGCCTTTTGAAAAACAAGAGAGATATGTGGCCAAATATATTTACAGGCATATAAAAAAACAAAAGGACCCTAGGTTGGATTTATTTAATTTATCAGGCAGTAAGAGTTCGAAGATACCTAGAAGAAGCGGTTATTACATAGGTTACAGAATCGCCAAAAAGCTCACTCAAAAATACAATGAGAAAGACGTTATGAAGATGAATTATTTGGAATTTTTAAATGAGTTTGAAAGACCATTGGTTGAGATGACACAGTAA	MYGEGWATFASSVLVKDMPEKDYLFQTMEPFEKQERYVAKYIYRHIKKQKDPRLDLFNLSGSKSSKIPRRSGYYIGYRIAKKLTQKYNEKDVMKMNYLEFLNEFERPLVEMTQ*	0.347953216374	S	NOG.COG5504.meta_raw	NA	NA	-	PF10026	NA	NA	NA	NA	NA	NA	NA	NA	NA
camera	CAM_PROJ_GOS.read	JCVI_READ_1095521083023	attC_site	464	537	+	35.3	74	48	attC_1	0	1.613969	464	471	476	484	519	526	531	GCCTAACAAGATGTTGCAGCAAGAAAATTTACAGCACTGTGCGCTGCAAATTTCTTCTGAGCTTCACGTTATGC	NA	NA	NA	NA	NA	NA	NA	NA	NA	NA	NA	NA	NA	NA	NA	NA	NA	NA	NA
camera	CAM_PROJ_GOS.read	JCVI_READ_1095521083023	CDS	566	985	+	37.1	420	29	CDS_2	NA	NA	NA	NA	NA	NA	NA	NA	NA	NA	NA	ATGTATTTATCTTTCAGAGAAGAATTCGATTTACCCATCAGTAAAATATTTCCCTATTTTAAGTCACCATCGGAATGGGCGAAACTTTATGGGGTAGTTAGACCCACCAAAATATTAAAAGACGACTGGTATGCTGTTCCTTTAAAGATGTTTCCATTTCCTCTTATGGCAAAAAATGTTGAATTTCATCATGATAAAAAGGTACGCTGGATTTTTGGAGGATTCTGGAGAGGTATTGGTGAAGTTAATTTTTATAATAAGAATAATAATACTATCGTGGAGGGATTTGAATACATTACACCGCATGGGTTTTGGTTAATGTCTTCATTATTTGAAAAATACTTTATGGAAAAAGAATTTGAGAGAATTTGGAAATTAGGATGGATAACGATTAGGAGA…	MYLSFREEFDLPISKIFPYFKSPSEWAKLYGVVRPTKILKDDWYAVPLKMFPFPLMAKNVEFHHDKKVRWIFGGFWRGIGEVNFYNKNNNTIVEGFEYITPHGFWLMSSLFEKYFMEKEFERIWKLGWITIRRNKGVSQ*	0.32619047619	NA	NA	NA	NA	NA	NA	NA	NA	NA	NA	NA	NA	NA	NA	NA
camera	CAM_PROJ_GOS.read	JCVI_READ_1095521083023	attC_site	985	1054	+	31.5	70	0	attC_2	448	2.323744	985	992	997	1005	1035	1042	1048	GCATAACAAATCCCTGCACTGGATTTTGCTCTGCTGTACTCCGCAAAGCCAATGAACTCAAACGTTAGGT	NA	NA	NA	NA	NA	NA	NA	NA	NA	NA	NA	NA	NA	NA	NA	NA	NA	NA	NA
camera	CAM_PROJ_GOS.read	JCVI_READ_1095521378010	CDS	348	605	+	22.3	258	ini0	CDS_2	NA	NA	NA	NA	NA	NA	NA	NA	NA	NA	NA	ATGAAAGTAGAACTCGTAACCACATTAAAGCGTCAAGCTACCAAAATTCTTGCAGATTTACAGAAATCTAAGGAGCCAGTGTTAATAACTGAACATGGCCAACCTGCGGCATATTTAGTGAATGTCGAAGACTATGAATTGATGCAGGAGCAATTAAATATTTTAGAAGGCTTAGCTCGTGGCGAAAGAGCCGTATTGGAAAAGCGGACGTATAGTCACACAAAAGCAAAAGAAAAAATGAAGAAATGGCTCGAATAG	MKVELVTTLKRQATKILADLQKSKEPVLITEHGQPAAYLVNVEDYELMQEQLNILEGLARGERAVLEKRTYSHTKAKEKMKKWLE*	0.387596899225	V	NOG.COG2161.meta_raw	Mobile_and_extrachromosomal_element_functions	TIGR01552	-	PF02604	gnl|NC_012580|idb|c7442|Vibrio_cholerae_M66-2|orf	68.605	100.0	NA	NA	NA	NA	NA	NA
camera	CAM_PROJ_GOS.read	JCVI_READ_1095521378010	CDS	593	913	+	11.9	321	-12	CDS_2	NA	NA	NA	NA	NA	NA	NA	NA	NA	NA	NA	ATGGCTCGAATAGTTTGGACCGAGCCAGCCCTTACAGATCTCGATGATGTTGCTGAATATATTGCGCTCGATAATATTGAAGCAGCAAAAAAACTTGTTAAGAATGTATTTACAAGTGTAAAGCGATTGTCCCGATTTCCGAAATCGGGAAGAATTCCACCTGAGTTTAGAACATCGCAATATCGTGAGGTGATTGTAGGTCCTTGTCGCGTATTTTATCGAATAGATGGGAATACGATTTATATCCTTTATGTTATGCGTGGAGAATCTCATCTGAGAAAATACCTCCTACAAGAAAGGCATGAAGCAAATTACAGCTAA	MARIVWTEPALTDLDDVAEYIALDNIEAAKKLVKNVFTSVKRLSRFPKSGRIPPEFRTSQYREVIVGPCRVFYRIDGNTIYILYVMRGESHLRKYLLQERHEANYS*	0.392523364486	X	NOG.COG3668.meta_raw	Mobile_and_extrachromosomal_element_functions	TIGR02385	-	PF05016	gnl|NC_012580|idb|c7536|Vibrio_cholerae_M66-2|orf	59.0	99.01	NA	NA	NA	NA	NA	NA
camera	CAM_PROJ_GOS.read	JCVI_READ_1095521378010	attC_site	908	965	+	28.0	58	-5	attC_2	608	6.567850	908	915	920	928	946	953	959	AGCTAACAATTGGTTCCATCCGACGCACTACGTGCGCGGCTTAGCCAGGTCGTTAGAA	NA	NA	NA	NA	NA	NA	NA	NA	NA	NA	NA	NA	NA	NA	NA	NA	NA	NA	NA
camera	CAM_PROJ_GOS.read	JCVI_READ_1095522019514	CDS	78	236	+	3.3	159	ini0	CDS_1	NA	NA	NA	NA	NA	NA	NA	NA	NA	NA	NA	ATGGACCCAGATGATCTGGATGACATTTACTTCGAAGTAGCTGAAAAACTCGGTATCAGTATCGAAGAGGCCGAGAAAAATCCGTATTTTGGCAGGGTAAAAACTGTCAAAGATCTCGTGCTATTTTTACATAATCAACCAAGGTTAAATAATGCATAA	MDPDDLDDIYFEVAEKLGISIEEAEKNPYFGRVKTVKDLVLFLHNQPRLNNA*	0.377358490566	NA	NA	NA	NA	NA	NA	NA	NA	NA	NA	NA	NA	NA	NA	NA
camera	CAM_PROJ_GOS.read	JCVI_READ_1095522019514	attC_site	231	344	+	40.7	114	-5	attC_1	0	5.107303	231	238	243	251	325	332	338	GCATAACAATTTTGTCCACCCGACACTTTGGCCGTCGCTCCGTTTTGGGGTGGCTACGCCACTGTACCCCAAAACTACACTATGGCCAAAGTGCGGGTGACAAAGGCGTTATGA	NA	NA	NA	NA	NA	NA	NA	NA	NA	NA	NA	NA	NA	NA	NA	NA	NA	NA	NA
camera	CAM_PROJ_GOS.read	JCVI_READ_1095522019735	CDS	389	901	+	41.4	513	ini0	CDS_2	NA	NA	NA	NA	NA	NA	NA	NA	NA	NA	NA	GTGAAAAATATTATTCTTTTAGTTCTTCTTATTCCCGTAAGTGTGAATGCGATCGAATGGATGGGAAAGGAATTTGATGAAGCACGGCTGTTCGTCTTTAACTTTGAAAAAAGTAAGTGGCCGCTGGATAATTTGATTGTGGAAGGGCGATTGAATAAAAAATTCAGCAAAGACAATGCGCTTCTACTTAATGAGAAAGATATTGAGGTGGTTGGGAAAGCAACTTCTGTACAACCGTATGAAACGCCAGTTGGTCTTTGCTATAGACCTAGGCATGGAATAGTATTTTATAAGAAAAATAGAGTCGAGGCATGGGTTGAGTGGTGTTTTGAGTGCAAGGTGATCAGAGGGAGTCCAGAAATAAGCAATGTTTTCAGTATTGATTGGGGCGCTCTAGCT…	MKNIILLVLLIPVSVNAIEWMGKEFDEARLFVFNFEKSKWPLDNLIVEGRLNKKFSKDNALLLNEKDIEVVGKATSVQPYETPVGLCYRPRHGIVFYKKNRVEAWVEWCFECKVIRGSPEISNVFSIDWGALASLVSAKKMPITVENMTPEAYNSTFKKEIRFVEEKQKE*	0.389863547758	NA	NA	NA	NA	NA	NA	NA	NA	NA	NA	NA	NA	NA	NA	NA
camera	CAM_PROJ_GOS.read	JCVI_READ_1095522019735	attC_site	923	1036	+	35.9	114	22	attC_2	573	9.423046	923	930	935	943	1018	1025	1030	ACCTAACAAGGTGCTCAAGCCGAACCTTCACCTACGCTCCACACAGCGCATGGCTTCGCCATTGTATGCGCTGTGCTACACTCTCGGTTCGGCCGGCTTAGCACGGCGTTAGCC	NA	NA	NA	NA	NA	NA	NA	NA	NA	NA	NA	NA	NA	NA	NA	NA	NA	NA	NA
camera	CAM_PROJ_GOS.read	JCVI_READ_1095522076940	attC_site	347	460	-	37.4	114	ini0	attC_2	0	8.673073	460	453	448	440	365	358	353	ACCCAACGCCGTGCTAAGCCGGCCGAACCGAAAGCGTAGCACAGCGAATACAATTGCGCAGCAATTCGCTGGGCGGAGTGAAGGTGAAGGTTCGGCTTGAGCACCTTGTTAGGC	NA	NA	NA	NA	NA	NA	NA	NA	NA	NA	NA	NA	NA	NA	NA	NA	NA	NA	NA
camera	CAM_PROJ_GOS.read	JCVI_READ_1095522076940	CDS	460	768	-	18.7	309	0	CDS_2	NA	NA	NA	NA	NA	NA	NA	NA	NA	NA	NA	TTGTTTAAGTTTGATGGTGATGTAGATTCGTACGTTTACAAAATAAGGTCATTTGTTCTGATGGCTTTTAGTGCGTATATCGTGGCTTGGTGCTTGATGAGGGTTGTCGAGCGTAACGAGGCAATCATGGGTATAGTGGGTCAACCTTCTGACGCTGCGTCTGTTGATACATACAAATTTGTAATGTTTCAAATCTTTCCAATTGTCTCAGGTCTATGTGTCGCAACCCTTTATCGCCCAAAATCTATTTATGTTCCATCACTCTTTCTAATGGTTGCGGTTGGGCTATTCTGGTTTATCGCATTTTAG	MFKFDGDVDSYVYKIRSFVLMAFSAYIVAWCLMRVVERNEAIMGIVGQPSDAASVDTYKFVMFQIFPIVSGLCVATLYRPKSIYVPSLFLMVAVGLFWFIAF*	0.404530744337	NA	NA	NA	NA	NA	NA	NA	NA	NA	NA	NA	NA	NA	NA	NA
camera	CAM_PROJ_GOS.read	JCVI_READ_1098101848271	CDS	378	674	-	20.0	297	ini0	CDS_2	NA	NA	NA	NA	NA	NA	NA	NA	NA	NA	NA	GTGACGACCGAAATTGAGCAACTTGTTAAACGCGAGCCTGCTTACAAGTTGACCTTGCTGCTTGGTAGCGTAGAACCAAAGACAGTATATCGCGAGGAAGGCGGTCGGGTGGCCTGCTATTCCTACGCGATCCATCGCGACCAGTATGGGAGAGAGACGCACCGGACGGAGCCGGAACCACTCAGTTCCATAGGTTATGACGACGGAACCACATTGACCATGGAAGAGTTCAACAGGATCAAAGACGAAAAACCTAAAAAGAAGCGCGGACTGTTGGCCAGACTCTTTGGCGTTTAA	MTTEIEQLVKREPAYKLTLLLGSVEPKTVYREEGGRVACYSYAIHRDQYGRETHRTEPEPLSSIGYDDGTTLTMEEFNRIKDEKPKKKRGLLARLFGV*	0.515151515152	NA	NA	NA	NA	NA	NA	NA	NA	NA	NA	NA	NA	NA	NA	NA
camera	CAM_PROJ_GOS.read	JCVI_READ_1098101848271	attC_site	644	726	+	27.7	83	-30	attC_2	261	0.870223	644	651	656	664	707	714	720	GTTTAACAAGTTGCTCAATTTCGGTCGTCACGTTGTTCCTCCCTGCGACCGCCTTCGGCGGCGCATTAGCTGTTGCGTTAGTG	NA	NA	NA	NA	NA	NA	NA	NA	NA	NA	NA	NA	NA	NA	NA	NA	NA	NA	NA
camera	CAM_PROJ_GOS.read	JCVI_READ_1101733817623	attC_site	261	362	-	22.3	102	ini0	attC_2	0	5.383480	362	355	350	342	279	272	267	CTTTAACGCTTGCCTAACCGGCGTAAAATAGCAGGCTAAAATTAGCGACGAAGGAGCGCAAGCCTGCTGTTTTGCGTCCTTTGGTTTAGGCACTTGTTATAT	NA	NA	NA	NA	NA	NA	NA	NA	NA	NA	NA	NA	NA	NA	NA	NA	NA	NA	NA
camera	CAM_PROJ_GOS.read	JCVI_READ_1101733817623	CDS	363	635	-	19.8	273	1	CDS_2	NA	NA	NA	NA	NA	NA	NA	NA	NA	NA	NA	ATGGACGACCCAAAGGTTAATCAACTTACATATAGCCAATCACTAGTCCTTTGGTGGGCAATAATTTGGAGAAGTGTAGTAATTTTCATTGTTCCAGGTTTTCTGATAGGTTTCTTACTGGGCAAAGGTTTTGGTCTAGACACTTCAATTGTTTCTTTGTTCCAAAATTTAACTTTTATTGCAATCATGATATTTGTGCAAAAATATGTCATTAATCAGCAAGGGTTTAATGGCTTTGAAATAAAAGTAAAAATAAAACAAGAGCAAAAATAA	MDDPKVNQLTYSQSLVLWWAIIWRSVVIFIVPGFLIGFLLGKGFGLDTSIVSLFQNLTFIAIMIFVQKYVINQQGFNGFEIKVKIKQEQK*	0.318681318681	NA	NA	NA	NA	NA	NA	NA	NA	NA	NA	NA	NA	NA	NA	NA
camera	CAM_PROJ_GOS.read	JCVI_READ_1101733828375	CDS	502	864	+	16.7	363	ini0	CDS_3	NA	NA	NA	NA	NA	NA	NA	NA	NA	NA	NA	ATGAAATTTAGTGCAATTATTTGGACTTTGATATTTTTGGCGTTTTCTCCTCTTTCATATACTCAATGTGAAAAAGTTGTAATTGAAGAGGTCAAGTCACCTTTCTCGAACAAAATTGGTGTTTTATTCAGTCGAAGTTGTAATGGTGGTAAAGCTTCTTTCCATATAGCTGTGATTGATAACAGCGAAAAAATGCCCGAAATAGGAAATGTCGCAATTGTGAACGCGCCTCAAAACATGTCTACCCTCGATTGGGATCTGATATATGGGAAGGAAGTGTTCTTTGTTCATACATTTAAAGGTTATGATTACACGTTGATGAAAAAAACTATTAAGGGTATTCAAGTTAGATATTCGAGCTAA	MKFSAIIWTLIFLAFSPLSYTQCEKVVIEEVKSPFSNKIGVLFSRSCNGGKASFHIAVIDNSEKMPEIGNVAIVNAPQNMSTLDWDLIYGKEVFFVHTFKGYDYTLMKKTIKGIQVRYSS*	0.347107438017	NA	NA	NA	NA	NA	NA	gnl|EF648210|idb|c5253|Pseudomonas_stutzeri|orf119	28.378	55.46	NA	NA	NA	NA	NA	NA
camera	CAM_PROJ_GOS.read	JCVI_READ_1101733828375	attC_site	866	960	+	21.9	95	2	attC_3	370	4.387087	866	873	877	885	942	949	954	AGCTAACAAGCGCTTAAACAAGACGCAAACAGCAGCTGCGCTCCTTCGTCGCTAATTTAGCCTGCTTATTTTGCGCCGTTAAGCGGGCGTTATAA	NA	NA	NA	NA	NA	NA	NA	NA	NA	NA	NA	NA	NA	NA	NA	NA	NA	NA	NA
camera	CAM_PROJ_GOS.read	JCVI_READ_1101854779096	CDS	133	726	+	58.9	594	ini0	CDS_2	NA	NA	NA	NA	NA	NA	NA	NA	NA	NA	NA	GTGAACTATTCAAGCTATTCAATAAGTGAATTAAAAGAAAGCTTAGAAACAATTGATAAGGATGCTTATCCTGATAATTATAGAAACCTAATTGAAGAACTGAATTCAAGAAAGGATGAAGTTCAAAATCAGGAGAAAGAACAAACTGAAAGCTTTATCAAAAAATCTGAAAACCGCCTAAAAATTTTAACTTGGCTTCAGGCAGTTACAGCTATTGCATTCATTTATTTGGGTTTTATAAATTTTAATACAGAACAACAAGCTTGGGTAAATATAATACCTTTTGGTATTGCTATTTTTAACGGGTTAGCAGGTTATTATCTTTTCAAACGGGAAAGGCTGGGATTCAATTTATCTATAGTAAATCAAATTCTACAATTACTGACCGTCAACTTAGGC…	MNYSSYSISELKESLETIDKDAYPDNYRNLIEELNSRKDEVQNQEKEQTESFIKKSENRLKILTWLQAVTAIAFIYLGFINFNTEQQAWVNIIPFGIAIFNGLAGYYLFKRERLGFNLSIVNQILQLLTVNLGFVYFSYSGLGSLMVVIQDGIAVKANIFSPSYNILYGSDLGFGVGVDLLALFFLALLYTSRENLE*	0.318181818182	NA	NA	NA	NA	NA	NA	NA	NA	NA	NA	NA	NA	NA	NA	NA
camera	CAM_PROJ_GOS.read	JCVI_READ_1101854779096	attC_site	733	835	+	23.8	103	7	attC_2	615	6.985603	733	740	745	753	816	823	829	AGCTAACAAACGCTTAAACCAAAGGACGCAAAACAGCACGCTTGCGCTCCTTCGTCGCAAATTTTAGCCTGCTATTTTTCGCCGGTTAAGCGAGGCGTTAGGT	NA	NA	NA	NA	NA	NA	NA	NA	NA	NA	NA	NA	NA	NA	NA	NA	NA	NA	NA
camera	CAM_PROJ_GOS.read	JCVI_READ_1106514925027	CDS	339	620	+	22.6	282	ini0	CDS_2	NA	NA	NA	NA	NA	NA	NA	NA	NA	NA	NA	ATGTCAAGGGTCCGAGTTGATGAAGATATCCGCCCTCTGTCTGAATTTCGGGCAGGAGTAGCCACATTTGTAAAACAGCTCCATGAGAACCGCCGTCCTATGGTCCTGACGCAAAGAGGCCGTGGCGTTGCTGTGCTGGTGGATGTTCACGAGTACGAGAAGATGCAAGAACGTCTGGAAATTCTAGAGGAAGTGTATAAGGCGGAGGAGCAGATAGCCTCTGGGGACGGTATTGCGCATGAAGACGCGAAGGCTCGGGTTTTGAGCGGGCTGGCGAGATGA	MSRVRVDEDIRPLSEFRAGVATFVKQLHENRRPMVLTQRGRGVAVLVDVHEYEKMQERLEILEEVYKAEEQIASGDGIAHEDAKARVLSGLAR*	0.535460992908	V	NOG.COG2161.meta_raw	Mobile_and_extrachromosomal_element_functions	TIGR01552	-	PF02604	gnl|NC_012580|idb|c7442|Vibrio_cholerae_M66-2|orf	39.13	80.23	NA	NA	NA	NA	NA	NA
camera	CAM_PROJ_GOS.read	JCVI_READ_1106514925027	CDS	617	919	+	15.6	303	-3	CDS_2	NA	NA	NA	NA	NA	NA	NA	NA	NA	NA	NA	ATGAAGATTGTTTGGTCCCCGCTTGCGCTGGAGCGCGTCGAGGATACCGCTCGATATATTGCAGAAGACAACCCAGATGCTGCAGTCGGGTGGGTTGATGATTTATTCGCCACAGTAGAGCGATTAGCTGATTTCCCTAAAAGTGGACGTATGGTTCCCGAGGTAGGATCGCCTCGCATCAGGGAACTGATATTTGGAACGTATCGGGTCGTTTACAGCGTCAAAGATCACGTTGATATTTTGACCGTGCGTCGCAGTAGCCAGTTATTGCGGATGTCTGAACTCAGTGATGACGGAACATAA	MKIVWSPLALERVEDTARYIAEDNPDAAVGWVDDLFATVERLADFPKSGRMVPEVGSPRIRELIFGTYRVVYSVKDHVDILTVRRSSQLLRMSELSDDGT*	0.49504950495	X	NOG.COG3668.meta_raw	Mobile_and_extrachromosomal_element_functions	TIGR02385	-	PF05016	gnl|NC_012580|idb|c7441|Vibrio_cholerae_M66-2|orf	44.565	91.09	NA	NA	NA	NA	NA	NA
camera	CAM_PROJ_GOS.read	JCVI_READ_1106514925027	attC_site	914	983	+	39.4	70	-5	attC_2	656	1.345920	914	921	926	934	964	971	977	ACATAACCAACGGCTGCACAGCGACCGATTTTCCGCCGCTCCAAACCGGCGCGTGAGCCGGGCGTTATAC	NA	NA	NA	NA	NA	NA	NA	NA	NA	NA	NA	NA	NA	NA	NA	NA	NA	NA	NA
camera	CAM_PROJ_GOS.read	JCVI_READ_113017	CDS	351	776	+	17.2	426	ini0	CDS_2	NA	NA	NA	NA	NA	NA	NA	NA	NA	NA	NA	ATGGAAATTGATTGGGATGCCCTAGCAAATCAGTATCAGGAACTCGTAAATTCACCTACGAGTTCCGAGCAAAGTAACGCTATTCAAAAGCTTATTGGCAAAGCAGCTTCCACGCTCCCAAAAGACAATTCAGAATCTCTTGCATGGTTCAAGTCGGCACTGAATCAAAGTCAGAGCAAGTGGTTCGTAGCTAAAGTTATGGCATTAGCCACACCTGTTCCACGCTCAATGCTTGACCCGCTAGTGCTCGCAGCGCTGCTTGAACCGAATCCAAGCGCCACGAAAAATCTCATCGAACCTTGTGTGCGCTCGTTCGGTGCTCAAACCGTCAAGAGTCGTATCCACGCTTTATCTAACGAGCCAGGGGTAAGCCAAAATAACGGTGTCGAAAAAGCCACA…	MEIDWDALANQYQELVNSPTSSEQSNAIQKLIGKAASTLPKDNSESLAWFKSALNQSQSKWFVAKVMALATPVPRSMLDPLVLAALLEPNPSATKNLIEPCVRSFGAQTVKSRIHALSNEPGVSQNNGVEKATYWLPSIGT*	0.474178403756	NA	NA	NA	NA	NA	NA	gnl|AY038186|idb|c2154|Pseudomonas_alcaligenes|ypar5	42.446	98.58	NA	NA	NA	NA	NA	NA
camera	CAM_PROJ_GOS.read	JCVI_READ_113017	attC_site	771	846	+	20.9	76	-5	attC_2	426	10.336022	771	778	783	791	828	835	840	ACCTAACTAGTGGTTCAAATCGTTCGCTACGCTCACTGGGACGGGCTAAAGCCCGCCCCTTAACCAAACGTTAGCC	NA	NA	NA	NA	NA	NA	NA	NA	NA	NA	NA	NA	NA	NA	NA	NA	NA	NA	NA
camera	CAM_PROJ_GOS.read	JCVI_READ_1176574	CDS	207	662	+	40.9	456	ini0	CDS_2	NA	NA	NA	NA	NA	NA	NA	NA	NA	NA	NA	ATGAAAAGATGGACACTTTCTTTAGTCACTTTATTCTGGTCTCTTAACGCAATAGCAGACACAGGCTTATCCGAACTCGGTAACAGGTATTTTTCAGCATGGGCAGCAACTCAATCTCCCGATGCTACTGAAAAAGATTTAGAGCACTACCTGTCTTTCCTTAAAGCTGATGTCGCCCACCAACACTTGCCCTACGACTCAGATGATTCGAGATTACCTGACGGCAAAGAAAGTATACGCAAAGGGATGCGGTTTTATTTGGGCTCTCATTCTGAATACGAAGCTACCTTGAAGCAAGTTATTCCCGCTCACAATGCAATTGCCATTACATACACTACATCTAGCAAGGGAGTGCACCCTCAAACAAATGAACTCATAGAATTACATTACTCAACGATG…	MKRWTLSLVTLFWSLNAIADTGLSELGNRYFSAWAATQSPDATEKDLEHYLSFLKADVAHQHLPYDSDDSRLPDGKESIRKGMRFYLGSHSEYEATLKQVIPAHNAIAITYTTSSKGVHPQTNELIELHYSTMEVLEIEDGKVAVIRKYEE*	0.421052631579	NA	NA	NA	NA	-	PF12680	NA	NA	NA	NA	NA	NA	NA	NA	NA
camera	CAM_PROJ_GOS.read	JCVI_READ_1176574	attC_site	669	783	+	21.7	115	7	attC_2	487	8.734404	669	676	681	689	765	772	777	GTATAACAAAAAAATTAAGTTCGCCCGCTGCGCGGGCTGGGACGCAAACATGTGGGCTGCTCACTTCGTTCGGATTTTAGCCCACATGTCTGCGCCCCTTATTTAAAAGTTATGT	NA	NA	NA	NA	NA	NA	NA	NA	NA	NA	NA	NA	NA	NA	NA	NA	NA	NA	NA
camera	CAM_PROJ_GOS.read	JCVI_READ_1302462	attC_site	148	248	-	33.1	101	ini0	attC_2	0	4.177311	248	241	235	227	166	159	154	ATTTAACGCCGTTTTAAGCGGCAAATTGTAGTTGGCTAAAATAAGTGAGGTACGAACAAAAGCCAACTGTAATTTGTCCGACTTGAAAACCCTTGTTATGT	NA	NA	NA	NA	NA	NA	NA	NA	NA	NA	NA	NA	NA	NA	NA	NA	NA	NA	NA
camera	CAM_PROJ_GOS.read	JCVI_READ_1302462	CDS	243	608	-	26.0	366	-5	CDS_2	NA	NA	NA	NA	NA	NA	NA	NA	NA	NA	NA	GTGAGTTCAAGTAACTGGGATAGTGCTGTAATAAAAAGTATTGGCTATGTTGGTATAGGAATCGCCGTTTGGTTTTTATTCAATGGACTGGCACCTTCATCACTTGATGATATTTATGGACTTGCCGTTACTTTTTTACTTTATATTAGTGTTTACCTACTAATTTCTATCGTTGGTTGGTTAGTTGTTGGCTTTCCTGTTCACTGGTTTGTAAAAAAGTACACTAACGGCTCTTATGCTTTTTATATCGCAATACCACTAATAGTTGTTGTTGGTGGCTTGTTTAACAACACTCCTCAAATATTAGGTTTGGCGGCATTATTTCAAGCCTTTTTGTTTAGGTATTATCTGAACAAAAAAACATAA	MSSSNWDSAVIKSIGYVGIGIAVWFLFNGLAPSSLDDIYGLAVTFLLYISVYLLISIVGWLVVGFPVHWFVKKYTNGSYAFYIAIPLIVVVGGLFNNTPQILGLAALFQAFLFRYYLNKKT*	0.346994535519	NA	NA	NA	NA	NA	NA	NA	NA	NA	NA	NA	NA	NA	NA	NA
camera	CAM_PROJ_GOS.read	JCVI_READ_156734	attC_site	257	388	-	20.6	132	ini0	attC_2	0	2.495981	388	381	376	368	276	269	263	CTATAACGCCGCAATTAGCGGCAAATTTGGAGTGGATTGTTTTGTGCTAGCGTAGCGTTAAAGCGCAAAACGAGCCACGGAAAATTTGTCCAGCACCAGCTTGCTGGTGCGAGCTAAATTGCCTTGTTAGAG	NA	NA	NA	NA	NA	NA	NA	NA	NA	NA	NA	NA	NA	NA	NA	NA	NA	NA	NA
camera	CAM_PROJ_GOS.read	JCVI_READ_156734	CDS	370	762	-	18.8	393	-18	CDS_2	NA	NA	NA	NA	NA	NA	NA	NA	NA	NA	NA	ATGAAATACGTACTACTTTTCACGCTAATTTTAATTTCTGGGTGCGATACGCTCCACGGTTTGCGCCTACCGGTAAAGCCAGCGTATGAAGGGAGTTGGGATTGTGTATATGACAATATTGCCTCTATCAATCTTAAGGCTGAGCCTAGTAACGAAAACCAACTATCAATATTTAGCAATGAAAGCGGTAAGTATTTGTTCTCGGTAATGCCAAAAAATGGAAACAAAATGGAGCTGTACTTTATGCAAATGCATGCTGCCCCCAGCTGTGAAGAGGCCAACGTTTCACTTATAAAAATGAAAGAGTTTTTACAATTAATGGAGCAGCATTGCGGCTATAACTCATCGTCCTACGAAACAAGTATGGAGTGCAGCTCTAACAAGGCAATTTAG	MKYVLLFTLILISGCDTLHGLRLPVKPAYEGSWDCVYDNIASINLKAEPSNENQLSIFSNESGKYLFSVMPKNGNKMELYFMQMHAAPSCEEANVSLIKMKEFLQLMEQHCGYNSSSYETSMECSSNKAI*	0.404580152672	NA	NA	NA	NA	NA	NA	NA	NA	NA	NA	NA	NA	NA	NA	NA
camera	CAM_PROJ_GOS.read	JCVI_READ_185224	CDS	193	846	+	28.3	654	ini0	CDS_2	NA	NA	NA	NA	NA	NA	NA	NA	NA	NA	NA	ATGATCGAAGATATTCGGAATAGCAAAAATTTGAAGGTTTATCTTAATCAGCTTGAAGAAGTGAAGGCTAGGCTTTTATTTGTTAAAGCATACTCAAATGAAGAAAAAGATAGATTTGTAATTGAGTCACATGCGCTCCAGCTAAGAAAAATTATAGAACTAGTCGCCTTTTCTCTATTGGCAATCCATAGGGTTAAGTACAAAGAATACCGAGAGAGCGCAAGCAAAGACTTTAAGAATGATTGGAATGGCAGAGATATAATCACTAACATTATGGCGTTGAATCCGGATATGTTCTTTAGAGCATCTGAGAAAGAGTTCTCTCTACAAAATGATGGCACTAAGCAGATTCACTTAAAGCTAGAAAAAGAGTGTAACACGCTAAAGCGGCTGGCGAAT…	MIEDIRNSKNLKVYLNQLEEVKARLLFVKAYSNEEKDRFVIESHALQLRKIIELVAFSLLAIHRVKYKEYRESASKDFKNDWNGRDIITNIMALNPDMFFRASEKEFSLQNDGTKQIHLKLEKECNTLKRLANLYNRCGGILHVENPWKQSSKVDQFHKELPSIIRKLSSTLQDHVVLVNHWNSNESTAVIFTLGGKDEKPTYALAQAPGNFAFESA*	0.389908256881	NA	NA	NA	NA	NA	NA	NA	NA	NA	NA	NA	NA	NA	NA	NA
camera	CAM_PROJ_GOS.read	JCVI_READ_185224	attC_site	841	913	+	35.3	73	-5	attC_2	664	4.304100	841	848	853	861	894	901	907	GCATAACAAACAAAGGCAGCATCGCCCTTCGGGCTGGACGCGCTAACGCGCGCCGCTGCTTTGGGCGTTAGGT	NA	NA	NA	NA	NA	NA	NA	NA	NA	NA	NA	NA	NA	NA	NA	NA	NA	NA	NA
camera	CAM_PROJ_GOS.read	JCVI_READ_26326	attC_site	614	675	-	24.4	62	ini0	attC_1	245	8.813168	675	668	663	655	632	625	620	ACAGAACGCTGGATTAAAAGGGGGGCGCGCGTAGCGCGCTCCCCTTGAACGACTTGTTAGCC	NA	NA	NA	NA	NA	NA	NA	NA	NA	NA	NA	NA	NA	NA	NA	NA	NA	NA	NA
camera	CAM_PROJ_GOS.read	JCVI_READ_26326	CDS	670	879	-	18.8	210	-5	CDS_1	NA	NA	NA	NA	NA	NA	NA	NA	NA	NA	NA	ATGTCTGATTCAGATGGAGCATCGTCATTTTTACGGCTACTTTTAGCTCGTGAAAAAAGAGATCCAGGTAGCGTAAGGCAGGTATATCCATTGCTTAAGAATACCGTAGATTTTATTGCTTCAAACCAAGAATATTTTGATGCAAACATAGAAATATATGGGTCTTTTGCCGATCTTGCATCTCAAATTGATAAAGTCTGCAATGGCTAA	MSDSDGASSFLRLLLAREKRDPGSVRQVYPLLKNTVDFIASNQEYFDANIEIYGSFADLASQIDKVCNG*	0.366666666667	NA	NA	NA	NA	NA	NA	NA	NA	NA	NA	NA	NA	NA	NA	NA
camera	CAM_PROJ_GOS.read	JCVI_READ_2651	CDS	441	869	+	31.0	429	ini0	CDS_2	NA	NA	NA	NA	NA	NA	NA	NA	NA	NA	NA	ATGAAATCTAGTTTTGTCTTAATATCATTAATGTTTCTTTCAGGTTGTGCATCTGTCCCTAAGTCAGTGGATGAACTGAGAGCCGCAGGTAAAGCTAAAAGCAGTTTTTGCTCAAATAAGCCATTTAATGAAACTGTTGAGTTAATTGAGAGGCAAGTAAAAAAATGCTTCGCGCATGGTAAGCAAGATATTTATGGTGGTACAAGCGATACGTTTATCGAAAAAATTGAAGCTGATAGTAATTCAATTACATTAGCTTCAGTTGCCCATGTAAATTGGAATAGATTTTACCAAATTATAGTTGATGTAAGTTCTCAGGATAAATGTCCAGCTTTTGTTGAAGCTTATGGTATGTCCAGTAACTGGTCTAAAACAACTGGTTTGGTTCAGGGTTGGATA…	MKSSFVLISLMFLSGCASVPKSVDELRAAGKAKSSFCSNKPFNETVELIERQVKKCFAHGKQDIYGGTSDTFIEKIEADSNSITLASVAHVNWNRFYQIIVDVSSQDKCPAFVEAYGMSSNWSKTTGLVQGWIGGNNLDKCD*	0.356643356643	NA	NA	NA	NA	NA	NA	gnl|FM866966|idb|c5741|uncultured_bacterium|orf	32.143	50.0	NA	NA	NA	NA	NA	NA
camera	CAM_PROJ_GOS.read	JCVI_READ_2651	attC_site	875	955	+	23.5	81	6	attC_2	453	5.376252	875	882	887	895	937	944	949	GCATAACAAGCGCCTTAAACATCGAGGCCTGCGGCCGCTGGATTCGCAACAGGTTTCTCGCCGTTTAGGCGAGCGTTAGGC	NA	NA	NA	NA	NA	NA	NA	NA	NA	NA	NA	NA	NA	NA	NA	NA	NA	NA	NA
camera	CAM_PROJ_GOS.read	JCVI_READ_315890	CDS	374	745	+	30.3	372	ini0	CDS_2	NA	NA	NA	NA	NA	NA	NA	NA	NA	NA	NA	ATGACTAGAGATCAAATTGAGCAAATCGAAAAAGAAACTGGAACAAAGCTTCCTAATGGCTATGTTCAGGTTTTGCTCAATTATCCAAGTGAATTACTCGGCACTGATGCAGAAGATTTTGGTTTGCTAAATGATCCCGTATCCATCATCGAAGAAAACAAAGATGTAAAACAAAATGGTTTCTTCGGAGAGCCCTGGCCTGAGCGTTACTTTGTGATCGGTTTAAACGGTTGCGGCGATTACTATGTTATCAATCATCAAAACCAAGAGTTTTCTGTTGGCTTTGCATGTCATGAATCAATGGCATGTAATCCTTATGCAAGTAATTTAGCAGAGTTCATTGGTAAATATTTGAATGAAATCAATAGCTAA	MTRDQIEQIEKETGTKLPNGYVQVLLNYPSELLGTDAEDFGLLNDPVSIIEENKDVKQNGFFGEPWPERYFVIGLNGCGDYYVINHQNQEFSVGFACHESMACNPYASNLAEFIGKYLNEINS*	0.370967741935	NA	NA	NA	NA	-	PF09346	NA	NA	NA	NA	NA	NA	NA	NA	NA
camera	CAM_PROJ_GOS.read	JCVI_READ_315890	attC_site	748	862	+	29.5	115	3	attC_2	389	2.250720	748	755	760	768	844	851	856	ACGTAACAAGGCCATCATAGGGACAATGTTTACTCCGCGGCACTTTGGGGGGGCTGCCGCCACTTTACCCCAAAGCACCGCTCCATAAACAATGCCCCATATGGCGGCGTTAACC	NA	NA	NA	NA	NA	NA	NA	NA	NA	NA	NA	NA	NA	NA	NA	NA	NA	NA	NA
camera	CAM_PROJ_GOS.read	JCVI_READ_353989	CDS	263	766	+	13.5	504	ini0	CDS_2	NA	NA	NA	NA	NA	NA	NA	NA	NA	NA	NA	ATGAGACAGATCGCTGTCAGCAATAAAAAATTAAGAGGTATACCTCGTCGCCTCCGGTCTCTGGAGAAATGGGCATCACGCTTTGAAGGATTCTCACGCCATCAATCGGCACCAAAAGAAAAGTATTTCAATTGGAAAATTCCAGTCCACTCAGCACTTGTGGAAGGCAACCAAACAACCATTGAAATCCAAGCATTTTGCGTTATGCAACTTTTGAGGGCAGCGAAATATTTAGCTGACGCAGCCCCTGACAATCCAAAAGGTTATTATCGGGTAGCCTGCTTGCTTACATGGCCTTGGTTACACCGGAGCGAAGTAACCATTTTCTACAGCCAGGATTACTACAAAGGTTTTCTTGGGGAACAGAACTCACTCGCACCAGAGCGTATATCTGAAAAG…	MRQIAVSNKKLRGIPRRLRSLEKWASRFEGFSRHQSAPKEKYFNWKIPVHSALVEGNQTTIEIQAFCVMQLLRAAKYLADAAPDNPKGYYRVACLLTWPWLHRSEVTIFYSQDYYKGFLGEQNSLAPERISEKLGLLLPQSFIEHGHDVTQPDDETTVQWWCLGQQA*	0.462301587302	NA	NA	NA	NA	-	PF13079	NA	NA	NA	NA	NA	NA	NA	NA	NA
camera	CAM_PROJ_GOS.read	JCVI_READ_353989	attC_site	761	836	+	24.8	76	-5	attC_2	503	18.638972	761	768	773	781	818	825	830	GCCTAACAACAGGTTCAAACCGTTCGCTTCGCTCACTGGGACGGGCTAAAGCCCGCCCCTTAACCAAACGTTAGAT	NA	NA	NA	NA	NA	NA	NA	NA	NA	NA	NA	NA	NA	NA	NA	NA	NA	NA	NA
camera	CAM_PROJ_GOS.read	JCVI_READ_456406	CDS	229	621	+	13.3	393	ini0	CDS_2	NA	NA	NA	NA	NA	NA	NA	NA	NA	NA	NA	ATGAAATACGTACTACTTTTCACGCTAATTTTAATTTCTGGGTGCGATACGCTCCACGGTTTGCGCCTACCGGTAAAGCCAGCGTATGAAGGGAGTTGGGATTGTGTATATGACAATATTGCCTCTATCAATCTTAAGGCTGAGCCTAGTAACGAAAACCAACTATCAATATTTAGCAATGAAAGCGGTAAGTATTTGTTCTCGGTAATGCCAAAAAATGGAAACAAAATGGAGCTGTACTTTATGCAAATGCATGCTGCCCCCAGCTGTGAAGAGGCCAACGTTTCACTTATAAAAATGAAAGAGTTTTTACAATTAATGGAGCAGCATTGCGGCTATAACTCATCGTCCTACGAAACAAGTATGGAGTGCAGCTCTAACAAGGCAATTTAG	MKYVLLFTLILISGCDTLHGLRLPVKPAYEGSWDCVYDNIASINLKAEPSNENQLSIFSNESGKYLFSVMPKNGNKMELYFMQMHAAPSCEEANVSLIKMKEFLQLMEQHCGYNSSSYETSMECSSNKAI*	0.404580152672	NA	NA	NA	NA	NA	NA	NA	NA	NA	NA	NA	NA	NA	NA	NA
camera	CAM_PROJ_GOS.read	JCVI_READ_456406	attC_site	603	734	+	20.6	132	-18	attC_2	380	2.495981	603	610	615	623	715	722	728	CTCTAACAAGGCAATTTAGCTCGCACCAGCAAGCTGGTGCTGGACAAATTTTCCGTGGCTCGTTTTGCGCTTTAACGCTACGCTAGCACAAAACAATCCACTCCAAATTTGCCGCTAATTGCGGCGTTATAG	NA	NA	NA	NA	NA	NA	NA	NA	NA	NA	NA	NA	NA	NA	NA	NA	NA	NA	NA
camera	CAM_PROJ_GOS.read	JCVI_READ_539890	attC_site	121	197	-	22.7	77	ini0	attC_2	0	13.754839	197	190	185	177	139	132	127	GTATAACGTTTGGTTAAGGGTCCGTCTTTAGCCGGTTCCAAGTGAGCAAGGCGAACGGCTGGAACAAATTGTTATGC	NA	NA	NA	NA	NA	NA	NA	NA	NA	NA	NA	NA	NA	NA	NA	NA	NA	NA	NA
camera	CAM_PROJ_GOS.read	JCVI_READ_539890	CDS	192	593	-	13.8	402	-5	CDS_2	NA	NA	NA	NA	NA	NA	NA	NA	NA	NA	NA	ATGAACCAAATTCGAATGAAACGTGAAATAGAAGAGAATGCGGAGACTATTCGTCGCCTTCATTCACGCATAAAAGAAACCCTTGAGCTTCGTGACTTGAACCCATTGAAAAGACGGGAGTGGGAACGCGCTTGCAAAGAGTTTCACGCTAGATATCAAACCTTGTCATTCCCTTGCAACTACGCTGAGGCGCTACAAAAAATCAAAGACGGCGATCAGTTGTCGGTTGAATCTGCTCTGTGCTTTGTAGAACTAAGGCCATATTTTTTCCGGTCGGGCTATATGTACAGGGAGCTGATCCGAAGGCTAAAGAATGCGAATCTTGCTGGCAGCCACCGGGAGCGACGGGACGTAATTATTCACGCATACCGTCAGTGGAGAGCAAGCCAGTGTAAAGCA…	MNQIRMKREIEENAETIRRLHSRIKETLELRDLNPLKRREWERACKEFHARYQTLSFPCNYAEALQKIKDGDQLSVESALCFVELRPYFFRSGYMYRELIRRLKNANLAGSHRERRDVIIHAYRQWRASQCKA*	0.467661691542	NA	NA	NA	NA	NA	NA	gnl|FJ820131|idb|c7357|uncultured_bacterium|orf73	32.609	58.11	NA	NA	NA	NA	NA	NA
camera	CAM_PROJ_GOS.read	JCVI_READ_554336	CDS	148	576	+	30.7	429	ini0	CDS_2	NA	NA	NA	NA	NA	NA	NA	NA	NA	NA	NA	ATGAAATCTAGTTTTGTCTTAATATCATTAATGTTTCTTTCAGGTTGTGCATCTGTCCCTAAGTCAGTGGATGAACTGAGAGCCGCAGGTAAAGCTAAAAGCAGTTTTTGCTCAAATAAGCCATTTAATGAAACTGTTGAGTTAATTGAGAGGCAAGTAAAAAAATGCTTCGCGCATGGTAAGCAAGATATTTATGGTGGTACAAGCGATACGTTTATCGAAAAAATTGAAGCTGATAGTAATTCAATTACATTAGCTTCAGTTGCCCATGTAAATTGGAATAGATTTTACCAAATTATAGTTGATGTAAGTTCTCAGGATAAATGTCCAGCTTTTGTTGAAGCTTATGGTATGTCCAGTAACTGGTCTAAAACAACTGGTTTGGTTCAGGGTTGGATA…	MKSSFVLISLMFLSGCASVPKSVDELRAAGKAKSSFCSNKPFNETVELIERQVKKCFAHGKQDIYGGTSDTFIEKIEADSNSITLASVAHVNWNRFYQIIVDVSSQDKCPAFVEAYGMSSNWSKTTGLVQGWIGGNNLDKCD*	0.356643356643	NA	NA	NA	NA	NA	NA	gnl|FM866966|idb|c5741|uncultured_bacterium|orf	32.143	50.0	NA	NA	NA	NA	NA	NA
camera	CAM_PROJ_GOS.read	JCVI_READ_554336	attC_site	582	662	+	23.5	81	6	attC_2	453	5.376252	582	589	594	602	644	651	656	GCATAACAAGCGCCTTAAACATCGAGGCCTGCGGCCGCTGGATTCGCAACAGGTTTCTCGCCGTTTAGGCGAGCGTTAGGC	NA	NA	NA	NA	NA	NA	NA	NA	NA	NA	NA	NA	NA	NA	NA	NA	NA	NA	NA
camera	CAM_PROJ_GOS.read	JCVI_READ_574409	CDS	292	669	+	22.5	378	ini0	CDS_2	NA	NA	NA	NA	NA	NA	NA	NA	NA	NA	NA	ATGAATTTATTTAATGAAGAAATCGTCAAGGTTTTGAATGACTACTTCTCAAAGGAATCACAATTTGTAGAATCTATTCAGCTAGCTTCATATGGATTTAATATTCAATTTGTCAATTTCAATATTCAGTGCAATGAGCGGGTATTCGCCTCAATCGATGGTACATGCTACGAATGGGATGATGCGCCGAATTCAGGCCCATGGGGTATGCTTGGTCGGCAATGTGCGGAGAACGCGAGCTTAAAGAGTCCTTCTGTGTTGAGCATTAAGTTCGAGAGTGGAGATTCAATTGATATAGAAACAGTCGAAAGTCAGTACGAGTCTGTTATTTTCAATTTCCCACCACTAGGCAATTCATTGGTTATGGCAATATTCTAG	MNLFNEEIVKVLNDYFSKESQFVESIQLASYGFNIQFVNFNIQCNERVFASIDGTCYEWDDAPNSGPWGMLGRQCAENASLKSPSVLSIKFESGDSIDIETVESQYESVIFNFPPLGNSLVMAIF*	0.391534391534	NA	NA	NA	NA	NA	NA	NA	NA	NA	NA	NA	NA	NA	NA	NA
camera	CAM_PROJ_GOS.read	JCVI_READ_574409	attC_site	680	756	+	41.5	77	11	attC_2	405	12.490585	680	687	692	700	738	745	750	GCCTAACAAGTCAATCAACTACGCGCCTTCGGCGCCGGACGCGCAAAAAGCGCGCGCCGGTTATTGAGGCGTTAGGT	NA	NA	NA	NA	NA	NA	NA	NA	NA	NA	NA	NA	NA	NA	NA	NA	NA	NA	NA
camera	CAM_PROJ_GOS.read	JCVI_READ_574634	attC_site	125	256	-	20.6	132	ini0	attC_2	0	2.495981	256	249	244	236	144	137	131	CTATAACGCCGCAATTAGCGGCAAATTTGGAGTGGATTGTTTTGTGCTAGCGTAGCGTTAAAGCGCAAAACGAGCCACGGAAAATTTGTCCAGCACCAGCTTGCTGGTGCGAGCTAAATTGCCTTGTTAGAG	NA	NA	NA	NA	NA	NA	NA	NA	NA	NA	NA	NA	NA	NA	NA	NA	NA	NA	NA
camera	CAM_PROJ_GOS.read	JCVI_READ_574634	CDS	238	630	-	18.8	393	-18	CDS_2	NA	NA	NA	NA	NA	NA	NA	NA	NA	NA	NA	ATGAAATACGTACTACTTTTCACGCTAATTTTAATTTCTGGGTGCGATACGCTCCACGGTTTGCGCCTACCGGTAAAGCCAGCGTATGAAGGGAGTTGGGATTGTGTATATGACAATATTGCCTCTATCAATCTTAAGGCTGAGCCTAGTAACGAAAACCAACTATCAATATTTAGCAATGAAAGCGGTAAGTATTTGTTCTCGGTAATGCCAAAAAATGGAAACAAAATGGAGCTGTACTTTATGCAAATGCATGCTGCCCCCAGCTGTGAAGAGGCCAACGTTTCACTTATAAAAATGAAAGAGTTTTTACAATTAATGGAGCAGCATTGCGGCTATAACTCATCGTCCTACGAAACAAGTATGGAGTGCAGCTCTAACAAGGCAATTTAG	MKYVLLFTLILISGCDTLHGLRLPVKPAYEGSWDCVYDNIASINLKAEPSNENQLSIFSNESGKYLFSVMPKNGNKMELYFMQMHAAPSCEEANVSLIKMKEFLQLMEQHCGYNSSSYETSMECSSNKAI*	0.404580152672	NA	NA	NA	NA	NA	NA	NA	NA	NA	NA	NA	NA	NA	NA	NA
camera	CAM_PROJ_GOS.read	JCVI_READ_574634	attC_site	636	713	-	30.6	78	6	attC_1	380	2.000467	713	706	701	693	654	647	642	CTCTAACGCCGCCAGCAGCGGCCGAGTGAAACGAGGTCCAGCGACCGCAGGGAGCGATGCTGGCTGGCCTTGTTAGAA	NA	NA	NA	NA	NA	NA	NA	NA	NA	NA	NA	NA	NA	NA	NA	NA	NA	NA	NA
camera	CAM_PROJ_GOS.read	JCVI_READ_574634	CDS	717	929	-	7.1	213	4	CDS_1	NA	NA	NA	NA	NA	NA	NA	NA	NA	NA	NA	ATGAAAGGTTGGCAAGGCGCTCAAGAGTGGGCATCAATCGAAGGTGAGTTTGCAATATCAGCTACATCAGATGCTCTTGGGCGCGTTACCTTAAACATAAAAATCAGTGAATTTGATGGCCCCGAAATCTGGAGTTCAAATGTCACTCTTGGCTTGGATGCAAGCCAAACAGAAAACATAGCTAAATCTGTAGGGGCATTCTTTGCAAACTAA	MKGWQGAQEWASIEGEFAISATSDALGRVTLNIKISEFDGPEIWSSNVTLGLDASQTENIAKSVGAFFAN*	0.431924882629	NA	NA	NA	NA	NA	NA	NA	NA	NA	NA	NA	NA	NA	NA	NA
camera	CAM_PROJ_GOS.read	JCVI_READ_773901	CDS	404	787	+	33.3	384	ini0	CDS_2	NA	NA	NA	NA	NA	NA	NA	NA	NA	NA	NA	ATGGCTGGTAATCAACTGTTTGAGCGACAGTTACGTCATTTCTCGCCCCATACCTACAATGCACTAACCAAATTGGTTATGGCCATGGCCGCAGTCACAAAAAATACCGGCAAGAAGACATTATTTGGCCGTGATAAGGGGCAGGAATCATATTCCAAATTTTTGGAAGCGCTGAAAGTGAGCCTCCAAGCCATGATTTTGGACAGGCTTATTCAGGAATCAACGTCGTCAGAAGAAGCCGTCAGTATTCTTGTGGGAAAACTCAAAGAGTTCGAGTTGGCTCATCCAAACTGGCAGGATGCATACGCGTTTTCAGGATATTTTTTCAAAGAAAATCAGGCCGATGCGGTGGTTGTAACAGAGCGACTGCGAGGAACCCCGTAA	MAGNQLFERQLRHFSPHTYNALTKLVMAMAAVTKNTGKKTLFGRDKGQESYSKFLEALKVSLQAMILDRLIQESTSSEEAVSILVGKLKEFELAHPNWQDAYAFSGYFFKENQADAVVVTERLRGTP*	0.458333333333	NA	NA	NA	NA	NA	NA	NA	NA	NA	NA	NA	NA	NA	NA	NA
camera	CAM_PROJ_GOS.read	JCVI_READ_773901	attC_site	798	904	+	28.6	107	11	attC_2	415	6.565042	798	805	810	818	886	893	898	TTTTAACCAGTCAATCAAGTTCGTTCCCGGGCTGACGGCCCGTCCACGGACGCCCCTGTCGGGTCGCCGCTTATATTGGCGTTAAAAGCCTTACTCCGGTGTTCTTG	NA	NA	NA	NA	NA	NA	NA	NA	NA	NA	NA	NA	NA	NA	NA	NA	NA	NA	NA
camera	CAM_PROJ_GOS.read	JCVI_READ_775491	CDS	341	763	+	21.7	423	ini0	CDS_2	NA	NA	NA	NA	NA	NA	NA	NA	NA	NA	NA	ATGGATTATTTCTCTTCATGCTCATGCGAAGCTGTTCGCGTAAAACTATCACTTCCTAAGTCAATCGAAAGCTATCAACCTAGAGAATGTGACTGCGACTTTTGTAAGCATCATAGTCTTGCGTACATATCAGATCCGCTTGGAAAGTTAAGCGTTAACTCAAGTGCCTCAGTCAATTTTTTAAAGCAAGGTTCAGAACAAGCCTCCTTTATTCAATGTTCTAGATGCAACCAAGTCGTGGCGGTTTTTTACGATGCAGAAAAAGTTAAAAAAGGTGCTGTATCCGCTACTCTATTTGCCAATCGTCATTCTTTCAATGAATATCAAACCACTTCACCTAAATTGTTGAGTTCGGCAGATAGACGTGAGCGTTGGGGTAATTTATGGTTAACTGTGGTT…	MDYFSSCSCEAVRVKLSLPKSIESYQPRECDCDFCKHHSLAYISDPLGKLSVNSSASVNFLKQGSEQASFIQCSRCNQVVAVFYDAEKVKKGAVSATLFANRHSFNEYQTTSPKLLSSADRRERWGNLWLTVVLEISENT*	0.387706855792	NA	NA	NA	NA	NA	NA	NA	NA	NA	NA	NA	NA	NA	NA	NA
camera	CAM_PROJ_GOS.read	JCVI_READ_775491	attC_site	758	866	+	24.8	109	-5	attC_2	442	14.008262	758	765	770	778	848	855	860	ACATAACAAAAAAATCAAGTTCGCCCGCTGCGCGGGCTGGGACGCAAACATGCGGGGCGGCTTCGCCATTATGCCCCACACGTCTGCGCCCCTTATTTAAAAGTTAGGC	NA	NA	NA	NA	NA	NA	NA	NA	NA	NA	NA	NA	NA	NA	NA	NA	NA	NA	NA
camera	CAM_PROJ_GOS.read	JCVI_READ_786331	attC_site	480	587	-	21.3	108	ini0	attC_1	302	9.309606	587	580	575	567	498	491	486	GCCTAACTTTCAAATAAGGGGCGCAGGCATGTGTGGCATAATGGCGAAGCCGCCCCGCATGTATGCGTCCCAACGAACGAAGTGAGTGACTTAATTTTTTTGTTAGGT	NA	NA	NA	NA	NA	NA	NA	NA	NA	NA	NA	NA	NA	NA	NA	NA	NA	NA	NA
camera	CAM_PROJ_GOS.read	JCVI_READ_786331	CDS	582	863	-	23.0	282	-5	CDS_1	NA	NA	NA	NA	NA	NA	NA	NA	NA	NA	NA	ATGTTTATACTTCACTTGGAAGATACCGTGAGAAATTCAAAAATCAAAGTAACTCAAGACCTAGAGTCATTTTCGTACATTACTGAAAATCTTAACCAAAATGATTTAAAGGCCATTACTCGGTTAAGCTGCAATATGCTAAATGGTGCAATTTCAGCAGCAAATACTATTACAGAAACACCTCATAGAAGCCTTAGCACTTCTGACGAAAAAAGGTTTATTACTTTCAAAGAAAAGGCTCAGGAACTTTTACAAAACAAGGATGTATGTGCACGTACCTAA	MFILHLEDTVRNSKIKVTQDLESFSYITENLNQNDLKAITRLSCNMLNGAISAANTITETPHRSLSTSDEKRFITFKEKAQELLQNKDVCART*	0.343971631206	NA	NA	NA	NA	NA	NA	gnl|AM911854|idb|c6488|uncultured_bacterium|	33.333	50.7	NA	NA	NA	NA	NA	NA
camera	CAM_PROJ_GOS.read	JCVI_READ_850003	CDS	177	563	+	43.6	387	ini0	CDS_1	NA	NA	NA	NA	NA	NA	NA	NA	NA	NA	NA	ATGGAATTAAAAAAAGAAGAGAAATTTTCTGAAGCAGAGTCTTTGTTAATAATGTCTACTAAACCCCCTTCAGTATATAAAGGGCATTATCGAGAATTATTTAAACTTTGGAGACAATTCAACAGAGAAGACCTTAAAGCTAAAAAATATCAAGAAGTAATGGATCGTGTTGTAAATATGTATCACCTTGATAGTGAGATGATAGACGAAATGCTAAGGTACTGGAGCATTCAGCAAAAAAGAAAACTTCCTAAAGATTACTTTGATAAGTCCCGAAATCTATTAATCAGTGATGCAAAAGCATTAAAAAAATCAGCTGAATCTCTGGGAAATGAAGGCAATCTTATTCTAGCTAATAAATTAATTGGTCGTTTCGGTAAAAAATAG	MELKKEEKFSEAESLLIMSTKPPSVYKGHYRELFKLWRQFNREDLKAKKYQEVMDRVVNMYHLDSEMIDEMLRYWSIQQKRKLPKDYFDKSRNLLISDAKALKKSAESLGNEGNLILANKLIGRFGKK*	0.315245478036	NA	NA	NA	NA	NA	NA	NA	NA	NA	NA	NA	NA	NA	NA	NA
camera	CAM_PROJ_GOS.read	JCVI_READ_850003	attC_site	564	662	+	30.6	99	1	attC_1	0	8.278202	564	571	576	584	644	651	656	CTCTAACAAGCTGTTAAACAAGGACAAAAAACAGTTGGTTTTGCTCCTTCGTCGCTAATTTTAACCAACTATTTTTTGCCTGTTAACAGGGCGTTATGT	NA	NA	NA	NA	NA	NA	NA	NA	NA	NA	NA	NA	NA	NA	NA	NA	NA	NA	NA
camera	CAM_PROJ_GOS.read	JCVI_READ_850003	CDS	688	945	+	13.6	258	26	CDS_2	NA	NA	NA	NA	NA	NA	NA	NA	NA	NA	NA	ATGTACGATGACCTATATATACGCACACAATATGATGGCCATGACTATAGATCTGTTTTGGAAATCTATCACTATGATGAAGACGGAGAAGAAGAAGAGCTAGAACATCTAACGGATCTCTGTATTGATGTTACTACGTGCGCTGTTCAAGGCTGTGATACTTGGTCTTTCATAAGTGATCAAGTAGCAATACGCTTAGATAATGCCGAGATATCATACACGGGGCTTCATTTTTCTGATGATGAACCTAGCATCTAA	MYDDLYIRTQYDGHDYRSVLEIYHYDEDGEEEELEHLTDLCIDVTTCAVQGCDTWSFISDQVAIRLDNAEISYTGLHFSDDEPSI*	0.391472868217	NA	NA	NA	NA	NA	NA	NA	NA	NA	NA	NA	NA	NA	NA	NA
camera	CAM_PROJ_GOS.read	JCVI_READ_850003	attC_site	946	1020	+	33.2	75	1	attC_2	284	2.880036	946	953	958	966	999	1006	1014	ACATAACAAGTCGTTCGTGTGGGATTTTTCGCTACGCTGCGCTTCCCAAAAATCCTCACCACTCAAACGTTAAAT	NA	NA	NA	NA	NA	NA	NA	NA	NA	NA	NA	NA	NA	NA	NA	NA	NA	NA	NA
camera	CAM_PROJ_GOS.read	JCVI_READ_856778	CDS	56	265	+	16.6	210	ini0	CDS_1	NA	NA	NA	NA	NA	NA	NA	NA	NA	NA	NA	ATGAAACTAGGAACTAAAATTGGTTTGTCATTCAGCTTTATTGGCTGTGCTGTCGGCGCTTACTTCGGTCTATCTCCTGTTTACTCTCAATTACAATCTGGTGTGTTATCGGGTTTAGAAGCCGGTCTAACCTTCAGTATCACGGGTATCTTTATTGGTAGTGTATTGGCTACTGCTAGCATTCTTTCTTCGAATAAGCATGCCACATAA	MKLGTKIGLSFSFIGCAVGAYFGLSPVYSQLQSGVLSGLEAGLTFSITGIFIGSVLATASILSSNKHAT*	0.409523809524	NA	NA	NA	NA	NA	NA	NA	NA	NA	NA	NA	NA	NA	NA	NA
camera	CAM_PROJ_GOS.read	JCVI_READ_856778	attC_site	260	367	+	20.6	108	-5	attC_1	0	2.393601	260	267	272	280	349	356	361	ACATAACAAGCCAATAAACACACTCACTTCGTTCGCTGGGACGCATACACGCGGGGCGGCTTCGCCATTATGCCCCACATGTCTGCGCCCGTTATTGGAAAGTTAGGT	NA	NA	NA	NA	NA	NA	NA	NA	NA	NA	NA	NA	NA	NA	NA	NA	NA	NA	NA
camera	CAM_PROJ_GOS.read	JCVI_READ_856778	CDS	387	611	+	17.5	225	20	CDS_2	NA	NA	NA	NA	NA	NA	NA	NA	NA	NA	NA	ATGGATTCTATATTTGCAGGTGTTGGCGCGATCGGTGCGCTATTTTATTTGATACTCATTTTGCTTTGGATTGCTGTGCCTATTTTTGTCTTTCTGATATCTAAGAGAGTAAAAAATATCAGGGACATGGGGGTTGAGTATGGCAAGGAGCTCAAAGAACTAAATGCTAGCGTTAAATATTTAAAACGTAAGTACAATGAGTCCGTCGATATATCGCAAGAATAG	MDSIFAGVGAIGALFYLILILLWIAVPIFVFLISKRVKNIRDMGVEYGKELKELNASVKYLKRKYNESVDISQE*	0.377777777778	NA	NA	NA	NA	NA	NA	NA	NA	NA	NA	NA	NA	BAC0696|merT|sp|P08656|MERT_STAAU	26.67	53.91
camera	CAM_PROJ_GOS.read	JCVI_READ_856778	attC_site	652	759	+	24.1	108	41	attC_2	285	3.753490	652	659	664	672	741	748	753	ACCTAACAACCCAATCAACACACTCACTACGTTCGCTGGGACGCATACACGCGGGGCGGCTGCGCCATTATGCCCCACATGTCTGCGCCCGTTATTGGAAAGTTAGGC	NA	NA	NA	NA	NA	NA	NA	NA	NA	NA	NA	NA	NA	NA	NA	NA	NA	NA	NA
camera	CAM_PROJ_GOS.read	JCVI_READ_902824	attC_site	33	148	-	23.0	116	ini0	attC_2	0	6.947154	148	141	136	128	52	45	39	GCATAACGCCCCGCTTAGGGGCAATAACACGTAGGCTAAAATACCAAGCGAAGCGCAGGGAGCCTACGTGTTATTGTCCCAGGGAGCTTGCGACCGACTACAGCGGATTGTTAGGT	NA	NA	NA	NA	NA	NA	NA	NA	NA	NA	NA	NA	NA	NA	NA	NA	NA	NA	NA
camera	CAM_PROJ_GOS.read	JCVI_READ_902824	CDS	143	556	-	13.6	414	-5	CDS_2	NA	NA	NA	NA	NA	NA	NA	NA	NA	NA	NA	TTGTTTAAGGTTGGTTTAGCGTTTTTTATCTTTGGCCTAGGCTCTCTAACAGCAGATGTATTTAACGATTGGACGCTTTTCTCTGCTTGGATTAATGGCAAAGAAAGTTCTTTTCAAGTATCCGAGAAAGCTTTTACGGACCCTAATCAAGGGTTTCGCGCCAACGGTCCTGAATTATTCATCCACCACACTAACCCACCAACTGGTATTTTGGTTTACTCGCAAAAACTATTGCCCGCTCAAACCACTGTAGAGTGTAAGCTTTCTGGTAATATTTGCTTTTCAAATACATATTCAACTCTAAGCTTTCTCAATCAAAGTGTTGTCACTGGTATTTATTTGCATATATTGTTGTTAGTTCTTGGTGCTGGTTTTATCAGTGCTCACTTTCTGCGTAGA…	MFKVGLAFFIFGLGSLTADVFNDWTLFSAWINGKESSFQVSEKAFTDPNQGFRANGPELFIHHTNPPTGILVYSQKLLPAQTTVECKLSGNICFSNTYSTLSFLNQSVVTGIYLHILLLVLGAGFISAHFLRRTTVT*	0.391304347826	NA	NA	NA	NA	NA	NA	NA	NA	NA	NA	NA	NA	NA	NA	NA
camera	CAM_PROJ_GOS.read	JCVI_READ_902824	attC_site	576	644	-	40.5	69	20	attC_1	428	3.449454	644	637	632	624	595	588	582	ACCTAACACTTTCGATAAGCGGTAGCTGGGCGCTTTTCCCAGATATCCGTCTTCATCGATTTGTTATAG	NA	NA	NA	NA	NA	NA	NA	NA	NA	NA	NA	NA	NA	NA	NA	NA	NA	NA	NA
camera	CAM_PROJ_GOS.read	JCVI_READ_902824	CDS	639	944	-	20.6	306	-5	CDS_1	NA	NA	NA	NA	NA	NA	NA	NA	NA	NA	NA	GTGATTAACTACGATCCAGAAATTGAAATGTTTAGAGGCGAGTTTATAAACCTAAATGGAGGCGCAGACTTTTACGCTGCCGATATAAAAGGCTTGCAAGAAGAGGGAGCAACTTCATTGAAGGTGTTTCTAAAAATGTGCAAGGAAGATGGCGTCTCTCCTAAGAAAAATTATTCAGGTAAATTCAATGTTCGTATAAGCCCAGCTCTGCATGAACATTTGGTTATCAAGGCCTCGGCAACCGGTAAAAGTATTAACCAAATTGTTGTAGAGTCGTTATCGCACAACGTCGGTAGCGAGCTATAA	MINYDPEIEMFRGEFINLNGGADFYAADIKGLQEEGATSLKVFLKMCKEDGVSPKKNYSGKFNVRISPALHEHLVIKASATGKSINQIVVESLSHNVGSEL*	0.40522875817	R	NOG.COG4226.meta_raw	NA	NA	-	PF05534	NA	NA	NA	NA	NA	NA	NA	NA	NA
camera	CAM_PROJ_GOS.read	JCVI_READ_904217	CDS	73	261	-	12.6	189	ini0	CDS_1	NA	NA	NA	NA	NA	NA	NA	NA	NA	NA	NA	GTGATAATAGGTCGAACTAAGCAAGCGTTAATCATTACTGAAAAAAGAGCAAGTAGAGTAAGAAAATTGATAGTTTCGAAAGATGTAAAAAAACCAACAAGTGCCGCAGATGCAACAGTAATAAAAGAGTATGTATTAAACCATTGGATGTTCTTTCTAAGAACTGAAATTTCATTTTCATTGGCGTAA	MIIGRTKQALIITEKRASRVRKLIVSKDVKKPTSAADATVIKEYVLNHWMFFLRTEISFSLA*	0.322751322751	NA	NA	NA	NA	NA	NA	NA	NA	NA	NA	NA	NA	NA	NA	NA
camera	CAM_PROJ_GOS.read	JCVI_READ_904217	attC_site	311	421	+	26.8	111	50	attC_1	0	9.231865	311	318	323	331	403	410	415	GCATAACAAAACGCTCAAGTCGCATCCCGCTGCGCGGGCTGCTGGGACAAATATACAATGCGGCTTCGCCATTTTCGCATTGTACATTTGCCCCTTAGCTTAGTGTTATGC	NA	NA	NA	NA	NA	NA	NA	NA	NA	NA	NA	NA	NA	NA	NA	NA	NA	NA	NA
camera	CAM_PROJ_GOS.read	JCVI_READ_904217	CDS	620	808	-	12.6	189	199	CDS_2	NA	NA	NA	NA	NA	NA	NA	NA	NA	NA	NA	GTGATAATAGGTCGAACTAAGCAAGCGTTAATCATTACTGAAAAAAGAGCAAGTAGAGTAAGAAAATTGATAGTTTCGAAAGATGTAAAAAAACCAACAAGTGCCGCAGATGCAACAGTAATAAAAGAGTATGTATTAAACCATTGGATGTTCTTTCTAAGAACTGAAATTTCATTTTCATTGGCGTAA	MIIGRTKQALIITEKRASRVRKLIVSKDVKKPTSAADATVIKEYVLNHWMFFLRTEISFSLA*	0.322751322751	NA	NA	NA	NA	NA	NA	NA	NA	NA	NA	NA	NA	NA	NA	NA
camera	CAM_PROJ_GOS.read	JCVI_READ_904217	attC_site	858	967	+	24.5	110	50	attC_2	437	7.401149	858	865	870	878	949	956	961	GCATAACAAAACGCTCAAGTCGCATCCCGCTGCGCGGGCTGCTGGGACAATATACAATGCGGCTTCGCCATTTTCGCATTGTACATTTGCCCCTTAGCTTAGTGTTATAA	NA	NA	NA	NA	NA	NA	NA	NA	NA	NA	NA	NA	NA	NA	NA	NA	NA	NA	NA
camera	CAM_PROJ_GOS.read	JCVI_READ_904218	attC_site	78	182	-	26.7	105	ini0	attC_3	0	6.927477	182	175	170	162	97	90	84	GCCTAACACTAAGCTTTGGGGCGCTAACATGGGGCTATAATCGCGAAGCGGCCCCGTGTTAGCGTCCCAGCGACCGAAGGGAGTGCCAACAGCGTTTTGTTAGGC	NA	NA	NA	NA	NA	NA	NA	NA	NA	NA	NA	NA	NA	NA	NA	NA	NA	NA	NA
camera	CAM_PROJ_GOS.read	JCVI_READ_904218	CDS	277	420	+	11.9	144	95	CDS_3	NA	NA	NA	NA	NA	NA	NA	NA	NA	NA	NA	ATGCCAGATGTAAACGCCATTGCTGGACAAAAGAGCGAGTTTATAAAACTGGTGATGTTGAAGGTTGGCGTGTCGGTGTTGATGAAAAGCGCGTTGCTAAAGCCGTTGAACCAACCGAGAAAGCTAGCCGCGAACACGACCTAG	MPDVNAIAGQKSEFIKLVMLKVGVSVLMKSALLKPLNQPRKLAANTT*	0.486111111111	NA	NA	NA	NA	NA	NA	NA	NA	NA	NA	NA	NA	NA	NA	NA
camera	CAM_PROJ_GOS.read	JCVI_READ_93530	attC_site	379	459	-	23.5	81	ini0	attC_2	0	5.376252	459	452	447	439	397	390	385	GCCTAACGCTCGCCTAAACGGCGAGAAACCTGTTGCGAATCCAGCGGCCGCAGGCCTCGATGTTTAAGGCGCTTGTTATGC	NA	NA	NA	NA	NA	NA	NA	NA	NA	NA	NA	NA	NA	NA	NA	NA	NA	NA	NA
camera	CAM_PROJ_GOS.read	JCVI_READ_93530	CDS	465	893	-	33.7	429	6	CDS_2	NA	NA	NA	NA	NA	NA	NA	NA	NA	NA	NA	ATGAAATCTAGTTTTGTCTTAATATCATTAATGTTTCTTTCAGGTTGTGCATCTGTCCCTAAGTCAGTGGATGAACTGAGAGCCGCAGGTAAAGCTAAAAGCAGTTTTTGCTCAAATAAGCCATTTAATGAAACTGTTGAGTTAATTGAGAGGCAAGTAAAAAAATGCTTCGCGCATGGTAAGCAAGATATTTATGGTGGTACAAGCGATACGTTTATCGAAAAAATTGAAGCTGATAGTAATTCAATTACATTAGCTTCAGTTGCCCATGTAAATTGGAATAGATTTTACCAAATTATAGTTGATGTAAGTTCTCAGGATAAATGTCCAGCTTTTGTTGAAGCTTATGGTATGTCCAGTAACTGGTCTAAAACAACTGGTTTGGTTCAGGGTTGGATA…	MKSSFVLISLMFLSGCASVPKSVDELRAAGKAKSSFCSNKPFNETVELIERQVKKCFAHGKQDIYGGTSDTFIEKIEADSNSITLASVAHVNWNRFYQIIVDVSSQDKCPAFVEAYGMSSNWSKTTGLVQGWIGGNNLDKCD*	0.356643356643	NA	NA	NA	NA	NA	NA	gnl|FM866966|idb|c5741|uncultured_bacterium|orf	32.143	50.0	NA	NA	NA	NA	NA	NA
camera	CAM_PROJ_GOS.read	JCVI_READ_964296	attC_site	37	152	-	26.3	116	ini0	attC_2	0	8.900404	152	145	140	132	55	48	43	GTATAACTTTTAAATAAGGGGCGCAGGCATGTGGGGCTAAATTCCGAACGAAGTGAGCAGCCCACATGTATGCGTCCCAGCCCGCGCAGCGGGCGAACTTGATTTTTTTGTTATGT	NA	NA	NA	NA	NA	NA	NA	NA	NA	NA	NA	NA	NA	NA	NA	NA	NA	NA	NA
camera	CAM_PROJ_GOS.read	JCVI_READ_964296	CDS	154	537	-	25.9	384	2	CDS_2	NA	NA	NA	NA	NA	NA	NA	NA	NA	NA	NA	ATGCGGTTAATTTTTTTATTACTTCTATTAGTCAATTTTGGCTGTCTTGCCTCATCCTGCATAGTAACCGATGAAATGCGCGCACAGTTCAATTCTAAACATGTCGAAGATGTTGCTATTGAAACAGCCCTTAGAGATTCAAAATTCTCTGTAACTATTAAATTACCAGAGAGCATTGAAGGTCAAAGTTCTTATTCAGTTCGGCTGGTATCAGACAGCCTTGAAGAACCAACATTCACCTTCCCTCTAGACTTGTATGAAGAAGATAACAAAACAAAGGCATGGTATGAAATAGATGCTGGGCTTGTGAGAAAGCACTTCGTAGTGGTCAGCTTAAATGACTATTGTGCTCCTAGCATATTCAAGGAAGTTTTTTACCAATGA	MRLIFLLLLLVNFGCLASSCIVTDEMRAQFNSKHVEDVAIETALRDSKFSVTIKLPESIEGQSSYSVRLVSDSLEEPTFTFPLDLYEEDNKTKAWYEIDAGLVRKHFVVVSLNDYCAPSIFKEVFYQ*	0.380208333333	NA	NA	NA	NA	NA	NA	NA	NA	NA	NA	NA	NA	NA	NA	NA
camera	CAM_PROJ_GOS.read	JCVI_READ_964296	attC_site	556	642	-	52.3	87	19	attC_1	404	7.985739	642	635	630	622	574	567	562	ACATAACACCTAGCTAAGGGGCAATTACATGGCGCTATAATGCCGAAGGCGCGCCATGTAATTGTCCCCTTGAGCGCCTTGTTATGT	NA	NA	NA	NA	NA	NA	NA	NA	NA	NA	NA	NA	NA	NA	NA	NA	NA	NA	NA
camera	CAM_PROJ_GOS.read	JCVI_READ_964296	CDS	645	845	-	6.7	201	3	CDS_1	NA	NA	NA	NA	NA	NA	NA	NA	NA	NA	NA	GTGAGTATGAGCGTTACCCCTGTTGGAATGTTCTTACCGTTGCTCATCCTTCTACCCGTCCTGTTAACGGCATTTTCATCAAAAGCTAGCGGCTCTGAAAAAGTGGGCTGGGTTATTCTAGTTTTCTTTACATCGTGGTTAGGTTTTGCGGCGTTTCTAATAGTTAAAAGCATGTCAGCAAAGCCGAATGAAACAGCTTAA	MSMSVTPVGMFLPLLILLPVLLTAFSSKASGSEKVGWVILVFFTSWLGFAAFLIVKSMSAKPNETA*	0.432835820896	NA	NA	NA	NA	NA	NA	NA	NA	NA	NA	NA	NA	NA	NA	NA
camera	CAM_PROJ_GOS.read	JCVI_READ_97420	attC_site	321	405	-	24.9	85	ini0	attC_2	0	13.273258	405	398	393	385	340	333	327	CACTAACGCTTTGGTTTAGCGGCGGCCTGTAAAGGCCGTCCGGTTGAGGCCGCAGGCCGGAACAACCTACAACCAATTGTTAGGC	NA	NA	NA	NA	NA	NA	NA	NA	NA	NA	NA	NA	NA	NA	NA	NA	NA	NA	NA
camera	CAM_PROJ_GOS.read	JCVI_READ_97420	CDS	423	716	-	21.7	294	18	CDS_2	NA	NA	NA	NA	NA	NA	NA	NA	NA	NA	NA	ATGAAAAAGAACCTAGCCACATTACTTCTCGCTATTTCCTTAACCCCAGCCACCTTGTGGGCCCAAGGTACAACCTACGGCCCAAACGGCGAAATCTACATTCATACACCAGGCGCAACCTATGGCCCGAGTGGCGATACTTATATTCATACCCCGAATGCTACCTATGGGCCAAGCGGAGAAACTTATATCCATACACCCGGCGCGACATACGGGCCAAATGGTGATACCTATATTCACACCCCAGGTGCAACCTATGGCCCGAATGGAGAAACCTGGATTCATTCGGATTGA	MKKNLATLLLAISLTPATLWAQGTTYGPNGEIYIHTPGATYGPSGDTYIHTPNATYGPSGETYIHTPGATYGPNGDTYIHTPGATYGPNGETWIHSD*	0.5	NA	NA	NA	NA	NA	NA	NA	NA	NA	NA	NA	NA	NA	NA	NA
camera	CAM_PROJ_GutlessWorm.read	GUTLS_WRM_ELBA_READ_1432852795	attC_site	164	267	-	29.3	104	ini0	attC_2	0	4.065800	267	260	255	247	183	176	170	GCATAACGGTTGAGGTAAGCAGCGGCTTAAATAAATCTCAAGCCTGCACAGCCTTTACGTAAAACCGCGATTTTCACGCCGTCTGCTTCACTGATTTGTTCGCC	NA	NA	NA	NA	NA	NA	NA	NA	NA	NA	NA	NA	NA	NA	NA	NA	NA	NA	NA
camera	CAM_PROJ_GutlessWorm.read	GUTLS_WRM_ELBA_READ_1432852795	CDS	237	635	-	17.0	399	-30	CDS_2	NA	NA	NA	NA	NA	NA	NA	NA	NA	NA	NA	ATGAAAGGCAAATCAGTACCCACTAAAAATGATCTTGATATTAAATGGCCGTCAGAAAAGCTGGTTGATTCAATAGGTTTCCGGACCAAGGCTGGAAATAGAATAAAGGATTATCTGAATGATCATAGCATTCTGGAATTAAGCCTCAGGGAGCTTATAGACCTGTTTCTCCCGCCAGCATCAAACAGTTTTAAAAGCGAATATGAATTTTGGGTGGACATTCCGATTTTGAAACAACCTCAGTTCGGGCCATACTTATATGACTCTGCACTTTTAACGTTGACTGAGGCTGAATTAGGCGCAGCATTTAGAGCAGAGTGGATGCAGCGTATTTATTCATTGAAGCTTCATGAGTTGAGACACCGACCGGCGAACAAATCAGTGAAGCAGACGGCGTGA	MKGKSVPTKNDLDIKWPSEKLVDSIGFRTKAGNRIKDYLNDHSILELSLRELIDLFLPPASNSFKSEYEFWVDIPILKQPQFGPYLYDSALLTLTEAELGAAFRAEWMQRIYSLKLHELRHRPANKSVKQTA*	0.421052631579	NA	NA	NA	NA	NA	NA	gnl|AM911760|idb|c7211|uncultured_bacterium|orf	28.571	68.46	NA	NA	NA	NA	NA	NA
camera	CAM_PROJ_GutlessWorm.read	GUTLS_WRM_ELBA_READ_1433453787	attC_site	110	168	-	45.4	59	ini0	attC_2	0	2.170060	168	161	156	148	129	122	116	GGCTAACGGTTGAGCTGAGACGCGCGTGGTTCGCGTCGTTCTCAAGCGCCTTGTTATAT	NA	NA	NA	NA	NA	NA	NA	NA	NA	NA	NA	NA	NA	NA	NA	NA	NA	NA	NA
camera	CAM_PROJ_GutlessWorm.read	GUTLS_WRM_ELBA_READ_1433453787	CDS	169	420	-	6.8	252	1	CDS_2	NA	NA	NA	NA	NA	NA	NA	NA	NA	NA	NA	TTGACTTATAAGATTTATTTCAAAAAGTCTGTTGGGCGTGATCTGAAAAAAATCAGTAAGGAACAAGTAGAGAGGATTCTTCTTAAAATTGAAGAAACTCTGTTGAAGAACCCAGAAAGGTACCCTTCATTATCTGGAAAATTTGCCGGGCTCAGAAAGTTTCGAGTTGGCGATTATCGGATAATATTCACAATCCTCGATGACACAGTTCTAATACTTAGGGTAAGTCACCGCAAAGAATCATATAGATAA	MTYKIYFKKSVGRDLKKISKEQVERILLKIEETLLKNPERYPSLSGKFAGLRKFRVGDYRIIFTILDDTVLILRVSHRKESYR*	0.361111111111	V	NOG.COG2026.meta_raw	Mobile_and_extrachromosomal_element_functions	TIGR02385	-	PF05016	gnl|NC_012580|idb|c7572|Vibrio_cholerae_M66-2|orf	31.868	86.6	NA	NA	NA	BAC0697|merT|tr|Q7DHE5|Q7DHE5_BACCE	25.86	58.16
camera	CAM_PROJ_GutlessWorm.read	GUTLS_WRM_ELBA_READ_1433453787	CDS	410	628	-	24.5	219	-10	CDS_2	NA	NA	NA	NA	NA	NA	NA	NA	NA	NA	NA	ATGAGTACCGCAATATCTGTACGCATCCGAGATGACCTTGCGTCAAAACTATCCGAAATATCAAAAGAAACTGAAAGACCTAAATCCTTTCACGTTCAGAAGGCGATTGAGGCATACCTTTCAGAGATAGCCGACCTGCAAATAGCCCTTGATCGGTTACACGACCCATCTGACCCGGTAGTTAGTCTTGAAAATATGAGGAAAAACATTGACTTATAA	MSTAISVRIRDDLASKLSEISKETERPKSFHVQKAIEAYLSEIADLQIALDRLHDPSDPVVSLENMRKNIDL*	0.420091324201	R	NOG.COG4710.meta_raw	NA	NA	-	PF12651	NA	NA	NA	NA	NA	NA	NA	NA	NA
camera	CAM_PROJ_GutlessWorm.read	GUTLS_WRM_ELBA_READ_1433458558	CDS	392	772	+	11.2	381	ini0	CDS_2	NA	NA	NA	NA	NA	NA	NA	NA	NA	NA	NA	ATGAATAAGCCATTTCTGTTCACAGAGAACCAAAGTGCAATTAGTCGGCTTACCAAGAAACTGGAAGATCTAAAGCTAAGTGTCCATGCCGTAAAATCATCAGAGTCTGCTTACATCCCTGCAAGAATGTCCATCAACTGCCCTTGGATGCACGAGCAAAAGTTCGAGATAGTCTGGAACCGCACATGGCGGCCAGATGGCATGCAAATGGAAGACGAATATGTTACTATAGATTTGGATGGATTAGAAGTGTGGCGTGTAAATATCAGGGAAATGTTTGATAGAAAATTATCTCAGCCATTGGCGGATGAAATAGTCGAACAGTTGGTACACGGCGTGAATTCTGCTATTCACAATAAACATACGAACTCGAAGACCTAA	MNKPFLFTENQSAISRLTKKLEDLKLSVHAVKSSESAYIPARMSINCPWMHEQKFEIVWNRTWRPDGMQMEDEYVTIDLDGLEVWRVNIREMFDRKLSQPLADEIVEQLVHGVNSAIHNKHTNSKT*	0.422572178478	NA	NA	NA	NA	NA	NA	NA	NA	NA	NA	NA	NA	NA	NA	NA
camera	CAM_PROJ_GutlessWorm.read	GUTLS_WRM_ELBA_READ_1433458558	attC_site	767	871	+	40.7	105	-5	attC_2	384	7.672454	767	774	779	787	852	859	865	ACCTAACCAATCAGTGAACCAGACCGGAAAAACTATGCGGTTTTGCGTAAAAGTCATTGCTGGCGCGAAGGCCAGATTGCCGGCTGGTTACCTCAACCGTTGGGC	NA	NA	NA	NA	NA	NA	NA	NA	NA	NA	NA	NA	NA	NA	NA	NA	NA	NA	NA
camera	CAM_PROJ_GutlessWorm.read	GUTLS_WRM_ELBA_READ_1433459859	attC_site	195	264	-	44.6	70	ini0	attC_2	0	11.532393	264	257	252	244	214	207	201	AACTAACGGTTGAGTTAAGGGGTTGGGCGCGGCCGTTTGTGCCCAATCCCTCTTCAATGATTTGTTATGT	NA	NA	NA	NA	NA	NA	NA	NA	NA	NA	NA	NA	NA	NA	NA	NA	NA	NA	NA
camera	CAM_PROJ_GutlessWorm.read	GUTLS_WRM_ELBA_READ_1433459859	CDS	277	720	-	38.2	444	13	CDS_2	NA	NA	NA	NA	NA	NA	NA	NA	NA	NA	NA	ATGTGTAAAATGATAAAAACATTGATACATACATTTCCTACTTGCCTAATAGCATTTTTCGCTCTCACAAATTTAATCGTTACGAAAATTGCGAGTGCTGGGCCTCATACACTTCCTCCCGAAAATTATACCTCAACAACAATGTCTGTTTTAAAAAGACGCATTTTGACTCACGCAGAAATTCACAATGAATTACCTAAATCATTGCACCGTTTGATTGAAATAGAATCGTTTTATAATGGGATTACTGACTATTGGGGAAATGAAATCACATATTCAGTATTAGAAAACGAAGTTACATTGCGTAGCAATGGAAAAGACAAAAAGCCAGGTGGAAATGGAGTTAATAAAGATGTTATTGGTGTATTTGAGGCTAAGACATCTGACGGTGTTTGGGCA…	MCKMIKTLIHTFPTCLIAFFALTNLIVTKIASAGPHTLPPENYTSTTMSVLKRRILTHAEIHNELPKSLHRLIEIESFYNGITDYWGNEITYSVLENEVTLRSNGKDKKPGGNGVNKDVIGVFEAKTSDGVWADPNNDVKWVKQPLH*	0.353603603604	NA	NA	Cellular_processes	TIGR01710	-	PF08334	NA	NA	NA	NA	NA	NA	NA	NA	NA
camera	CAM_PROJ_GutlessWorm.read	GUTLS_WRM_ELBA_READ_1433462559	attC_site	280	342	-	46.9	63	ini0	attC_2	0	8.986940	342	335	330	322	299	292	286	GCATAACGTTTGAACTAAGAGGCGCCGCGGTCTTTGGCGTCCCCCTTAAGTGATATGTTATAA	NA	NA	NA	NA	NA	NA	NA	NA	NA	NA	NA	NA	NA	NA	NA	NA	NA	NA	NA
camera	CAM_PROJ_GutlessWorm.read	GUTLS_WRM_ELBA_READ_1433462559	CDS	349	843	-	19.5	495	7	CDS_2	NA	NA	NA	NA	NA	NA	NA	NA	NA	NA	NA	ATGAAAAAAGCACACTTCTACATATACTTTCTGCTTGTTTTCGGAATTTCACAGATTTGCCTTGCTACAGAGGCCACAAAAACTCTGCAATATACCAAGAATATCAGTTCTGGTCATGAAAAGGTCCAGTTACGAATTGAACTTAGAAAATATGACCCTGCTCGAAAAGATGATTCGAAGATTCCTTGTCCATACTTTGGTGACATACCCCCAACAAAACCTCAATATATAATCAAGAGTTTCAATGTCAGGTGGAATGACAATCCAATAAATGTCCCAAAAAAAATGTATTATGATCTTTATGATCCGGTGCTCAGGGAAAGATTAGGATTTTGGGATGATATGTACGGAGTATTTGCATCTCTTGGGTCTGGTAGTGAGTCGCTACTAATAGAGATG…	MKKAHFYIYFLLVFGISQICLATEATKTLQYTKNISSGHEKVQLRIELRKYDPARKDDSKIPCPYFGDIPPTKPQYIIKSFNVRWNDNPINVPKKMYYDLYDPVLRERLGFWDDMYGVFASLGSGSESLLIEMNSISKGCRNYKVWIVIRKDGNHTRFMDNSLP*	0.367676767677	NA	NA	NA	NA	NA	NA	NA	NA	NA	NA	NA	NA	NA	NA	NA
camera	CAM_PROJ_GutlessWorm.read	GUTLS_WRM_ELBA_READ_1433465134	CDS	218	763	+	32.5	546	ini0	CDS_2	NA	NA	NA	NA	NA	NA	NA	NA	NA	NA	NA	ATGCAGAAAAAGCAATCAAAAAATCAAACCTGGATTGACGTTAAACGTACGGTAAAGAAACTTGAGGTTTCCCAACTGGTTGAACTGATAAAAGACCTTTACCAACTTTCAGATGAAAATAAGACTTTTCTTCACGCACGGTTTCAAGCAGGAAGTGCTACTCTCAGCAAATACAAAAAGATTATTTCTCAGTCTCTATATCCGGATATTTTTGAGAATGACGACGATTTCGACTATGAGGGGGCCAAAAAAACCATAGTGGCCTATGCAAAAGCGACAAACGACAATAAAGGAACCGCAGATTTGATGATATATTACGTAGAATGCGGAAATAGATTCACCATTGATTATGGTGACATTAATGAGAGGTTTTACAATGAACTCGTTGAGATGTATAGA…	MQKKQSKNQTWIDVKRTVKKLEVSQLVELIKDLYQLSDENKTFLHARFQAGSATLSKYKKIISQSLYPDIFENDDDFDYEGAKKTIVAYAKATNDNKGTADLMIYYVECGNRFTIDYGDINERFYNELVEMYRGAIKSVRELPKSKQATFRKRLEKIMNSADGIGWGYYDDLCHFYYETFE*	0.368131868132	NA	NA	NA	NA	NA	NA	NA	NA	NA	NA	NA	NA	NA	NA	NA
camera	CAM_PROJ_GutlessWorm.read	GUTLS_WRM_ELBA_READ_1433465134	attC_site	775	877	+	23.5	103	12	attC_2	568	0.657448	775	782	787	795	859	866	871	ACAGAACCAATCGCTTAACCTAACCGGGAAAACTATGCCNGTTCGCGTATAATTCAATACAGGTCCAAATATCCAGCGCCGGTAGGTTAGCTTCACGTTCGGC	NA	NA	NA	NA	NA	NA	NA	NA	NA	NA	NA	NA	NA	NA	NA	NA	NA	NA	NA
camera	CAM_PROJ_GutlessWorm.read	GUTLS_WRM_ELBA_READ_1433469338	attC_site	163	229	-	34.7	67	ini0	attC_2	0	6.246329	229	222	217	209	182	175	169	TCCCAACGCTTGAGTTAAGGGGTTGGGCGCGTTCTATGCCCAATCCCTCTTAGATGATTTGTTAGGG	NA	NA	NA	NA	NA	NA	NA	NA	NA	NA	NA	NA	NA	NA	NA	NA	NA	NA	NA
camera	CAM_PROJ_GutlessWorm.read	GUTLS_WRM_ELBA_READ_1433469338	CDS	224	721	-	28.2	498	-5	CDS_2	NA	NA	NA	NA	NA	NA	NA	NA	NA	NA	NA	ATGGCATGCACAGATATCATATTCCGACCAATTGGAACAATACACTCCGCGCATAAGGAACTCGACAAAATCCTAATTCAGCCTGTGTTTGCCAACGGTATTAAAGGCAAAGTCGTTCTAAAGCCCGAGTTCATTGATGGAATTTTAAACCTTCAAGCCTTTTCGCACATTTACCTCTTCTATTATTTTCACATGTCACAAAAGACCCGCCTCCATGTAAAGCCTTACCTGTCTGATGAAGAGCAGGGCATATTTGCAACCCGCGCACCACACCGGCCCAACAAACTGGGAATGAGTTTGGTGCGTTTAGCCTCTATTGAAGGCGACACTCTTTACATAGAAGATATGGATATCGTAGATGGAGCACCACTTATTGATATCAAGCCATACATAAAGCGA…	MACTDIIFRPIGTIHSAHKELDKILIQPVFANGIKGKVVLKPEFIDGILNLQAFSHIYLFYYFHMSQKTRLHVKPYLSDEEQGIFATRAPHRPNKLGMSLVRLASIEGDTLYIEDMDIVDGAPLIDIKPYIKRFDLRRSVRSGWHDEISEDTVSARGRRNYDRGP*	0.451807228916	J	NOG.COG1720.meta_raw	Unknown_function	TIGR00104	-	PF01980	NA	NA	NA	NA	NA	NA	NA	NA	NA
camera	CAM_PROJ_GutlessWorm.read	GUTLS_WRM_ELBA_READ_1433471081	attC_site	271	375	-	22.0	105	ini0	attC_2	0	4.962829	375	368	363	355	290	283	277	ACAGAACGGTTGAGGTAACCAGCCGGCAATCTTGCCTTCGCGCTAGCACGGACCTTTACGCAAAACCGCATAATTTTCCCGGTCTGGTTCAGCGATTGGTTAGCC	NA	NA	NA	NA	NA	NA	NA	NA	NA	NA	NA	NA	NA	NA	NA	NA	NA	NA	NA
camera	CAM_PROJ_GutlessWorm.read	GUTLS_WRM_ELBA_READ_1433471081	CDS	376	750	-	20.4	375	1	CDS_2	NA	NA	NA	NA	NA	NA	NA	NA	NA	NA	NA	ATGATGACGAAGAAAAGATTGTATTATCGAGAGTCTGTAGTCAGTCTTCTACGGAAATTAGCGGCTGAATCACCAGGCGAATCATTCGACGAGTTAGTGTGTGGTTGGTTTGACGATCTCTACTTGCCTGGCTTTGATCCTGAGGACTGTAATCCTGGAGTTCACGAGAAGGGTGTCATGGAATTCAATAATTGTTTTCATTTAAAAGAATTACAGGCCCTTGAATTGTTCCATCGAACTTTTGGTGAACAGATAAAATATATTCCAGACAACATTCAATATCAGGAAATGACGACGAACCAATACTGGCAGAATATCAGGCAGGCCGCATCAAAGGCGTTAGAGGAATTCTACGATATAAAGGAAATGGGCTGA	MMTKKRLYYRESVVSLLRKLAAESPGESFDELVCGWFDDLYLPGFDPEDCNPGVHEKGVMEFNNCFHLKELQALELFHRTFGEQIKYIPDNIQYQEMTTNQYWQNIRQAASKALEEFYDIKEMG*	0.410666666667	NA	NA	NA	NA	NA	NA	NA	NA	NA	NA	NA	NA	NA	NA	NA
camera	CAM_PROJ_GutlessWorm.read	GUTLS_WRM_ELBA_READ_1433482360	attC_site	70	171	-	44.1	102	ini0	attC_2	0	5.700467	171	164	159	151	89	82	76	ATATAACGTCTGAGCTCAGCTGCATGCCGTCAGGCTGGCGCGCGGGTTGCGCAAGCAAGGCGCGTGACAGTTAGGCACGTCTGCTGCAGCGATTTGTTATAA	NA	NA	NA	NA	NA	NA	NA	NA	NA	NA	NA	NA	NA	NA	NA	NA	NA	NA	NA
camera	CAM_PROJ_GutlessWorm.read	GUTLS_WRM_ELBA_READ_1433482360	CDS	191	580	-	7.5	390	20	CDS_2	NA	NA	NA	NA	NA	NA	NA	NA	NA	NA	NA	ATGGACATCATTCTGTTTTTACCAATTCTGGGTCTAGTCATACTTATTCTGATTGCCATTTTTTATGATAAAATAATGTCATATATCTCCTTTTCCAAAGAATCTATGTTCTCTGAGATTTTTCAATCAAAAGGATTGCCACGTTGGGAGATAAAGCCATTTCAATTCTTACTCAGTATATTTTTTCTTTGCATGGGGACATATTCATTCTTTGAAAGCCCTCATTTCAAGAACTGGGGACCAGGCTTGCTAATACCAGATAAATATGGAGCACCCGTGCATAATTACGCTTTTGGCTTATTAGGATTGTTTTTGGGAATCTATCTTCTACGAGGCTCATTCAAAAGAATCGGAGGTTCTCAGAAAAAAAATGATGTGAACACAGAATAG	MDIILFLPILGLVILILIAIFYDKIMSYISFSKESMFSEIFQSKGLPRWEIKPFQFLLSIFFLCMGTYSFFESPHFKNWGPGLLIPDKYGAPVHNYAFGLLGLFLGIYLLRGSFKRIGGSQKKNDVNTE*	0.353846153846	NA	NA	NA	NA	NA	NA	NA	NA	NA	NA	NA	NA	NA	NA	NA
camera	CAM_PROJ_GutlessWorm.read	GUTLS_WRM_ELBA_READ_1433483588	CDS	189	509	+	10.9	321	ini0	CDS_2	NA	NA	NA	NA	NA	NA	NA	NA	NA	NA	NA	GTGTTCGAAATGTCGAAAATCTCTATTTACATAAATGAAAACGCACCCACAACCGAAACCGTTAGAGTTTTGCGTCCAATAACAGGTGAGAGTATTTCTTACCTCCAGAGGGCAATCGCAACTGAACAGCCCGTATATAGGTGCGAACTTTTTTTGAACGACTTTGCAGATGTCGCGGATACTCTGAGATCGATCGTGATGGACCTCGACTCCACAGGCGTTCATTTCACGATTACTGAGGAAATCAAGGGAGCTGAAGAGACGATCACGAAGGAAATCCTACTTAAAATTCTGTCGGATTCAGAGAGTTACAGATTATGA	MFEMSKISIYINENAPTTETVRVLRPITGESISYLQRAIATEQPVYRCELFLNDFADVADTLRSIVMDLDSTGVHFTITEEIKGAEETITKEILLKILSDSESYRL*	0.433021806854	NA	NA	NA	NA	NA	NA	NA	NA	NA	NA	NA	NA	NA	NA	NA
camera	CAM_PROJ_GutlessWorm.read	GUTLS_WRM_ELBA_READ_1433483588	attC_site	523	625	+	36.1	103	14	attC_2	343	1.390904	523	530	535	543	607	614	619	GCCTAACAAGTCGCTAAACCTAACCGGGTGATTTGTGCCGATTTTCGTAGAGTTTTTCGCAGTCCGCAATATCCAGCGCCGGTAGGTTAGCTCACCGTTGGGT	NA	NA	NA	NA	NA	NA	NA	NA	NA	NA	NA	NA	NA	NA	NA	NA	NA	NA	NA
camera	CAM_PROJ_GutlessWorm.read	GUTLS_WRM_ELBA_READ_1433513543	CDS	330	596	+	16.4	267	ini0	CDS_2	NA	NA	NA	NA	NA	NA	NA	NA	NA	NA	NA	ATGCCCACAATTTCAATGTTTTATGGCATTATCATAAGAATGTATTTTGCACCTGGTGAACATCCGCCGCCCCATTTCCATGCGTACTACGCAGAATACAAGGCCATCGTAGATATTCGGACTTGTGAAATAATTGAGGGTGATCTACCTTCAAGACAAAGCAAGCTTGTTCTCGCTTGGGCTGAGTTGCATCAGGATGAGCTTCTAGCCAACTGGAGACTGGTGATGAACGGAGAAGAGCCATTTAAAATCCAACCCCTTCAATAA	MPTISMFYGIIIRMYFAPGEHPPPHFHAYYAEYKAIVDIRTCEIIEGDLPSRQSKLVLAWAELHQDELLANWRLVMNGEEPFKIQPLQ*	0.438202247191	NA	NA	NA	NA	-	PF13711	gnl|NC_012580|idb|c7437|Vibrio_cholerae_M66-2|orf	35.227	95.65	NA	NA	NA	NA	NA	NA
camera	CAM_PROJ_GutlessWorm.read	GUTLS_WRM_ELBA_READ_1433513543	attC_site	849	949	+	26.7	101	253	attC_2	579	2.433237	849	856	861	869	931	938	943	GCACAACCAGTCGGTTAAGCAGACCGGAGAACTATCGCGGCTCACGGGAATTTGGTTCAGATTCAACCTGCCTTAACCGGCTGCTTACCCTCACGTTCTGC	NA	NA	NA	NA	NA	NA	NA	NA	NA	NA	NA	NA	NA	NA	NA	NA	NA	NA	NA
camera	CAM_PROJ_GutlessWorm.read	GUTLS_WRM_ELBA_READ_1433529530	attC_site	52	154	-	23.5	103	ini0	attC_2	0	0.657448	154	147	142	134	70	63	58	GCCGAACGTGAAGCTAACCTACCGGCGCTGGATATTTGGACCTGTATTGAATTATACGCGAACCGGCATAGTTTTCCCGGTTAGGTTAAGCGATTGGTTCTGT	NA	NA	NA	NA	NA	NA	NA	NA	NA	NA	NA	NA	NA	NA	NA	NA	NA	NA	NA
camera	CAM_PROJ_GutlessWorm.read	GUTLS_WRM_ELBA_READ_1433529530	CDS	166	711	-	38.7	546	12	CDS_2	NA	NA	NA	NA	NA	NA	NA	NA	NA	NA	NA	ATGCAGAAAAAGCAATCAAAAAATCAAACCTGGATTGACGTTAAACGTACGGTAAAGAAACTTGAGGTTTCCCAACTGGTTGAACTGATAAAAGACCTTTACCAACTTTCAGATGAAAATAAGACTTTTCTTCACGCACGGTTTCAAGCAGGAAGTGCTACTCTCAGCAAATACAAAAAGATTATTTCTCAGTCTCTATATCCGGATATTTTTGAGAATGACGACGATTTCGACTATGAGGGGGCCAAAAAAACCATAGTGGCCTATGCAAAAGCGACAAACGACAATAAAGGAACCGCAGATTTGATGATATATTACGTAGAATGCGGAAATAGATTCACCATTGATTATGGTGACATTAATGAGAGGTTTTACAATGAACTCGTTGAGATGTATAGA…	MQKKQSKNQTWIDVKRTVKKLEVSQLVELIKDLYQLSDENKTFLHARFQAGSATLSKYKKIISQSLYPDIFENDDDFDYEGAKKTIVAYAKATNDNKGTADLMIYYVECGNRFTIDYGDINERFYNELVEMYRGAIKSVRELPKSKQATFRKRLEKIMNSADGIGWGYYDDLCHFYYETFE*	0.368131868132	NA	NA	NA	NA	NA	NA	NA	NA	NA	NA	NA	NA	NA	NA	NA
camera	CAM_PROJ_GutlessWorm.read	GUTLS_WRM_ELBA_READ_1433532028	attC_site	61	120	-	35.0	60	ini0	attC_2	0	7.815004	120	113	108	100	80	73	67	ATATAACGGTTGAGGTAACCAGCGCCGTTTTTTGGCGTCTGGTTCACTGAGTTGTTCTAC	NA	NA	NA	NA	NA	NA	NA	NA	NA	NA	NA	NA	NA	NA	NA	NA	NA	NA	NA
camera	CAM_PROJ_GutlessWorm.read	GUTLS_WRM_ELBA_READ_1433532028	CDS	201	428	+	11.4	228	81	CDS_2	NA	NA	NA	NA	NA	NA	NA	NA	NA	NA	NA	ATGCAAACTGCTAAAATATTTGTTAATGGACGTAGCCAAGCTGTAAGGCTACCAAAAGATTTCAGATTCGCTGAAAATGATGTTTTTATCAAAAAAATCGGCAGGATGGTAGTCCTGTTGCCAAAAGACGATCCGTGGTCCTCACTGGTGAACAGCCTTGACCAATTTACCGATGACTTTATGGAAAACAGAGAGCAGCCTGACCAAAATCCCCGGAATAATTTCTGA	MQTAKIFVNGRSQAVRLPKDFRFAENDVFIKKIGRMVVLLPKDDPWSSLVNSLDQFTDDFMENREQPDQNPRNNF*	0.412280701754	S	NOG.COG4456.meta_raw	NA	NA	-	PF04014	gnl|AM913522|idb|c825|uncultured_bacterium|ORF1	29.508	75.31	NA	NA	NA	NA	NA	NA
camera	CAM_PROJ_GutlessWorm.read	GUTLS_WRM_ELBA_READ_1433532028	CDS	428	829	+	21.8	402	0	CDS_2	NA	NA	NA	NA	NA	NA	NA	NA	NA	NA	NA	ATGAAATATATGCTCGATACAAATATCTGCATCTATGTCATTAAACAGAAACCAGCCGCTGTATTAGAGCGTTTCAGACAAACTGATCTTTCAGAAATCTCCATTTCATCAATTACCCTGAGTGAGCTTTTTTATGGTGTCTCAAAAAGCTCAAAACCAGAGCAGAATTTTGTGGCGTTGACTCAATTTGCAGCACCATTGGAAATCTTGCCGTTTGGTGGTGAAGCCGCCCAATATTATGGTGATCTAAGGGCTCACCTGGAAAAGCGGGGCACACCAATCGGGTCACTCGATATGCTGATCGCGGCGCACGCACTTTCACTTTTCAGCACTCTGATCACAAATAACGAGAAGGAATTTAATCGTGTGCCAAATTTAAAATTTGAGAATTGGGTAAGC…	MKYMLDTNICIYVIKQKPAAVLERFRQTDLSEISISSITLSELFYGVSKSSKPEQNFVALTQFAAPLEILPFGGEAAQYYGDLRAHLEKRGTPIGSLDMLIAAHALSLFSTLITNNEKEFNRVPNLKFENWVS*	0.42039800995	R	NOG.COG1487.meta_raw	NA	NA	-	PF01850	NA	NA	NA	NA	NA	NA	NA	NA	NA
camera	CAM_PROJ_GutlessWorm.read	GUTLS_WRM_ELBA_READ_1433532376	CDS	307	681	+	14.8	375	ini0	CDS_2	NA	NA	NA	NA	NA	NA	NA	NA	NA	NA	NA	ATGATGACGAAGAAAAGATTGTATTATCGAGAGTCTGTAGTCAGTCTTCTACGGAAATTAGCGGCTGAATCACCAGGCGAATCATTCGACGAGTTAGTGTGTGGTTGGTTTGACGATCTCTACTTGCCTGGCTTTGATCCTGAGGACTGTAATCCTGGAGTTCACGAGAAGGGTGTCATGGAATTCAATAATTGTTTTCATTTAAAAGAATTACAGGCCCTTGAATTGTTCCATCGAACTTTTGGTGAACAGATAAAATATATTCCAGACAACATTCAATATCAGGAAATGACGACGAACCAATACTGGCAGAATATCAGGCAGGCCGCATCAAAGGCGTTAGAGGAATTCTACGATATAAAGGAAATGGGCTGA	MMTKKRLYYRESVVSLLRKLAAESPGESFDELVCGWFDDLYLPGFDPEDCNPGVHEKGVMEFNNCFHLKELQALELFHRTFGEQIKYIPDNIQYQEMTTNQYWQNIRQAASKALEEFYDIKEMG*	0.410666666667	NA	NA	NA	NA	NA	NA	NA	NA	NA	NA	NA	NA	NA	NA	NA
camera	CAM_PROJ_GutlessWorm.read	GUTLS_WRM_ELBA_READ_1433532376	attC_site	682	786	+	22.0	105	1	attC_2	380	4.962829	682	689	694	702	767	774	780	GGCTAACCAATCGCTGAACCAGACCGGGAAAATTATGCGGTTTTGCGTAAAGGTCCGTGCTAGCGCGAAGGCAAGATTGCCGGCTGGTTACCTCAACCGTTCTGT	NA	NA	NA	NA	NA	NA	NA	NA	NA	NA	NA	NA	NA	NA	NA	NA	NA	NA	NA
camera	CAM_PROJ_GutlessWorm.read	GUTLS_WRM_ELBA_READ_1433535453	CDS	109	384	+	18.0	276	ini0	CDS_1	NA	NA	NA	NA	NA	NA	NA	NA	NA	NA	NA	ATGTTAGAGAAAGAATTCAAAGGCATAGAGTGGCCTGAAGAATTTATAGTGGAGTTCAAGGATGGAAATGAGCAAGTATTCGTATCTGCTAGGGGAGTAAATTGGGATGATGGCCGTAATTTAGATGGTAAAAATGAAAATAGGGTTAATATTAGTTGTGCCTGGAAGAAAAAAAGTCCAGCTCAACAGAAATATAGAATGATCGAATTTTTTCTAGACGATGTTAAAAAATTTAAGACAATATCGGGTGATGTTGTTTGGGAGCCAAGCGCATAA	MLEKEFKGIEWPEEFIVEFKDGNEQVFVSARGVNWDDGRNLDGKNENRVNISCAWKKKSPAQQKYRMIEFFLDDVKKFKTISGDVVWEPSA*	0.358695652174	NA	NA	NA	NA	NA	NA	NA	NA	NA	NA	NA	NA	NA	NA	NA
camera	CAM_PROJ_GutlessWorm.read	GUTLS_WRM_ELBA_READ_1433535453	attC_site	379	451	+	52.2	73	-5	attC_1	0	5.771067	379	386	391	399	432	439	445	GCATAACAAGCGCATGCAGCCGGACTTGCAAACCGCTACGCGCTTTGCAAGCCGCTGATGCGAGGCGTTATGC	NA	NA	NA	NA	NA	NA	NA	NA	NA	NA	NA	NA	NA	NA	NA	NA	NA	NA	NA
camera	CAM_PROJ_GutlessWorm.read	GUTLS_WRM_ELBA_READ_1433654724	CDS	423	743	+	10.9	321	ini0	CDS_2	NA	NA	NA	NA	NA	NA	NA	NA	NA	NA	NA	GTGTTCGAAATGTCGAAAATCTCTATTTACATAAATGAAAACGCACCCACAACCGAAACCGTTAGAGTTTTGCGTCCAATAACAGGTGAGAGTATTTCTTACCTCCAGAGGGCAATCGCAACTGAACAGCCCGTATATAGGTGCGAACTTTTTTTGAACGACTTTGCAGATGTCGCGGATACTCTGAGATCGATCGTGATGGACCTCGACTCCACAGGCGTTCATTTCACGATTACTGAGGAAATCAAGGGAGCTGAAGAGACGATCACGAAGGAAATCCTACTTAAAATTCTGTCGGATTCAGAGAGTTACAGATTATGA	MFEMSKISIYINENAPTTETVRVLRPITGESISYLQRAIATEQPVYRCELFLNDFADVADTLRSIVMDLDSTGVHFTITEEIKGAEETITKEILLKILSDSESYRL*	0.433021806854	NA	NA	NA	NA	NA	NA	NA	NA	NA	NA	NA	NA	NA	NA	NA
camera	CAM_PROJ_GutlessWorm.read	GUTLS_WRM_ELBA_READ_1433654724	attC_site	757	859	+	36.1	103	14	attC_2	343	1.390904	757	764	769	777	841	848	853	GCCTAACAAGTCGCTAAACCTAACCGGGTGATTTGTGCCGATTTTCGTAGAGTTTTTCGCAGTCCGCAATATCCAGCGCCGGTAGGTTAGCTCACCGTTGGGT	NA	NA	NA	NA	NA	NA	NA	NA	NA	NA	NA	NA	NA	NA	NA	NA	NA	NA	NA
camera	CAM_PROJ_GutlessWorm.read	GUTLS_WRM_ELBA_READ_1433661754	attC_site	110	213	-	29.3	104	ini0	attC_2	0	4.065800	213	206	201	193	129	122	116	GCATAACGGTTGAGGTAAGCAGCGGCTTAAATAAATCTCAAGCCTGCACAGCCTTTACGTAAAACCGCGATTTTCACGCCGTCTGCTTCACTGATTTGTTCGCC	NA	NA	NA	NA	NA	NA	NA	NA	NA	NA	NA	NA	NA	NA	NA	NA	NA	NA	NA
camera	CAM_PROJ_GutlessWorm.read	GUTLS_WRM_ELBA_READ_1433661754	CDS	183	581	-	17.0	399	-30	CDS_2	NA	NA	NA	NA	NA	NA	NA	NA	NA	NA	NA	ATGAAAGGCAAATCAGTACCCACTAAAAATGATCTTGATATTAAATGGCCGTCAGAAAAGCTGGTTGATTCAATAGGTTTCCGGACCAAGGCTGGAAATAGAATAAAGGATTATCTGAATGATCATAGCATTCTGGAATTAAGCCTCAGGGAGCTTATAGACCTGTTTCTCCCGCCAGCATCAAACAGTTTTAAAAGCGAATATGAATTTTGGGTGGACATTCCGATTTTGAAACAACCTCAGTTCGGGCCATACTTATATGACTCTGCACTTTTAACGTTGACTGAGGCTGAATTAGGCGCAGCATTTAGAGCAGAGTGGATGCAGCGTATTTATTCATTGAAGCTTCATGAGTTGAGACACCGACCGGCGAACAAATCAGTGAAGCAGACGGCGTGA	MKGKSVPTKNDLDIKWPSEKLVDSIGFRTKAGNRIKDYLNDHSILELSLRELIDLFLPPASNSFKSEYEFWVDIPILKQPQFGPYLYDSALLTLTEAELGAAFRAEWMQRIYSLKLHELRHRPANKSVKQTA*	0.421052631579	NA	NA	NA	NA	NA	NA	gnl|AM911760|idb|c7211|uncultured_bacterium|orf	28.571	68.46	NA	NA	NA	NA	NA	NA
camera	CAM_PROJ_GutlessWorm.read	GUTLS_WRM_ELBA_READ_1433662157	CDS	224	586	+	14.8	363	ini0	CDS_2	NA	NA	NA	NA	NA	NA	NA	NA	NA	NA	NA	TTGAGCTCTGCAACAATATTGATAATAGCAGCAGCCATTTCCAGTATTCTCGGAATTAAAAAACCAATATTTGGTGGTTTTGCAGGTGCTATTTTATCTCCGGCTATACATTTGCTCTATGCGACCTTCAATACAATTACATTTATAATTCTTATCCCGGTAGGATTCCTTTTCGGGTTCGGCTTTGCTTTTGTTGCTTCGCTTCTTTTTTCAGGGTCAAAGGGTAAGTCCAGGCGCGGACCGAGTTTTATTGGACAAAGTGGCGGACACGGATTTTCGGAACATACTGGTGGAATCATTTTGTCTGATGAAGAAAGAGAAGGAATAAAGACACCGAAGGGGAAACCTCGGCTTAAAGAATAA	MSSATILIIAAAISSILGIKKPIFGGFAGAILSPAIHLLYATFNTITFIILIPVGFLFGFGFAFVASLLFSGSKGKSRRGPSFIGQSGGHGFSEHTGGIILSDEEREGIKTPKGKPRLKE*	0.410468319559	NA	NA	NA	NA	NA	NA	NA	NA	NA	NA	NA	NA	NA	NA	NA
camera	CAM_PROJ_GutlessWorm.read	GUTLS_WRM_ELBA_READ_1433662157	attC_site	597	657	+	42.9	61	11	attC_2	393	4.369014	597	604	609	617	638	645	651	AACTAACAAGTCGCTGGAGAACGACGCGGAAAAACCTCGCGTCTCAGCTCAAACGTTAGGG	NA	NA	NA	NA	NA	NA	NA	NA	NA	NA	NA	NA	NA	NA	NA	NA	NA	NA	NA
camera	CAM_PROJ_GutlessWorm.read	GUTLS_WRM_ELBA_READ_1433671943	attC_site	199	329	-	23.8	131	ini0	attC_2	0	1.584158	329	322	317	309	218	211	205	TCCTAACGCTGCGCTTCACCCGCCGGGCGGTGAACTGCGCTAGACTTTAAAAAAGTGAAAAATATTGACTTACAAAAACATTCAAAAAGTCGGCAACATAGCCCGGTCGGCTGTGAAAGCGCTTGTTATGC	NA	NA	NA	NA	NA	NA	NA	NA	NA	NA	NA	NA	NA	NA	NA	NA	NA	NA	NA
camera	CAM_PROJ_GutlessWorm.read	GUTLS_WRM_ELBA_READ_1433671943	CDS	324	668	-	40.3	345	-5	CDS_2	NA	NA	NA	NA	NA	NA	NA	NA	NA	NA	NA	ATGCTAGCTGTAATATTTGAAGTGATCCCCAAAGAAGAGGGAAAGTCTGAGTATCTTAAGATTGCTGCAAAATTGCGTAGTTTTCTCGAAAACAGAGATGGTTTTATCTCTATCGAAAGATTTAAAAGCTTAACTGAAGAAGGGAAAATACTCAGTCTTTCCTTTTGGCGCGACGAAAATTCGATTACGGAATGGCGTAACGTTTTTGAGCATAGAAAGGCACAGAAAAAGGGTAAGGAATTTCTATTTCGTTCTTATAGAATACGTGTTGCGGAAGTGATTAGGGATTATACGGAAACTGATAGAAATGAAGCACCCGCAGATTCCAAGAATGCGCTGGCATAA	MLAVIFEVIPKEEGKSEYLKIAAKLRSFLENRDGFISIERFKSLTEEGKILSLSFWRDENSITEWRNVFEHRKAQKKGKEFLFRSYRIRVAEVIRDYTETDRNEAPADSKNALA*	0.385507246377	H	NOG.COG2329.meta_raw	NA	NA	-	PF03992	NA	NA	NA	NA	NA	NA	NA	NA	NA
camera	CAM_PROJ_GutlessWorm.read	GUTLS_WRM_ELBA_READ_1433678874	attC_site	190	293	-	29.3	104	ini0	attC_2	0	4.065800	293	286	281	273	209	202	196	GCATAACGGTTGAGGTAAGCAGCGGCTTAAATAAATCTCAAGCCTGCACAGCCTTTACGTAAAACCGCGATTTTCACGCCGTCTGCTTCACTGATTTGTTCGCC	NA	NA	NA	NA	NA	NA	NA	NA	NA	NA	NA	NA	NA	NA	NA	NA	NA	NA	NA
camera	CAM_PROJ_GutlessWorm.read	GUTLS_WRM_ELBA_READ_1433678874	CDS	263	616	-	19.9	354	-30	CDS_2	NA	NA	NA	NA	NA	NA	NA	NA	NA	NA	NA	ATGCCGTCAGAAAAGCTGGTTGATTCAATAGGTTTCCGGACCAAGGCTGGAAATAGAATAAAGGATTATCTGAATGATCATAGCATTCTGGAATTAAGCCTCAGGGAGCTTATAGACCTGTNTCTCCCGCCAGCATCAAACAGTTTTAAAAGCGAATATGAATTTTGGGTGGACATTCCGATTTTGAAACAACCTCAGTTCGGGCCATACTTATATGACTCTGCACTTTTAACGTTGACTGAGGCTGAATTAGGCGCAGCATTTAGAGCAGAGTGGATGCAGCGTATTTATTCATTGAAGCTTCATGAGTTGAGACACCGACCGGCGAACAAATCAGTGAAGCAGACGGCGTGA	MPSEKLVDSIGFRTKAGNRIKDYLNDHSILELSLRELIDLXLPPASNSFKSEYEFWVDIPILKQPQFGPYLYDSALLTLTEAELGAAFRAEWMQRIYSLKLHELRHRPANKSVKQTA*	0.436260623229	NA	NA	NA	NA	NA	NA	NA	NA	NA	NA	NA	NA	NA	NA	NA
camera	CAM_PROJ_GutlessWorm.read	GUTLS_WRM_ELBA_READ_1433697001	attC_site	403	505	-	36.1	103	ini0	attC_2	0	1.390904	505	498	493	485	421	414	409	ACCCAACGGTGAGCTAACCTACCGGCGCTGGATATTGCGGACTGCGAAAAACTCTACGAAAATCGGCACAAATCACCCGGTTAGGTTTAGCGACTTGTTAGGC	NA	NA	NA	NA	NA	NA	NA	NA	NA	NA	NA	NA	NA	NA	NA	NA	NA	NA	NA
camera	CAM_PROJ_GutlessWorm.read	GUTLS_WRM_ELBA_READ_1433697001	CDS	519	839	-	16.6	321	14	CDS_2	NA	NA	NA	NA	NA	NA	NA	NA	NA	NA	NA	GTGTTCGAAATGTCGAAAATCTCTATTTACATAAATGAAAACGCACCCACAACCGAAACCGTTAGAGTTTTGCGTCCAATAACAGGTGAGAGTATTTCTTACCTCCAGAGGGCAATCGCAACTGAACAGCCCGTATATAGGTGCGAACTTTTTTTGAACGACTTTGCAGATGTCGCGGATACTCTGAGATCGATCGTGATGGACCTCGACTCCACAGGCGTTCATTTCACGATTACTGAGGAAATCAAGGGAGCTGAAGAGACGATCACGAAGGAAATCCTACTTAAAATTCTGTCGGATTCAGAGAGTTACAGATTATGA	MFEMSKISIYINENAPTTETVRVLRPITGESISYLQRAIATEQPVYRCELFLNDFADVADTLRSIVMDLDSTGVHFTITEEIKGAEETITKEILLKILSDSESYRL*	0.433021806854	NA	NA	NA	NA	NA	NA	NA	NA	NA	NA	NA	NA	NA	NA	NA
camera	CAM_PROJ_GutlessWorm.read	GUTLS_WRM_ELBA_READ_1433699827	CDS	202	546	+	34.7	345	ini0	CDS_2	NA	NA	NA	NA	NA	NA	NA	NA	NA	NA	NA	ATGCTAGCTGTAATATTTGAAGTGATCCCCAAAGAAGAGGGAAAGTCTGAGTATCTTAAGATTGCTGCAAAATTGCGTAGTTTTCTCGAAAACAGAGATGGTTTTATCTCTATCGAAAGATTTAAAAGCTTAACTGAAGAAGGGAAAATACTCAGTCTTTCCTTTTGGCGCGACGAAAATTCGATTACGGAATGGCGTAACGTTTTTGAGCATAGAAAGGCACAGAAAAAGGGTAAGGAATTTCTATTTCGTTCTTATAGAATACGTGTTGCGGAAGTGATTAGGGATTATACGGAAACTGATAGAAATGAAGCACCCGCAGATTCCAAGAATGCGCTGGCATAA	MLAVIFEVIPKEEGKSEYLKIAAKLRSFLENRDGFISIERFKSLTEEGKILSLSFWRDENSITEWRNVFEHRKAQKKGKEFLFRSYRIRVAEVIRDYTETDRNEAPADSKNALA*	0.385507246377	H	NOG.COG2329.meta_raw	NA	NA	-	PF03992	NA	NA	NA	NA	NA	NA	NA	NA	NA
camera	CAM_PROJ_GutlessWorm.read	GUTLS_WRM_ELBA_READ_1433699827	attC_site	541	671	+	23.8	131	-5	attC_2	355	1.584158	541	548	553	561	652	659	665	GCATAACAAGCGCTTTCACAGCCGACCGGGCTATGTTGCCGACTTTTTGAATGTTTTTGTAAGTCAATATTTTTCACTTTTTTAAAGTCTAGCGCAGTTCACCGCCCGGCGGGTGAAGCGCAGCGTTAGGA	NA	NA	NA	NA	NA	NA	NA	NA	NA	NA	NA	NA	NA	NA	NA	NA	NA	NA	NA
camera	CAM_PROJ_GutlessWorm.read	GUTLS_WRM_ELBA_READ_1433702392	attC_site	48	152	-	22.0	105	ini0	attC_2	0	4.962829	152	145	140	132	67	60	54	ACAGAACGGTTGAGGTAACCAGCCGGCAATCTTGCCTTCGCGCTAGCACGGACCTTTACGCAAAACCGCATAATTTTCCCGGTCTGGTTCAGCGATTGGTTAGCC	NA	NA	NA	NA	NA	NA	NA	NA	NA	NA	NA	NA	NA	NA	NA	NA	NA	NA	NA
camera	CAM_PROJ_GutlessWorm.read	GUTLS_WRM_ELBA_READ_1433702392	CDS	153	527	-	20.4	375	1	CDS_2	NA	NA	NA	NA	NA	NA	NA	NA	NA	NA	NA	ATGATGACGAAGAAAAGATTGTATTATCGAGAGTCTGTAGTCAGTCTTCTACGGAAATTAGCGGCTGAATCACCAGGCGAATCATTCGACGAGTTAGTGTGTGGTTGGTTTGACGATCTCTACTTGCCTGGCTTTGATCCTGAGGACTGTAATCCTGGAGTTCACGAGAAGGGTGTCATGGAATTCAATAATTGTTTTCATTTAAAAGAATTACAGGCCCTTGAATTGTTCCATCGAACTTTTGGTGAACAGATAAAATATATTCCAGACAACATTCAATATCAGGAAATGACGACGAACCAATACTGGCAGAATATCAGGCAGGCCGCATCAAAGGCGTTAGAGGAATTCTACGATATAAAGGAAATGGGCTGA	MMTKKRLYYRESVVSLLRKLAAESPGESFDELVCGWFDDLYLPGFDPEDCNPGVHEKGVMEFNNCFHLKELQALELFHRTFGEQIKYIPDNIQYQEMTTNQYWQNIRQAASKALEEFYDIKEMG*	0.410666666667	NA	NA	NA	NA	NA	NA	NA	NA	NA	NA	NA	NA	NA	NA	NA
camera	CAM_PROJ_GutlessWorm.read	GUTLS_WRM_ELBA_READ_1433711328	attC_site	323	427	-	35.2	105	ini0	attC_2	0	1.708668	427	420	415	407	342	335	329	GCATAACGGTTGAGGTAACCAGCCGGCTCACTTGCCTTCGCACCAGCACTGACTTTCACGCAAAACCGCAAAATTTTTCCGGTCTGGTTCACTGATTGGTTGGGC	NA	NA	NA	NA	NA	NA	NA	NA	NA	NA	NA	NA	NA	NA	NA	NA	NA	NA	NA
camera	CAM_PROJ_GutlessWorm.read	GUTLS_WRM_ELBA_READ_1433711328	CDS	455	778	-	20.9	324	28	CDS_2	NA	NA	NA	NA	NA	NA	NA	NA	NA	NA	NA	TTGGAAAATTCGGATCAAAAACCAATAATCCTTATCCCAAAGTCTGATTCAATTTCGGAACTTCAACGCTTTGTGAGTTTATTTCATCAAGACTNTGATCTGTTTGAAATGGATATCGTCGACGCCGCGAGGGGATTTTTTAGATCTCTTTCATCTGAGGAAAAAGCATCGTTGCGCAGAGAGCTTCAAAAACTACTTGAAGAATATCCCGGAAAAAAGCAGAAAGGTCTTCGTAAGGCGTGGTTTCGGCTTGGTGCAGAATGGTGGGATAAAAAGCGCGACCTTCGAGTTGAAATAGAAAATTGGATTAAAGATTTGGACTGA	MENSDQKPIILIPKSDSISELQRFVSLFHQDXDLFEMDIVDAARGFFRSLSSEEKASLRRELQKLLEEYPGKKQKGLRKAWFRLGAEWWDKKRDLRVEIENWIKDLD*	0.402476780186	NA	NA	NA	NA	NA	NA	NA	NA	NA	NA	NA	NA	NA	NA	NA
camera	CAM_PROJ_GutlessWorm.read	GUTLS_WRM_ELBA_READ_1433712411	CDS	297	842	+	32.6	546	ini0	CDS_2	NA	NA	NA	NA	NA	NA	NA	NA	NA	NA	NA	ATGCAGAAAAAGCAATCAAAAAATCAAACCTGGATTGACGTTAAACGTACGGTAAAGAAACTTGAGGTTTCCCAACTGGTTGAACTGATAAAAGACCTTTACCAACTTTCAGATGAAAATAAGACTTTTCTTCACGCACGGTTTCAAGCAGGAAGTGCTACTCTCAGCAAATACAAAAAGATTATTTCTCAGTCTCTATATCCGGATATTTTTGAGAATGACGACGATTTCGACTATGAGGGGGCCAAAAAAACCATAGTGGCCTATGCAAAAGCGACAAACGACAATAAAGGAACCGCAGATTTGATGATATATTACGTAGAATGCGGAAATAGATTCACCATTGATTATGGTGACATTAATGAGAGGTTTTACAATGAACTCGTTGAGATGTATAGA…	MQKKQSKNQTWIDVKRTVKKLEVSQLVELIKDLYQLSDENKTFLHARFQAGSATLSKYKKIISQSLYPDIFENDDDFDYEGAKKTIVAYAKATNDNKGTADLMIYYVECGNRFTIDYGDINERFYNELVEMYRGAIKSVRELPKSKQATFRKRLEKIMNSADGIGWGYYDDLCHFYYETFE*	0.368131868132	NA	NA	NA	NA	NA	NA	NA	NA	NA	NA	NA	NA	NA	NA	NA
camera	CAM_PROJ_GutlessWorm.read	GUTLS_WRM_ELBA_READ_1433712411	attC_site	854	956	+	20.0	103	12	attC_2	568	0.486624	854	861	866	874	938	945	950	ACAGAACCAATCGCTTAACCTAANCCGGGAAACTATGCCGGNTCGCGTANTATTCAATACAGGTCCAAATATCCAGCGCCGGTAGGTTAGCTCACGGTTCGGC	NA	NA	NA	NA	NA	NA	NA	NA	NA	NA	NA	NA	NA	NA	NA	NA	NA	NA	NA
camera	CAM_PROJ_GutlessWorm.read	GUTLS_WRM_ELBA_READ_1433727325	attC_site	193	252	-	21.2	60	ini0	attC_2	0	3.993620	252	245	239	231	212	205	199	GGCGAACGCTGCTAATCAGCCGCGCGGCTTTTTGCGTCGGCTGAATTAGTTTTGTTATGC	NA	NA	NA	NA	NA	NA	NA	NA	NA	NA	NA	NA	NA	NA	NA	NA	NA	NA	NA
camera	CAM_PROJ_GutlessWorm.read	GUTLS_WRM_ELBA_READ_1433727325	CDS	281	838	-	34.8	558	29	CDS_2	NA	NA	NA	NA	NA	NA	NA	NA	NA	NA	NA	ATGCAGATACTTTTATGGAGTGAAAAGACAGAAATAAAACTGCCCCTCATTCAAGACCATCCTCTGCCAGGAAGAATTGTAAAATCTTCTGTCATGGTCAGAGGAATATTGTATTTCATGATTTGCATTGTATTCTTACCAAATATTATCTTGTACATTCAAGGTGACACACAACTTGATAGTTATTTACCAACCTCTCTTGCACTTATAGGCACGTTGGTAGCTTTCTATTTTATATCTATGTATGTAGTTAAAGAGTTTTTTTGTGACTCGATCAAAAAATTTGACAACAAGATAAAGCTAATACCTTCAAAATATTCCCGAAAGGAAGCTATAACATACGACCTGAGAGCAATGGACAGAATATTATTTGAAAAAGTAGGGTCGAATAACCAGTAC…	MQILLWSEKTEIKLPLIQDHPLPGRIVKSSVMVRGILYFMICIVFLPNIILYIQGDTQLDSYLPTSLALIGTLVAFYFISMYVVKEFFCDSIKKFDNKIKLIPSKYSRKEAITYDLRAMDRILFEKVGSNNQYASEQYVIWFVDKSGKRHAVIDKFAMDLGGKEITEFIFELSEMTGLAVTKVGW*	0.354838709677	NA	NA	NA	NA	NA	NA	gnl|FJ820141|idb|c7340|uncultured_bacterium|qacE	33.333	51.8	NA	NA	NA	NA	NA	NA
camera	CAM_PROJ_GutlessWorm.read	GUTLS_WRM_ELBA_READ_1433759385	attC_site	283	385	-	36.1	103	ini0	attC_2	0	1.390904	385	378	373	365	301	294	289	ACCCAACGGTGAGCTAACCTACCGGCGCTGGATATTGCGGACTGCGAAAAACTCTACGAAAATCGGCACAAATCACCCGGTTAGGTTTAGCGACTTGTTAGGC	NA	NA	NA	NA	NA	NA	NA	NA	NA	NA	NA	NA	NA	NA	NA	NA	NA	NA	NA
camera	CAM_PROJ_GutlessWorm.read	GUTLS_WRM_ELBA_READ_1433759385	CDS	399	719	-	16.6	321	14	CDS_2	NA	NA	NA	NA	NA	NA	NA	NA	NA	NA	NA	GTGTTCGAAATGTCGAAAATCTCTATTTACATAAATGAAAACGCACCCACAACCGAAACCGTTAGAGTTTTGCGTCCAATAACAGGTGAGAGTATTTCTTACCTCCAGAGGGCAATCGCAACTGAACAGCCCGTATATAGGTGCGAACTTTTTTTGAACGACTTTGCAGATGTCGCGGATACTCTGAGATCGATCGTGATGGACCTCGACTCCACAGGCGTTCATTTCACGATTACTGAGGAAATCAAGGGAGCTGAAGAGACGATCACGAAGGAAATCCTACTTAAAATTCTGTCGGATTCAGAGAGTTACAGATTATGA	MFEMSKISIYINENAPTTETVRVLRPITGESISYLQRAIATEQPVYRCELFLNDFADVADTLRSIVMDLDSTGVHFTITEEIKGAEETITKEILLKILSDSESYRL*	0.433021806854	NA	NA	NA	NA	NA	NA	NA	NA	NA	NA	NA	NA	NA	NA	NA
camera	CAM_PROJ_GutlessWorm.read	GUTLS_WRM_ELBA_READ_1433766785	attC_site	139	198	-	21.2	60	ini0	attC_2	0	3.993620	198	191	185	177	158	151	145	GGCGAACGCTGCTAATCAGCCGCGCGGCTTTTTGCGTCGGCTGAATTAGTTTTGTTATGC	NA	NA	NA	NA	NA	NA	NA	NA	NA	NA	NA	NA	NA	NA	NA	NA	NA	NA	NA
camera	CAM_PROJ_GutlessWorm.read	GUTLS_WRM_ELBA_READ_1433766785	CDS	227	784	-	35.4	558	29	CDS_2	NA	NA	NA	NA	NA	NA	NA	NA	NA	NA	NA	ATGCAGATACCTTTAATGAGTGAAAAGACAGAAATAAAACTGCCCCTCATTCAAGACCATCCTCTGCCAGGAAGAATTGTAAAATCTTCTGTCATGGTCAGAGGAATATTGTATTTCATGATTTGCATTGTATTCTTACCAAATATTATCTTGTACATTCAAGGTGACACACAACTTGATAGTTATTTACCAACCTCTCTTGCACTTATAGGCACGTTGGTAGCTTTCTATTTTATATCTATGTATGTAGTTAAAGAGTTTTTTTGTGACTCGATCAAAAAATTTGACAACAAGATAAAGCTAATACCTTCAAAATATTCCCGAAAGGAAGCTATAACATACGACCTGAGAGCAATGGACAGAATATTATTTGAAAAAGTAGGGTCGAATAACCAGTAC…	MQIPLMSEKTEIKLPLIQDHPLPGRIVKSSVMVRGILYFMICIVFLPNIILYIQGDTQLDSYLPTSLALIGTLVAFYFISMYVVKEFFCDSIKKFDNKIKLIPSKYSRKEAITYDLRAMDRILFEKVGSNNQYASEQYVIWFVDKSGKRHAVIDKFAMDLGGKEITEFIFELSEMTGLAVTKVGW*	0.354838709677	NA	NA	NA	NA	NA	NA	gnl|FJ820141|idb|c7340|uncultured_bacterium|qacE	33.333	51.8	NA	NA	NA	NA	NA	NA
camera	CAM_PROJ_GutlessWorm.read	GUTLS_WRM_ELBA_READ_1433810185	CDS	377	760	+	40.5	384	ini0	CDS_2	NA	NA	NA	NA	NA	NA	NA	NA	NA	NA	NA	ATGCCCATTAAGACAAAATTCCTTGAAGATGGTGGGGTGCTTCATAAGGGATTAGGCGTGATTACAGACGATGATATAGAACAATTATATAAAGATATTTATCCAAATGAAGAACAGATAAAGAAAATTGCATATAGAATTTTTGATGTTTCCAATGCAGACAAAATTGAGATGTCCAGCGAACAGGTAATCAGGAAGGCTGAAATGGCAGCCAAGGCTTTTAATATTAATCCAAATATGCGCGTGGCCGTACTTGGAAATCCTGAGTTAATATTTGGGCTTGGCAGAATGTGGGAAACCTATGCATGCGAACTCTCGGGGTATGAAGACAATTGCAATGTTTTCCGTGAAATGGATGAGCTTATGAAATGGATCANAGATTAA	MPIKTKFLEDGGVLHKGLGVITDDDIEQLYKDIYPNEEQIKKIAYRIFDVSNADKIEMSSEQVIRKAEMAAKAFNINPNMRVAVLGNPELIFGLGRMWETYACELSGYEDNCNVFREMDELMKWIXD*	0.378590078329	NA	NA	NA	NA	NA	NA	NA	NA	NA	NA	NA	NA	NA	NA	NA
camera	CAM_PROJ_GutlessWorm.read	GUTLS_WRM_ELBA_READ_1433810185	attC_site	770	897	+	37.8	128	10	attC_2	440	0.025337	770	777	782	790	878	885	891	CCCTAACAATTCGCTGGTGTGGGACCTGGATAAGCCGGGTCCCTTTTCAAGCCATGGCCGATATAATTCCGGACTTTTTTCCCTGCTTCGGGTTCGCGTTTCCAGGCCCCACAGCTCANACGTTAAGC	NA	NA	NA	NA	NA	NA	NA	NA	NA	NA	NA	NA	NA	NA	NA	NA	NA	NA	NA
camera	CAM_PROJ_GutlessWorm.read	GUTLS_WRM_ELBA_READ_1433824578	CDS	125	523	+	10.0	399	ini0	CDS_2	NA	NA	NA	NA	NA	NA	NA	NA	NA	NA	NA	ATGAAAGGCAAATCAGTACCCACTAAAAATGATCTTGATATTAAATGGCCGTCAGAAAAGCTGGTTGATTCAATAGGTTTCCGGACCAAGGCTGGAAATAGAATAAAGGATTATCTGAATGATCATAGCATTCTGGAATTAAGCCTCAGGGAGCTTATAGACCTGTTTCTCCCGCCAGCATCAAACAGTTTTAAAAGCGAATATGAATTTTGGGTGGACATTCCGATTTTGAAACAACCTCAGTTCGGGCCATACTTATATGACTCTGCACTTTTAACGTTGACTGAGGCTGAATTAGGCGCAGCATTTAGAGCAGAGTGGATGCAGCGTATTTATTCATTGAAGCTTCATGAGTTGAGACACCGACCGGCGAACAAATCAGTGAAGCAGACGGCGTGA	MKGKSVPTKNDLDIKWPSEKLVDSIGFRTKAGNRIKDYLNDHSILELSLRELIDLFLPPASNSFKSEYEFWVDIPILKQPQFGPYLYDSALLTLTEAELGAAFRAEWMQRIYSLKLHELRHRPANKSVKQTA*	0.421052631579	NA	NA	NA	NA	NA	NA	gnl|AM911760|idb|c7211|uncultured_bacterium|orf	28.571	68.46	NA	NA	NA	NA	NA	NA
camera	CAM_PROJ_GutlessWorm.read	GUTLS_WRM_ELBA_READ_1433824578	attC_site	493	596	+	29.3	104	-30	attC_2	385	4.065800	493	500	505	513	577	584	590	GGCGAACAAATCAGTGAAGCAGACGGCGTGAAAATCGCGGTTTTACGTAAAGGCTGTGCAGGCTTGAGATTTATTTAAGCCGCTGCTTACCTCAACCGTTATGC	NA	NA	NA	NA	NA	NA	NA	NA	NA	NA	NA	NA	NA	NA	NA	NA	NA	NA	NA
camera	CAM_PROJ_GutlessWorm.read	GUTLS_WRM_ELBA_READ_1433828036	attC_site	244	345	-	53.8	102	ini0	attC_2	0	9.094751	345	338	333	325	263	256	250	ATATAACGTCTGAGCTCAGCTGCGTGCCGTCCGGTTGGCGCGCGGCTTGCGTATGCAAGGCGCGTGACAGTTAGGCACGTCAGCTGCAGCGATTTGTTATGT	NA	NA	NA	NA	NA	NA	NA	NA	NA	NA	NA	NA	NA	NA	NA	NA	NA	NA	NA
camera	CAM_PROJ_GutlessWorm.read	GUTLS_WRM_ELBA_READ_1433828036	CDS	345	716	-	10.9	372	0	CDS_2	NA	NA	NA	NA	NA	NA	NA	NA	NA	NA	NA	ATGAATGAATCAAAACAAAAAGAAATGAGTATTACCGCACAAATAGTATCTGGTGCCGTCAGTATACTTGTCCTGGGTGTAATCTATTACTTCGTCACGAATTTCGATTTACCTATGAGACTTATCGTGGCCTTAATACTTTTCGCGGTGACCCTGTTTCTTACAATCACAAATTTTAAATCATTCGATAAGCCCAGAAGGATATGTTGTATTGGGCTCACAATATCAACGCTAATTATGTCATTTTTGTTTGGCTACAAGCATTTCATTTCCGACATTAGAATAACTGCTGTTCACATTGGTGGTATCATTATGGTTCCGTTTATTATCTGGAGGATATTAGAGAAAAAATCAAAAGAGAATGATGTTTGA	MNESKQKEMSITAQIVSGAVSILVLGVIYYFVTNFDLPMRLIVALILFAVTLFLTITNFKSFDKPRRICCIGLTISTLIMSFLFGYKHFISDIRITAVHIGGIIMVPFIIWRILEKKSKENDV*	0.352150537634	NA	NA	NC	TIGR01218	NA	NA	NA	NA	NA	NA	NA	NA	NA	NA	NA
camera	CAM_PROJ_GutlessWorm.read	GUTLS_WRM_ELBA_READ_1433828167	CDS	284	604	+	10.9	321	ini0	CDS_2	NA	NA	NA	NA	NA	NA	NA	NA	NA	NA	NA	GTGTTCGAAATGTCGAAAATCTCTATTTACATAAATGAAAACGCACCCACAACCGAAACCGTTAGAGTTTTGCGTCCAATAACAGGTGAGAGTATTTCTTACCTCCAGAGGGCAATCGCAACTGAACAGCCCGTATATAGGTGCGAACTTTTTTTGAACGACTTTGCAGATGTCGCGGATACTCTGAGATCGATCGTGATGGACCTCGACTCCACAGGCGTTCATTTCACGATTACTGAGGAAATCAAGGGAGCTGAAGAGACGATCACGAAGGAAATCCTACTTAAAATTCTGTCGGATTCAGAGAGTTACAGATTATGA	MFEMSKISIYINENAPTTETVRVLRPITGESISYLQRAIATEQPVYRCELFLNDFADVADTLRSIVMDLDSTGVHFTITEEIKGAEETITKEILLKILSDSESYRL*	0.433021806854	NA	NA	NA	NA	NA	NA	NA	NA	NA	NA	NA	NA	NA	NA	NA
camera	CAM_PROJ_GutlessWorm.read	GUTLS_WRM_ELBA_READ_1433828167	attC_site	618	720	+	36.1	103	14	attC_2	343	1.390904	618	625	630	638	702	709	714	GCCTAACAAGTCGCTAAACCTAACCGGGTGATTTGTGCCGATTTTCGTAGAGTTTTTCGCAGTCCGCAATATCCAGCGCCGGTAGGTTAGCTCACCGTTGGGT	NA	NA	NA	NA	NA	NA	NA	NA	NA	NA	NA	NA	NA	NA	NA	NA	NA	NA	NA
camera	CAM_PROJ_GutlessWorm.read	GUTLS_WRM_ELBA_READ_1433828420	CDS	181	528	+	31.5	348	ini0	CDS_2	NA	NA	NA	NA	NA	NA	NA	NA	NA	NA	NA	ATGAAAACACTAAAGAAAGGAAATCGCATAAAATTGAGAGGTGGATATGACTATGATCCTGAATTTTTAAAAGATCCACCAAGCAAAGACCGAACTGGGGTAGTTGTTAAATTTATTCCTGGGCAGAATGCAGAGCAGGCAGCAGTAGTAAAACTTGACTTTCCTATTACCTGTAAGGGAACCACAGGCGACTACCTTGTTCTTGAACTACGTTATGAGGGGCAAACTTGGGAAACTGATGGACCAGTCCATCTCGAACTCTGCAATTTTGTTCCTGAAGATAAAACTTGGAAAAATAGGGAACAAGGCGAGTGGATAGAGTCTCACGCGTCGTTCGATATTTTGTAA	MKTLKKGNRIKLRGGYDYDPEFLKDPPSKDRTGVVVKFIPGQNAEQAAVVKLDFPITCKGTTGDYLVLELRYEGQTWETDGPVHLELCNFVPEDKTWKNREQGEWIESHASFDIL*	0.41091954023	NA	NA	NA	NA	NA	NA	NA	NA	NA	NA	NA	NA	NA	NA	NA
camera	CAM_PROJ_GutlessWorm.read	GUTLS_WRM_ELBA_READ_1433828420	attC_site	532	633	+	50.6	102	4	attC_2	362	7.086558	532	539	544	552	614	621	627	ACATAACAAATCGCTGCAGCAGACGTGCCTAACTGTCACGCGTCTTGCGTGCGCAAGCCGCGCGCCAGCCTGACGGCACGCAGCTGAGCTCAAACGTTATGT	NA	NA	NA	NA	NA	NA	NA	NA	NA	NA	NA	NA	NA	NA	NA	NA	NA	NA	NA
camera	CAM_PROJ_GutlessWorm.read	GUTLS_WRM_ELBA_READ_1433832459	attC_site	100	204	-	36.4	105	ini0	attC_2	0	1.139232	204	197	192	184	119	112	106	GCCCAACGGTTGAGGTAACCAGCCGGCTCACTTGCCTTCGCACCAGCACTGACTTTCACGCAAAACCGCATAATTTTCCCGGTCTGGTTCACTGATTGGTTGGGC	NA	NA	NA	NA	NA	NA	NA	NA	NA	NA	NA	NA	NA	NA	NA	NA	NA	NA	NA
camera	CAM_PROJ_GutlessWorm.read	GUTLS_WRM_ELBA_READ_1433832459	CDS	355	717	-	18.7	363	151	CDS_2	NA	NA	NA	NA	NA	NA	NA	NA	NA	NA	NA	ATGGCTGAAATCGAAAGATTGGGAAAAGACCCATTAACAAATCGCGATCTGTATTTTTTGAATGCAATGGACCTTGATGAAATTCCGGGAAGGATGAATTTTTCGAGTCCTAACTTTATCTGCTTGATAGCATGGGATTCTGACAGATCATCAGTCGAGGAGATTTCATCGCTTGTCGAGCCGCTAATCAAATATGGTGCGTCTTACTTCTGTGCTTGGGGCAACGATTGTGAACGTGTACATGATACCATCGATGAAATTGACAGTTATCCGTATAACGATATAGGTTCTCCGGAGGATTCCGTCATAATGACCACGTGGCATAGTGATGAGTCATTGGAAAAGACGCTATACTTTTTTTAA	MAEIERLGKDPLTNRDLYFLNAMDLDEIPGRMNFSSPNFICLIAWDSDRSSVEEISSLVEPLIKYGASYFCAWGNDCERVHDTIDEIDSYPYNDIGSPEDSVIMTTWHSDESLEKTLYFF*	0.410468319559	NA	NA	NA	NA	NA	NA	NA	NA	NA	NA	NA	NA	NA	NA	NA
camera	CAM_PROJ_GutlessWorm.read	GUTLS_WRM_ELBA_READ_1433834718	attC_site	105	177	-	52.2	73	ini0	attC_3	0	5.771067	177	170	165	157	124	117	111	GCATAACGCCTCGCATCAGCGGCTTGCAAAGCGCGTAGCGGTTTGCAAGTCCGGCTGCATGCGCTTGTTATGC	NA	NA	NA	NA	NA	NA	NA	NA	NA	NA	NA	NA	NA	NA	NA	NA	NA	NA	NA
camera	CAM_PROJ_GutlessWorm.read	GUTLS_WRM_ELBA_READ_1433834718	CDS	172	447	-	23.7	276	-5	CDS_3	NA	NA	NA	NA	NA	NA	NA	NA	NA	NA	NA	ATGTTAGAGAAAGAATTCAAAGGCATAGAGTGGCCTGAAGAATTTATAGTGGAGTTCAAGGATGGAAATGAGCAAGTATTCGTATCTGCTAGGGGAGTAAATTGGGATGATGGCCGTAATTTAGATGGTAAAAATGAAAATAGGGTTAATATTAGTTGTGCCTGGAAGAAAAAAAGTCCAGCTCAACAGAAATATAGAATGATCGAATTTTTTCTAGACGATGTTAAAAAATTTAAGACAATATCGGGTGATGTTGTTTGGGAGCCAAGCGCATAA	MLEKEFKGIEWPEEFIVEFKDGNEQVFVSARGVNWDDGRNLDGKNENRVNISCAWKKKSPAQQKYRMIEFFLDDVKKFKTISGDVVWEPSA*	0.358695652174	NA	NA	NA	NA	NA	NA	NA	NA	NA	NA	NA	NA	NA	NA	NA
camera	CAM_PROJ_GutlessWorm.read	GUTLS_WRM_ELBA_READ_1433914517	CDS	255	521	+	2.7	267	ini0	CDS_2	NA	NA	NA	NA	NA	NA	NA	NA	NA	NA	NA	ATGCCCACAATTTCAATGTTTTATGGCATTATCATAAGAATGTATTTTGCACCTGGTGAACATCCGCCGCCCCATTTCCATGCGTACTACGCAGAATACAAGGCCATCGTAGATATTCGGACTTGTGAAATAATTGAGGGTGATCTACCTTCAAGACAAAGCAAGCTTGTTCTCGCTTGGGCTGAGTTGCATCAGGATGAGCTTCTAGCCAACTGGAGACTGGTGATGAACGGAGAAGAGCCATTTAAAATCCAACCCCTTCAATAA	MPTISMFYGIIIRMYFAPGEHPPPHFHAYYAEYKAIVDIRTCEIIEGDLPSRQSKLVLAWAELHQDELLANWRLVMNGEEPFKIQPLQ*	0.438202247191	NA	NA	NA	NA	-	PF13711	gnl|NC_012580|idb|c7437|Vibrio_cholerae_M66-2|orf	35.227	95.65	NA	NA	NA	NA	NA	NA
camera	CAM_PROJ_GutlessWorm.read	GUTLS_WRM_ELBA_READ_1433914517	CDS	533	790	+	30.7	258	12	CDS_2	NA	NA	NA	NA	NA	NA	NA	NA	NA	NA	NA	ATGTATTTGTCTATAAAAAAAGTTGTTCCTTGTGATGACTTCACGCTATCAATCGATTTTGAAAACGGTGAACATGGAACGCTGGACATGAAGCCGTTTCTTGATTTCGGCGGCTTTAACCGCTTGAAGGTTCCTGGCGCTTTCGAGCAGGTTAAGATTGCATTTGACACAATTGAATGGGACTGCGGTGTCGACCTAGACCCTGAGTTTGTTTACGCGAAAACCAAGGGCATCAAGACCGCACAACCAGTCGGTTAA	MYLSIKKVVPCDDFTLSIDFENGEHGTLDMKPFLDFGGFNRLKVPGAFEQVKIAFDTIEWDCGVDLDPEFVYAKTKGIKTAQPVG*	0.449612403101	NA	NA	NA	NA	-	PF10387	NA	NA	NA	NA	NA	NA	NA	NA	NA
camera	CAM_PROJ_GutlessWorm.read	GUTLS_WRM_ELBA_READ_1433914517	attC_site	773	873	+	30.5	101	-17	attC_2	578	2.520675	773	780	785	793	856	863	867	GCACAACCAGTCGGTTAAGCAGACCGGAGACCTATCGCGGCTCACGGGAATTTGGTTCAGATTCGACCTGCCTTTAGCCGGCTGCTTACCTCACGTTCTGC	NA	NA	NA	NA	NA	NA	NA	NA	NA	NA	NA	NA	NA	NA	NA	NA	NA	NA	NA
camera	CAM_PROJ_GutlessWorm.read	GUTLS_WRM_ELBA_READ_1433918546	CDS	11	466	+	21.1	456	ini0	CDS_1	NA	NA	NA	NA	NA	NA	NA	NA	NA	NA	NA	GTGAGGATTTGTATTTATGATTTGCATTGTATTCTTACCAATATTATCTTGTACATTCAAGGTGACACACAACTTGATAGTTATTTACCAACCTCTCTTGCACTTATAGGCACGTTGGTAGCTTTCTATTTTATATCTATGTATGTAGTTAAAGAGTTTTTTTGTGACTCGATCAAAAAATTTGACAACAAGATAAAGCTAATACCTTCAAAATATTCCCGAAAGGAAGCTATAACATACGACCTGAGAGCAATGGACAGAATATTATTTGAAAAAGTAGGGTCGAATAACCAGTACGCTTCTGAGCAGTATGTTATTTGGTTTGTCGATAAATCCGGCAAGAGACATGCAGTAATTGATAAATTTGCTATGGATTTAGGCGGAAAGGAAATTACTGAA…	MRICIYDLHCILTNIILYIQGDTQLDSYLPTSLALIGTLVAFYFISMYVVKEFFCDSIKKFDNKIKLIPSKYSRKEAITYDLRAMDRILFEKVGSNNQYASEQYVIWFVDKSGKRHAVIDKFAMDLGGKEITEFIFELSEMTGLAVTKVGW*	0.348684210526	NA	NA	NA	NA	NA	NA	NA	NA	NA	NA	NA	NA	NA	NA	NA
camera	CAM_PROJ_GutlessWorm.read	GUTLS_WRM_ELBA_READ_1433918546	attC_site	495	554	+	21.2	60	29	attC_1	0	3.993620	495	502	508	516	535	542	548	GCATAACAAAACTAATTCAGCCGACGCAAAAAGCCGCGCGGCTGATTAGCAGCGTTCGCC	NA	NA	NA	NA	NA	NA	NA	NA	NA	NA	NA	NA	NA	NA	NA	NA	NA	NA	NA
camera	CAM_PROJ_GutlessWorm.read	GUTLS_WRM_ELBA_READ_1433918546	CDS	571	969	+	9.9	399	17	CDS_2	NA	NA	NA	NA	NA	NA	NA	NA	NA	NA	NA	ATGAAAGGCAAATCAGTACCCACTAAAAATGATCTTGATATTAAATGGCCGTCAGAAAAGCTGGTTGATTCAATAGGTTTCCGGACCAAGGCTGGAAATAGAATAAAGGATTATCTGAATGATCATAGCATTCTGGAATTAAGCCTCAGGGAGCTTATAGACCTGTTTCTCCCGCCAGCATCAAACAGTTTTAAAAGCGAATATGAATTTTGGGTGGACATTCCGATTTTGAAACAACCTCAGTTCGGGCCATACTTATATGACTCTGCACTTTTAACGTTGACTGANGCTGAATTANGCGCAGCATTTAGAGCAGAGTGGATGCAGCGTATTTATTCATTGAAGCTTCATGAGTTGAGACACCGACCGGCGAACAAATCAGTGAAGCAGACGGCGTGA	MKGKSVPTKNDLDIKWPSEKLVDSIGFRTKAGNRIKDYLNDHSILELSLRELIDLFLPPASNSFKSEYEFWVDIPILKQPQFGPYLYDSALLTLTXAELXAAFRAEWMQRIYSLKLHELRHRPANKSVKQTA*	0.418136020151	NA	NA	NA	NA	NA	NA	gnl|AM911760|idb|c7211|uncultured_bacterium|orf	26.667	68.46	NA	NA	NA	NA	NA	NA
camera	CAM_PROJ_GutlessWorm.read	GUTLS_WRM_ELBA_READ_1433918546	attC_site	939	1043	+	29.2	105	-30	attC_2	385	3.964235	939	946	951	959	1024	1031	1037	GGCGAACAAATCAGTGAAGCAGACGGCGTGAAAATCGCGGGTTTACGTAAAGGCTGTGCAGGCTTTGAGATTTATTTAAGCCGCTGCTTACCTCAACCGNTATGC	NA	NA	NA	NA	NA	NA	NA	NA	NA	NA	NA	NA	NA	NA	NA	NA	NA	NA	NA
camera	CAM_PROJ_GutlessWorm.read	GUTLS_WRM_ELBA_READ_1433994125	CDS	127	525	+	10.2	399	ini0	CDS_2	NA	NA	NA	NA	NA	NA	NA	NA	NA	NA	NA	ATGAAAGGCAAATCAGTACCCACTAAAAATGATCTTGATATTAAATGGCCGTCAGAAAAGCTGGTTGATTCAATAGGTTTCCGGACCAAGGCTGGAAATAGAATAAAGGATTATCTGAATGATCATAGCATTCTGGAATTAAGCCTCAGGGAGCTTATAGACCTGTTTCTCCCGCCAGCATCAAACAGTTTTAAAAGCGAATATGAATTTTGGGTGGACATTCCGATTTTGAAACAACCTCAGTTCGGGCCATACTTATATGACTCTGCACTTTTAACGTTGACTGAGGCTGAATTAGGCGCAGCATTTAGAGCAGAGTGGATGCAGCGTATTTATTCATTGAAGCTTCATGAGTTGAGACACCGACCGGCGAACAAATCAGTGAAGCAGACGGCGTGA	MKGKSVPTKNDLDIKWPSEKLVDSIGFRTKAGNRIKDYLNDHSILELSLRELIDLFLPPASNSFKSEYEFWVDIPILKQPQFGPYLYDSALLTLTEAELGAAFRAEWMQRIYSLKLHELRHRPANKSVKQTA*	0.421052631579	NA	NA	NA	NA	NA	NA	gnl|AM911760|idb|c7211|uncultured_bacterium|orf	28.571	68.46	NA	NA	NA	NA	NA	NA
camera	CAM_PROJ_GutlessWorm.read	GUTLS_WRM_ELBA_READ_1433994125	attC_site	495	598	+	29.3	104	-30	attC_2	385	4.065800	495	502	507	515	579	586	592	GGCGAACAAATCAGTGAAGCAGACGGCGTGAAAATCGCGGTTTTACGTAAAGGCTGTGCAGGCTTGAGATTTATTTAAGCCGCTGCTTACCTCAACCGTTATGC	NA	NA	NA	NA	NA	NA	NA	NA	NA	NA	NA	NA	NA	NA	NA	NA	NA	NA	NA
camera	CAM_PROJ_GutlessWorm.read	GUTLS_WRM_ELBA_READ_1433999244	attC_site	78	140	-	46.9	63	ini0	attC_2	0	8.986940	140	133	128	120	97	90	84	GCATAACGTTTGAACTAAGAGGCGCCGCGGTCTTTGGCGTCCCCCTTAAGTGATATGTTATAA	NA	NA	NA	NA	NA	NA	NA	NA	NA	NA	NA	NA	NA	NA	NA	NA	NA	NA	NA
camera	CAM_PROJ_GutlessWorm.read	GUTLS_WRM_ELBA_READ_1433999244	CDS	147	641	-	19.5	495	7	CDS_2	NA	NA	NA	NA	NA	NA	NA	NA	NA	NA	NA	ATGAAAAAAGCACACTTCTACATATACTTTCTGCTTGTTTTCGGAATTTCACAGATTTGCCTTGCTACAGAGGCCACAAAAACTCTGCAATATACCAAGAATATCAGTTCTGGTCATGAAAAGGTCCAGTTACGAATTGAACTTAGAAAATATGACCCTGCTCGAAAAGATGATTCGAAGATTCCTTGTCCATACTTTGGTGACATACCCCCAACAAAACCTCAATATATAATCAAGAGTTTCAATGTCAGGTGGAATGACAATCCAATAAATGTCCCAAAAAAAATGTATTATGATCTTTATGATCCGGTGCTCAGGGAAAGATTAGGATTTTGGGATGATATGTACGGAGTATTTGCATCTCTTGGGTCTGGTAGTGAGTCGCTACTAATAGAGATG…	MKKAHFYIYFLLVFGISQICLATEATKTLQYTKNISSGHEKVQLRIELRKYDPARKDDSKIPCPYFGDIPPTKPQYIIKSFNVRWNDNPINVPKKMYYDLYDPVLRERLGFWDDMYGVFASLGSGSESLLIEMNSISKGCRNYKVWIVIRKDGNHTRFMDNSLP*	0.367676767677	NA	NA	NA	NA	NA	NA	NA	NA	NA	NA	NA	NA	NA	NA	NA
camera	CAM_PROJ_GutlessWorm.read	GUTLS_WRM_ELBA_READ_1434022446	attC_site	155	217	-	46.9	63	ini0	attC_2	0	8.986940	217	210	205	197	174	167	161	GCATAACGTTTGAACTAAGAGGCGCCGCGGTCTTTGGCGTCCCCCTTAAGTGATATGTTATAA	NA	NA	NA	NA	NA	NA	NA	NA	NA	NA	NA	NA	NA	NA	NA	NA	NA	NA	NA
camera	CAM_PROJ_GutlessWorm.read	GUTLS_WRM_ELBA_READ_1434022446	CDS	224	718	-	19.5	495	7	CDS_2	NA	NA	NA	NA	NA	NA	NA	NA	NA	NA	NA	ATGAAAAAAGCACACTTCTACATATACTTTCTGCTTGTTTTCGGAATTTCACAGATTTGCCTTGCTACAGAGGCCACAAAAACTCTGCAATATACCAAGAATATCAGTTCTGGTCATGAAAAGGTCCAGTTACGAATTGAACTTAGAAAATATGACCCTGCTCGAAAAGATGATTCGAAGATTCCTTGTCCATACTTTGGTGACATACCCCCAACAAAACCTCAATATATAATCAAGAGTTTCAATGTCAGGTGGAATGACAATCCAATAAATGTCCCAAAAAAAATGTATTATGATCTTTATGATCCGGTGCTCAGGGAAAGATTAGGATTTTGGGATGATATGTACGGAGTATTTGCATCTCTTGGGTCTGGTAGTGAGTCGCTACTAATAGAGATG…	MKKAHFYIYFLLVFGISQICLATEATKTLQYTKNISSGHEKVQLRIELRKYDPARKDDSKIPCPYFGDIPPTKPQYIIKSFNVRWNDNPINVPKKMYYDLYDPVLRERLGFWDDMYGVFASLGSGSESLLIEMNSISKGCRNYKVWIVIRKDGNHTRFMDNSLP*	0.367676767677	NA	NA	NA	NA	NA	NA	NA	NA	NA	NA	NA	NA	NA	NA	NA
camera	CAM_PROJ_GutlessWorm.read	GUTLS_WRM_ELBA_READ_1434029429	CDS	171	491	+	11.1	321	ini0	CDS_2	NA	NA	NA	NA	NA	NA	NA	NA	NA	NA	NA	GTGTTCGAAATGTCGAAAATCTCTATTTACATAAATGAAAACGCACCCACAACCGAAACCGTTAGAGTTTTGCGTCCAATAACAGGTGAGAGTATTTCTTACCTCCAGAGGGCAATCGCAACTGAACAGCCCGTATATAGGTGCGAACTTTTTTTGAACGACTTTGCAGATGTCGCGGATACTCTGAGATCGATCGTGATGGACCTCGACTCCACAGGCGTTCATTTCACGATTACTGAGGAAATCAAGGGAGCTGAAGAGACGATCACGAAGGAAATCCTACTTAAAATTCTGTCGGATTCAGAGAGTTACAGATTATGA	MFEMSKISIYINENAPTTETVRVLRPITGESISYLQRAIATEQPVYRCELFLNDFADVADTLRSIVMDLDSTGVHFTITEEIKGAEETITKEILLKILSDSESYRL*	0.433021806854	NA	NA	NA	NA	NA	NA	NA	NA	NA	NA	NA	NA	NA	NA	NA
camera	CAM_PROJ_GutlessWorm.read	GUTLS_WRM_ELBA_READ_1434029429	attC_site	505	607	+	36.1	103	14	attC_2	343	1.390904	505	512	517	525	589	596	601	GCCTAACAAGTCGCTAAACCTAACCGGGTGATTTGTGCCGATTTTCGTAGAGTTTTTCGCAGTCCGCAATATCCAGCGCCGGTAGGTTAGCTCACCGTTGGGT	NA	NA	NA	NA	NA	NA	NA	NA	NA	NA	NA	NA	NA	NA	NA	NA	NA	NA	NA
camera	CAM_PROJ_GutlessWorm.read	GUTLS_WRM_ELBA_READ_1434032451	CDS	9	143	+	3.3	135	ini0	CDS_1	NA	NA	NA	NA	NA	NA	NA	NA	NA	NA	NA	ATGGGAAAAGACAAAAAGCCAGGTGGAAATGGAGTTAATAAAGATGTTATTGGTGTATTTGAGGCTAAGACATCTGACGGTGTTTGGGCAGACCCAAACAACGACGTTAAATGGGTAAAACAACCTCTACATTAA	MGKDKKPGGNGVNKDVIGVFEAKTSDGVWADPNNDVKWVKQPLH*	0.392592592593	NA	NA	NA	NA	NA	NA	NA	NA	NA	NA	NA	NA	NA	NA	NA
camera	CAM_PROJ_GutlessWorm.read	GUTLS_WRM_ELBA_READ_1434032451	attC_site	156	225	+	44.6	70	13	attC_1	0	11.532393	156	163	168	176	206	213	219	ACATAACAAATCATTGAAGAGGGATTGGGCACAAACGGCCGCGCCCAACCCCTTAACTCAACCGTTAGTT	NA	NA	NA	NA	NA	NA	NA	NA	NA	NA	NA	NA	NA	NA	NA	NA	NA	NA	NA
camera	CAM_PROJ_GutlessWorm.read	GUTLS_WRM_ELBA_READ_1434032451	CDS	245	607	+	14.7	363	20	CDS_2	NA	NA	NA	NA	NA	NA	NA	NA	NA	NA	NA	TTGAGCTCTGCAACAATATTGATAATAGCAGCAGCCATTTCCAGTATTCTCGGAATTAAAAAACCAATATTTGGTGGTTTTGCAGGTGCTATTTTATCTCCGGCTATACATTTGCTCTATGCGACCTTCAATACAATTACATTTATAATTCTTATCCCGGTAGGATTCCTTTTCGGGTTCGGCTTTGCTTTTGTTGCTTCGCTTCTTTTTTCAGGGTCAAAGGGTAAGTCCAGGCGCGGACCGAGTTTTATTGGACAAAGTGGCGGACACGGATTTTCGGAACATACTGGTGGAATCATTTTGTCTGATGAAGAAAGAGAAGGAATAAAGACACCGAAGGGGAAACCTCGGCTTAAAGAATAA	MSSATILIIAAAISSILGIKKPIFGGFAGAILSPAIHLLYATFNTITFIILIPVGFLFGFGFAFVASLLFSGSKGKSRRGPSFIGQSGGHGFSEHTGGIILSDEEREGIKTPKGKPRLKE*	0.410468319559	NA	NA	NA	NA	NA	NA	NA	NA	NA	NA	NA	NA	NA	NA	NA
camera	CAM_PROJ_GutlessWorm.read	GUTLS_WRM_ELBA_READ_1434032451	attC_site	618	678	+	42.9	61	11	attC_2	393	4.369014	618	625	630	638	659	666	672	AACTAACAAGTCGCTGGAGAACGACGCGGAAAAACCTCGCGTCTCAGCTCANACGTTAGGG	NA	NA	NA	NA	NA	NA	NA	NA	NA	NA	NA	NA	NA	NA	NA	NA	NA	NA	NA
camera	CAM_PROJ_GutlessWorm.read	GUTLS_WRM_ELBA_READ_1434076218	CDS	327	764	+	42.4	438	ini0	CDS_2	NA	NA	NA	NA	NA	NA	NA	NA	NA	NA	NA	ATGAAAAAAATCAAGAACCTATATAAGGCTTATGTACTGTATACATATAAACAGGAAAAAATAGAAACTTTCATTAATTGGGCCATCGAGAGATTAGAAAATGACGAAGAGGAAGGTGACAACAATATAATTTTATTGGCTGGTGAAACCGATTCAACTAAAGCCAGCAGCCTCACAAAACAAATACTTGAAAAATACTTACCAAACGCTACAGACAATGAAGCGCTATGCGGAAAATATATCGTTGAACTTTATCGAAAATATCATGAGGGTGAAATAGATATTTATGAATTAGATAGTATCATTCTACAACTATACAATGGATTAAATTACCCTGACTGGTTGGTCATGCTATCCAGGAATTGTGAATATGCAACAGATATAGACGCATTTCAAAAA…	MKKIKNLYKAYVLYTYKQEKIETFINWAIERLENDEEEGDNNIILLAGETDSTKASSLTKQILEKYLPNATDNEALCGKYIVELYRKYHEGEIDIYELDSIILQLYNGLNYPDWLVMLSRNCEYATDIDAFQKPFEDEFKYIVGL*	0.326484018265	NA	NA	NA	NA	NA	NA	NA	NA	NA	NA	NA	NA	NA	NA	NA
camera	CAM_PROJ_GutlessWorm.read	GUTLS_WRM_ELBA_READ_1434076218	attC_site	839	906	+	22.5	68	75	attC_2	522	3.750441	839	846	851	859	888	895	900	AGTTAACCAAACGTTCTACCCGACCCACGACGGCTTCGCCGCGCGATCCGGCAAACTATTCGTTATAT	NA	NA	NA	NA	NA	NA	NA	NA	NA	NA	NA	NA	NA	NA	NA	NA	NA	NA	NA
camera	CAM_PROJ_GutlessWorm.read	GUTLS_WRM_ELBA_READ_1434076486	CDS	60	365	+	13.3	306	ini0	CDS_1	NA	NA	NA	NA	NA	NA	NA	NA	NA	NA	NA	ATGCTTATCGAAGAATTTCTGAAGCCAATGGGGCTCACACAACGCGAATTAGCTGATGCTATACATGTACCTTATCAGAGGATCAATGAAATCATCAATGGACGCCGTGGAATGACGCCGAGTACGGCTTTGAGGCTTTCAAAATTTTTTGGAATGACACCGGATTTTTGGATGAACCTGCAGCTCCGATGGGATCTTTATTTTGCCAAAAAATCCGAGGCCGATGAACTTAACAACATCAGGCCTCTTTCGAAGCTGAAAACCGGCCTTACATCTTCCATCGCCCAACAAGGCGCTGGACAATGA	MLIEEFLKPMGLTQRELADAIHVPYQRINEIINGRRGMTPSTALRLSKFFGMTPDFWMNLQLRWDLYFAKKSEADELNNIRPLSKLKTGLTSSIAQQGAGQ*	0.454248366013	V	NOG.COG3093.meta_raw	Mobile_and_extrachromosomal_element_functions	TIGR02607	-	PF01381	gnl|AB547034|idb|c8514|uncultured_bacterium|orf	63.218	69.05	NA	NA	NA	NA	NA	NA
camera	CAM_PROJ_GutlessWorm.read	GUTLS_WRM_ELBA_READ_1434076486	attC_site	342	414	+	48.8	73	-23	attC_1	0	4.501900	342	349	354	362	395	402	408	GCCCAACAAGGCGCTGGACAATGATCATTGTTCCGCTGCGCTCCACAATGACACGTCAGCTTTAACGTTAGAT	NA	NA	NA	NA	NA	NA	NA	NA	NA	NA	NA	NA	NA	NA	NA	NA	NA	NA	NA
camera	CAM_PROJ_GutlessWorm.read	GUTLS_WRM_ELBA_READ_1434076486	CDS	423	797	+	22.5	375	9	CDS_2	NA	NA	NA	NA	NA	NA	NA	NA	NA	NA	NA	ATGAAACATATACTTAATGTTAGCGAAGACGGTTCAACATTTTTTGTTAGAACCGAAGGCGATGGCGACGTTGAAGGCATTATTGCCTTTCTTTCCGATATCATTTCCCATCCGAGGTGGCAGCCTGGAAAAAGCATTTTATTAGATCACCGTGCTCTGAGGATACACGGAATTACAGTGTCGGGAATCGAAGAGGTTTCAACCTATTTTAAATCAATCGCCCCCGAACTCGGGGATGGAAAAATTGCACTAATCATGAATAGGGAAATTGATTTTGGTATTGCTAGGGCATGGGAAAATATTACGGGTTATGATGTTGATATAGAAATTAACGTTTTTCGGAAATTGGAAGATGCTAAAACCTGGTTGAAATAA	MKHILNVSEDGSTFFVRTEGDGDVEGIIAFLSDIISHPRWQPGKSILLDHRALRIHGITVSGIEEVSTYFKSIAPELGDGKIALIMNREIDFGIARAWENITGYDVDIEINVFRKLEDAKTWLK*	0.394666666667	NA	NA	NA	NA	NA	NA	gnl|AM912360|idb|c5164|uncultured_bacterium|orf1	29.032	57.14	NA	NA	NA	NA	NA	NA
camera	CAM_PROJ_GutlessWorm.read	GUTLS_WRM_ELBA_READ_1434076486	attC_site	806	865	+	38.4	60	9	attC_2	392	1.865241	806	813	818	826	846	853	859	ATTTAACCTGTCACTGGTGCGGACGCAAAAAGGCCGCGCCGCTCAGTTCAATCGTTATAT	NA	NA	NA	NA	NA	NA	NA	NA	NA	NA	NA	NA	NA	NA	NA	NA	NA	NA	NA
camera	CAM_PROJ_GutlessWorm.read	GUTLS_WRM_ELBA_READ_1434077450	CDS	450	683	+	33.4	234	ini0	CDS_2	NA	NA	NA	NA	NA	NA	NA	NA	NA	NA	NA	ATGAAAATCAATGTAGTCATTGAAAAAGATGGAGACGGCTACTTGGCTAGAGTAGAAGGGCATCAAAATTTGTTTGCATTTGCCTACACTGAAAAAAAGGCTGTTATAGAGTTAAAGAATGTTGTTGAAATGGTTATGGATTACCATCTTGAGCAGGCAAACGATGAGAGAATCATCAGAAATGAGCTGGCTACCACGGTAGAAAAGTATGCCCTTCAAGTATATGGAGATTGA	MKINVVIEKDGDGYLARVEGHQNLFAFAYTEKKAVIELKNVVEMVMDYHLEQANDERIIRNELATTVEKYALQVYGD*	0.380341880342	V	NOG.COG1598.clustalo_raw	NA	NA	NA	NA	NA	NA	NA	NA	NA	NA	NA	NA	NA
camera	CAM_PROJ_GutlessWorm.read	GUTLS_WRM_ELBA_READ_1434077450	attC_site	871	991	+	35.5	121	188	attC_2	473	4.984198	871	878	883	891	972	979	985	GCCTAACACAACGCTCCAGCGGACACCAACACCAAACACTACGCGGCTTTTTGCGCATGCCTTCGGCATGATCGCGCAAATGCCGCTTCGTGGTTGGTGCCACTGAGCTTCGTCGTTTGCA	NA	NA	NA	NA	NA	NA	NA	NA	NA	NA	NA	NA	NA	NA	NA	NA	NA	NA	NA
camera	CAM_PROJ_GutlessWorm.read	GUTLS_WRM_ELBA_READ_1434080739	attC_site	81	158	-	34.2	78	ini0	attC_2	0	9.393457	158	151	146	138	100	93	87	GGTTAACGACTAAAATAACCGGCGCTGCTTTTCGGCGTCTGGCGCGCATGGCGCGCGAAGTTGATTGCCTTGTTAGAC	NA	NA	NA	NA	NA	NA	NA	NA	NA	NA	NA	NA	NA	NA	NA	NA	NA	NA	NA
camera	CAM_PROJ_GutlessWorm.read	GUTLS_WRM_ELBA_READ_1434080739	CDS	186	542	-	31.2	357	28	CDS_2	NA	NA	NA	NA	NA	NA	NA	NA	NA	NA	NA	ATGGAGTTAAAAATTGATACGAGTGATATCCGTTGGTGGTTTTGGGCTGTAACGCTTGCATTCATTATTGCTGCAGTTGCTAGTTGGTCTCCTGCCTATTACGCTGTAATGGCTATTAGCGCAGTACAAGTTATTTACTTTCTTATTCACGAAAAAAGTCTATCATCATTTCCTGTACAAATTCGCGTAGTTTATTTAACTTTTACACTTTTTGGGCTCTGGCCTGAGGCGCGCTTAATCATCTACATCATATTATTATTGGGTACAGTGATGGTAACGTTCTTCGGTCGTTGCAGCATTGCTTTAATATTGAAACATATGCCATGGAATAAAGGGCGTGAAGTAAGGCTTAACTAA	MELKIDTSDIRWWFWAVTLAFIIAAVASWSPAYYAVMAISAVQVIYFLIHEKSLSSFPVQIRVVYLTFTLFGLWPEARLIIYIILLLGTVMVTFFGRCSIALILKHMPWNKGREVRLN*	0.386554621849	NA	NA	NA	NA	NA	NA	NA	NA	NA	NA	NA	NA	NA	NA	NA
camera	CAM_PROJ_GutlessWorm.read	GUTLS_WRM_ELBA_READ_1434080818	CDS	322	777	+	8.1	456	ini0	CDS_2	NA	NA	NA	NA	NA	NA	NA	NA	NA	NA	NA	ATGAGCGAAAAACGCATTAAAATGATTGCAGTAATATATGGGATTTTAACATTATTATTTGGGATTTACTTTCTGTATCTATATTTCTCTATGTTCGGAATATTCGGCCGTTTCCCTTTAGACATGCTGAAAACAAGTCCTTTCATGCAGTTATTAGCCTTATCTCCATTATGTTTTTTATTCGCTTTTATATCCTCCATTGGAGTCTTCAAGATCAAACAATGGGGGCGATTTCTTGCTATCTCAGCCTTAGGTATCTATTTATTAATATTTTCCTGGGTAATATTTACACAAATCTTTCCAACCTTCTTTAATAATGCCTTTCATGCTGGCCATGGTTGGTTCATTTTTTATCACATGAATTTAAAGATAGACACATTTGTCATTCCTGTTATTAGC…	MSEKRIKMIAVIYGILTLLFGIYFLYLYFSMFGIFGRFPLDMLKTSPFMQLLALSPLCFLFAFISSIGVFKIKQWGRFLAISALGIYLLIFSWVIFTQIFPTFFNNAFHAGHGWFIFYHMNLKIDTFVIPVISLSFLVLFNLKVFKNHFVT*	0.326754385965	NA	NA	NA	NA	NA	NA	NA	NA	NA	NA	NA	NA	NA	NA	NA
camera	CAM_PROJ_GutlessWorm.read	GUTLS_WRM_ELBA_READ_1434080818	attC_site	780	849	+	56.8	70	3	attC_2	468	4.493254	780	787	792	800	830	837	843	GCATAACAAATCGCTGGAGAACGACGTGAACCGCTTACGCGTTTCACGCGTCTCAGCTCAGACGTTATGT	NA	NA	NA	NA	NA	NA	NA	NA	NA	NA	NA	NA	NA	NA	NA	NA	NA	NA	NA
camera	CAM_PROJ_GutlessWorm.read	GUTLS_WRM_ELBA_READ_1434083868	attC_site	198	267	-	50.3	70	ini0	attC_2	0	1.587307	267	260	255	247	217	210	204	ACATAACGTCTGAGCTGAGACGCGTGAAGTGCGTCCGCGGTTCACGTCGTTCTCCAGCGATTTGTTAGCT	NA	NA	NA	NA	NA	NA	NA	NA	NA	NA	NA	NA	NA	NA	NA	NA	NA	NA	NA
camera	CAM_PROJ_GutlessWorm.read	GUTLS_WRM_ELBA_READ_1434083868	CDS	262	690	-	40.1	429	-5	CDS_2	NA	NA	NA	NA	NA	NA	NA	NA	NA	NA	NA	ATGAATGCTGAAGAACTCAGTGAAGAATATGAAGCTGTTGATGGGTATTTCTGTAAAATCTGTGATCGTCCAAGTATATTTCTTCGAAAATGGCAAAAAGCATTCATTGAGGCATATCACTCAAGAGCATTAATCGAAAATGGTGGATTTCACAGTTATTTATGTGAACACGGTCCTAATACCGAAAAATCTGCGGAGGCACATCAAGAAATTGGTCTCCCCGAATCAGCTAAACTTATTCGAAAAGCTATCCAATATTGGAAGGACTTTGGTGGTATGGATCTGCCGGGTTACGGTAATCCCGAAAAATTCAGAGAATTGTATGATAATGACCTCATAGAAATCGAAAAAAAATTTTTCAATCTAGAAGAACAAGACCATGCTCATTTGTATCAAGTT…	MNAEELSEEYEAVDGYFCKICDRPSIFLRKWQKAFIEAYHSRALIENGGFHSYLCEHGPNTEKSAEAHQEIGLPESAKLIRKAIQYWKDFGGMDLPGYGNPEKFRELYDNDLIEIEKKFFNLEEQDHAHLYQVLKRNKKIKS*	0.361305361305	NA	NA	NA	NA	-	PF14300	NA	NA	NA	NA	NA	NA	NA	NA	NA
camera	CAM_PROJ_GutlessWorm.read	GUTLS_WRM_ELBA_READ_1434084188	CDS	263	577	+	11.1	315	ini0	CDS_2	NA	NA	NA	NA	NA	NA	NA	NA	NA	NA	NA	ATGTTGCTGAAAGAAGTTCTTCCAGAATTGACTGATGAAATTAAAAAGCTACTTATCCAAGACAATTATTTTGAACTTGCGAATCAAATAGATACCGTAACAATCCATAAAAAATGTGGTTGTTGGGATAGCTTTTGTTCCTTTCTATATACGGCAGAACCGCCAAAAGGAGCATGGGGTCCGAATCATGAAACAATTGTTCTGGATGCCAACGCTGGAATGCTGAACCTGGATGTTGTGGATGGGATTATATCCTATATCGAAATAATAGATCGAAAAGACCTCAGAAAGAAAATAAAAAAATTGAAGATATGA	MLLKEVLPELTDEIKKLLIQDNYFELANQIDTVTIHKKCGCWDSFCSFLYTAEPPKGAWGPNHETIVLDANAGMLNLDVVDGIISYIEIIDRKDLRKKIKKLKI*	0.35873015873	NA	NA	NA	NA	NA	NA	NA	NA	NA	NA	NA	NA	NA	NA	NA
camera	CAM_PROJ_GutlessWorm.read	GUTLS_WRM_ELBA_READ_1434084188	attC_site	588	657	+	51.0	70	11	attC_2	343	5.420781	588	595	600	608	638	645	651	ATCTAACAAATCGCTGGAGAACGACGTGAACCGCTAACGCGTTTCACGCGTCTCAGCTCAGACGTTATGC	NA	NA	NA	NA	NA	NA	NA	NA	NA	NA	NA	NA	NA	NA	NA	NA	NA	NA	NA
camera	CAM_PROJ_HOT.read	HF_READ_04774729	CDS	290	583	+	9.1	294	ini0	CDS_2	NA	NA	NA	NA	NA	NA	NA	NA	NA	NA	NA	ATGGAGACTCCGTTGCAAACGACTTTCCGCAATCGCCGCACTGCAATCGTAGCCCTCATGCTCGGCTTGATCGGGGCGGCCAATCTTGCATACGCCTTGGCTGCAGGTCCGCACCGCCCGGCTGACGCATTGCAGGGCGTCGGATTGCTTCTTCTTGGAACGGGCGCGGCTCTTGCTGGGTCCGAAGAGATCAAGAGTAGGCTGGCCGCGTCGGGGCGCGCCTCGCTCCCCACCGTCGTGCTGTCCCTCAGCATTGTTGCGTGCGCGTTGTCAGTCCTGGTACGCGCGCTGTGA	METPLQTTFRNRRTAIVALMLGLIGAANLAYALAAGPHRPADALQGVGLLLLGTGAALAGSEEIKSRLAASGRASLPTVVLSLSIVACALSVLVRAL*	0.636054421769	NA	NA	NA	NA	NA	NA	NA	NA	NA	NA	NA	NA	NA	NA	NA
camera	CAM_PROJ_HOT.read	HF_READ_04774729	attC_site	585	644	+	55.6	60	2	attC_2	301	19.217583	585	592	597	605	625	632	638	CGCTAACAATTCGTCCAAGCCGACGCCGCTTCGCGGCGCGGCTTAACTCAGGTGTTAGGC	NA	NA	NA	NA	NA	NA	NA	NA	NA	NA	NA	NA	NA	NA	NA	NA	NA	NA	NA
camera	CAM_PROJ_HOT.read	HF_READ_04797388	attC_site	355	414	-	58.2	60	ini0	attC_2	0	17.493412	414	407	402	394	374	367	361	CCCTAACACCTGAGTTAAGCCGCGCCGCGAAGCGGCGTCGGCTTGGACGAATTGTTAGGT	NA	NA	NA	NA	NA	NA	NA	NA	NA	NA	NA	NA	NA	NA	NA	NA	NA	NA	NA
camera	CAM_PROJ_HOT.read	HF_READ_04797388	CDS	416	697	-	27.0	282	2	CDS_2	NA	NA	NA	NA	NA	NA	NA	NA	NA	NA	NA	ATGCAGTCCAACGTTCGCCGCGAAACCGTGCTCGACCGCGTGGTGCCGCTCATGCTGCTTGGCTTTGGTGCGCTGCACCTTGCCGATTGGGCATACGTGCACTTCAGCGATCCGTGGAAGCTGGTCAATGGAGTGGGCCTCTTGCTCATGGGCGGCGCGCACATAGCTGGGAATCGGCTCGGAGTGGCAAGTGAGCCAGGCCGCGGTCGCACGGCGCTGCTCGCACTTGGCGTCGCGGGGTTCGCGCTCGCCGTATCGGCCATGGTGCATTCATGGCTGTGA	MQSNVRRETVLDRVVPLMLLGFGALHLADWAYVHFSDPWKLVNGVGLLLMGGAHIAGNRLGVASEPGRGRTALLALGVAGFALAVSAMVHSWL*	0.645390070922	NA	NA	NA	NA	NA	NA	NA	NA	NA	NA	NA	NA	NA	NA	NA
camera	CAM_PROJ_HOT.read	HF_READ_04833804	attC_site	3	74	-	44.0	72	ini0	attC_2	0	5.145912	74	67	62	54	24	17	9	GCCCAACGGCCTGCGCTTCACCTGCGCCGCGAAGCGCAGCGGAGCGGCGTCAGGTGCAAGCGCTTGTTGGGC	NA	NA	NA	NA	NA	NA	NA	NA	NA	NA	NA	NA	NA	NA	NA	NA	NA	NA	NA
camera	CAM_PROJ_HOT.read	HF_READ_04833804	CDS	91	432	-	26.8	342	17	CDS_2	NA	NA	NA	NA	NA	NA	NA	NA	NA	NA	NA	ATGGTTGTGCTAGGCACGATAATTGGTCTTTTTTATACTTTATGGTTGATCGCACACGGATTTCCTGAAGACCCTGTAGGTAAGATTGTTGTAGTTATAGCTTCTTCACTTCTACCGATTGGTATATTGTCCCTTTTCTTTGTTATTCCAAACTTTTCAAAAGAGAAACGAGAAAAGCACCACCAGAAGATTGAGTATCTAGAGAGGCAGCGTCGCAAGGCATGGGAAAGGTATCTGCGATTATGCTATTGTTTTAAGTGTGATGTGGTATTTGACCCAGAAGATATATCTGGCAAATGGGCACGACCAGAAGCTATGTCTGAATATCTATTATTTGATTAA	MVVLGTIIGLFYTLWLIAHGFPEDPVGKIVVVIASSLLPIGILSLFFVIPNFSKEKREKHHQKIEYLERQRRKAWERYLRLCYCFKCDVVFDPEDISGKWARPEAMSEYLLFD*	0.388888888889	NA	NA	NA	NA	NA	NA	NA	NA	NA	NA	NA	NA	NA	NA	NA
camera	CAM_PROJ_HOT.read	HF_READ_04833804	CDS	420	695	-	8.1	276	-12	CDS_2	NA	NA	NA	NA	NA	NA	NA	NA	NA	NA	NA	ATGTCAACTCAACAAGTGATCCGATGTCCGAAATGCGGTCTAACAGATTACCGAAATGTATGGTCTATTATCCAAGAAAGCACCCGTACAAGTGAAGTTCCACACACTGTTCCCCTCGTATGGCAAGGAAAAACGTATTATCTACAAACAAAAGAACAGGTCACAACAGTTTCTGCTTTGGCTGGAAGACTATATCCTCCCAAAAGTTTGCTTAAAGAAAGTGTGGGAAAGATGACCATTCGCAAAGTGATTGGTGAGTTTTTATGGTTGTGCTAG	MSTQQVIRCPKCGLTDYRNVWSIIQESTRTSEVPHTVPLVWQGKTYYLQTKEQVTTVSALAGRLYPPKSLLKESVGKMTIRKVIGEFLWLC*	0.413043478261	NA	NA	NA	NA	NA	NA	NA	NA	NA	NA	NA	NA	NA	NA	NA
camera	CAM_PROJ_HOT.read	HF_READ_05386362	attC_site	300	407	-	20.8	108	ini0	attC_2	0	1.778288	407	400	395	387	318	311	306	ATATAACTTTTCAATAACGGGCGCAAGCACGTAGGGCATAATAGCGAAGCGGCCCTGCGTGTATGCGTCCCAGCGAACGAAGTGAGTGAGTTTATTGACTTGTTATAT	NA	NA	NA	NA	NA	NA	NA	NA	NA	NA	NA	NA	NA	NA	NA	NA	NA	NA	NA
camera	CAM_PROJ_HOT.read	HF_READ_05386362	CDS	412	693	-	5.8	282	5	CDS_2	NA	NA	NA	NA	NA	NA	NA	NA	NA	NA	NA	TTGATCAAAAAAGGATTTAATTGGCTTCTAAGTAGGCTTCCTTTCTACTCATTATTTTTTATATTTCCAGTACTCGGAATGATGAACTGCCAAGGATGGAATGAAGGTAGTATGACGTCAGAAACATGCTTAATAAACTCACCTCTCCTTCAAGCATATGCGGACTTTTACTACGCACTAATTCTTTTTTCTTCTTTTATGCTGCTCTTACCGCTGGTAGTTTATATTGTTATCGCAATTTGGCTTTCAGAAGTCTTTGGCCGCAAGCTAGCCGGTGAGTAA	MIKKGFNWLLSRLPFYSLFFIFPVLGMMNCQGWNEGSMTSETCLINSPLLQAYADFYYALILFSSFMLLLPLVVYIVIAIWLSEVFGRKLAGE*	0.379432624113	NA	NA	NA	NA	NA	NA	NA	NA	NA	NA	NA	NA	NA	NA	NA
camera	CAM_PROJ_HydrothermalVent.read	HydrothermalVent_READ_00001751	CDS	460	639	-	14.4	180	ini0	CDS_2	NA	NA	NA	NA	NA	NA	NA	NA	NA	NA	NA	ATGTGTTTAAAAACTAATAAACAGCTTATTGATAATGCAAATATAGAAAATATTCCTAGCCAAAAAATAATATCAACATCTTGGGATTTAATCATTGAAATTAAGCTTCCCAAAGTTATAACCGTTACACCAACGAGGATAAAAAACAACTTTGTTAAGAAGGAAATGGATTCTTTCTAA	MCLKTNKQLIDNANIENIPSQKIISTSWDLIIEIKLPKVITVTPTRIKNNFVKKEMDSF*	0.272222222222	NA	NA	NA	NA	NA	NA	NA	NA	NA	NA	NA	NA	NA	NA	NA
camera	CAM_PROJ_HydrothermalVent.read	HydrothermalVent_READ_00001751	attC_site	852	949	+	22.7	98	213	attC_2	493	9.219670	852	859	864	872	930	937	943	TTCTAACAAGGTGTCCAGCGGACAGTTTAAAGCGTCATTTCTTTTGCTTACGCAAAAACATGCCTCTTTAAACCGATCACTGAACTTGGGCGTTAGAT	NA	NA	NA	NA	NA	NA	NA	NA	NA	NA	NA	NA	NA	NA	NA	NA	NA	NA	NA
camera	CAM_PROJ_HydrothermalVent.read	HydrothermalVent_READ_00005778	CDS	361	870	+	40.6	510	ini0	CDS_2	NA	NA	NA	NA	NA	NA	NA	NA	NA	NA	NA	ATGTCGGATACAACACCACAAGAAATAGCAAGCATTTCACAGTCCATTATAGATTTAATGCCTGTCATTGTCGGCGGTGTTGTAGGCATAATTAGCTCTGTGGTTGGCGGTGTAGTTTTACACAAAGTCCAATCTAGTGATAAAAAAGAACAACTAAAATATGAGAAAATGGAAAAAGCAACACTGCTAGCTTATGAGTGTAAAGAGTGGTTATCCAAATATGACACTCACAATCTATTTAATGGGCAGGCGTGTACGGAATCATCACCACTAAATGAACTTAAAGTTCTATGCTATCTATATATCCCGGATGCAAAAAATACCTTAAAAGAACTAGAGACTGCTTTTAATAATTATAAAATTGTAGTTTTAAAAATGGTACAAGAAAAAATCAGTAAC…	MSDTTPQEIASISQSIIDLMPVIVGGVVGIISSVVGGVVLHKVQSSDKKEQLKYEKMEKATLLAYECKEWLSKYDTHNLFNGQACTESSPLNELKVLCYLYIPDAKNTLKELETAFNNYKIVVLKMVQEKISNNGMPPDDVAERIRATHLPLQDSVDNFVSEIEKLIQP*	0.350980392157	NA	NA	NA	NA	NA	NA	NA	NA	NA	NA	NA	NA	NA	NA	NA
camera	CAM_PROJ_HydrothermalVent.read	HydrothermalVent_READ_00005778	attC_site	865	951	+	45.2	87	-5	attC_2	514	9.149932	865	872	877	885	933	940	945	CCCTAACAATTAGCTCAACCCGACCATTTATACGTCGTTTCGCTTCGCTACACTCTGCATAAATGGCCGGTTAGCAAGGCGTTAGAT	NA	NA	NA	NA	NA	NA	NA	NA	NA	NA	NA	NA	NA	NA	NA	NA	NA	NA	NA
camera	CAM_PROJ_HydrothermalVent.read	HydrothermalVent_READ_00006380	attC_site	334	430	-	51.9	97	ini0	attC_1	66	10.732015	430	423	418	410	352	345	340	GTCTAACGCCTTGCTCAGCGGCAGTTTAAAGTGGCACGTTTTTGCGAATGCAAAAAAAGTGACGCTTTAAACTGTCCGCTGGAGCTATTTGTTATGC	NA	NA	NA	NA	NA	NA	NA	NA	NA	NA	NA	NA	NA	NA	NA	NA	NA	NA	NA
camera	CAM_PROJ_HydrothermalVent.read	HydrothermalVent_READ_00006380	CDS	435	569	-	13.8	135	5	CDS_1	NA	NA	NA	NA	NA	NA	NA	NA	NA	NA	NA	ATGCCAACGATTCAAGAACAAACTAATCTAGTAGAAAAAATAGAGAAGCTAGAACAAAAAATAAATAAGGAACAAGAAACTATCGAGAAAGCACCGTTACTAAAACAGCAAATACTGGATAAACACTTGAAATAA	MPTIQEQTNLVEKIEKLEQKINKEQETIEKAPLLKQQILDKHLK*	0.303703703704	NA	NA	NA	NA	NA	NA	NA	NA	NA	NA	NA	NA	NA	NA	NA
camera	CAM_PROJ_HydrothermalVent.read	HydrothermalVent_READ_00019409	CDS	31	348	+	11.7	318	ini0	CDS_1	NA	NA	NA	NA	NA	NA	NA	NA	NA	NA	NA	GTGGGTGACGAGGCAGTGCAGCTGCATGCTGCAGGTGACTCTAGAGGCTCCCCAGCTGGAATAGGGGCTGAACAAGTCGGATTTATGGAGTTAAATATAAGAAATTTCGCAGAAGGTAGCCGAAGTTCAAAACTGCCATATGTCGAGGCTTGGTATATCAAACCCGAACATCGAGGTAATGGGTATGGAAGGCAATTGATGAAAAAAGCAGAGCAATGGGCTATATCACAAGGCTATTCAGAATTAGCAAGTGATACGGAGATTAATAACCATCGAAGCATTTCAATGCACAAGCATTTAGGTTTCTTGGAAACGTAG	MGDEAVQLHAAGDSRGSPAGIGAEQVGFMELNIRNFAEGSRSSKLPYVEAWYIKPEHRGNGYGRQLMKKAEQWAISQGYSELASDTEINNHRSISMHKHLGFLET*	0.443396226415	KR	NOG.COG0454.clustalo_raw	Protein_synthesis	TIGR01575	-	PF00583	gnl|HQ005291|idb|c8721|Pseudomonas_aeruginosa|aacA7	43.902	53.59	aac(6')-Iw_1_AF031331	39.51	55.1	NA	NA	NA
camera	CAM_PROJ_HydrothermalVent.read	HydrothermalVent_READ_00019409	attC_site	382	471	+	48.1	90	34	attC_1	0	1.938651	382	389	395	403	452	459	465	GCATAACAATGCAAATGCACTCGGACGGTTAAAAGCGTCGTGCAAAAAACGTGCAACACTTTTAACCGCCGGTGATTTGCGGCGTTAGGT	NA	NA	NA	NA	NA	NA	NA	NA	NA	NA	NA	NA	NA	NA	NA	NA	NA	NA	NA
camera	CAM_PROJ_HydrothermalVent.read	HydrothermalVent_READ_00022505	CDS	491	838	+	20.9	348	ini0	CDS_2	NA	NA	NA	NA	NA	NA	NA	NA	NA	NA	NA	ATGGCAATAACTGAATTTGAAATTAAAAGATGCGAAAAGCTAGTAGGTGCGTATATAGAAAAACACAGACCACCTCTACATATTCGCAACCAGCTAGATATAGGCTTTCGCATTAAAGATCAAAGCATTGAAATATTCGAGATTCGACCGCTATGGAATAATCCAGAAAAAATAATCGAAGAAATGCAGGCAAAAACAACGTATGTTAAAAAATTAAAAAAATGGAAAGTGTACTGGCAACGCGCCGATTTAAAATGGCACAGTTATCAGTCAGCACCAGAGGTAGACACATTAGAGGATTTTTTAGATCTGGTAAGCAAAGATGAGCATTGTTGCTTCAGGGGGTAA	MAITEFEIKRCEKLVGAYIEKHRPPLHIRNQLDIGFRIKDQSIEIFEIRPLWNNPEKIIEEMQAKTTYVKKLKKWKVYWQRADLKWHSYQSAPEVDTLEDFLDLVSKDEHCCFRG*	0.367816091954	NA	NA	NA	NA	-	PF11225	gnl|FM867108|idb|c5988|uncultured_bacterium|orf	59.829	100.0	NA	NA	NA	NA	NA	NA
camera	CAM_PROJ_HydrothermalVent.read	HydrothermalVent_READ_00022505	attC_site	842	932	+	46.6	91	4	attC_2	379	0.112833	842	849	854	862	913	920	926	ACATAACAAGGCACTGCAGTTGACCCAGCAATACGCCGCGCCGCTTCGCTCTGCTCTGTATTTGCCGGTCAACTGAGTTTAGTCGTTATAT	NA	NA	NA	NA	NA	NA	NA	NA	NA	NA	NA	NA	NA	NA	NA	NA	NA	NA	NA
camera	CAM_PROJ_HydrothermalVent.read	HydrothermalVent_READ_00032648	attC_site	62	193	-	29.3	132	ini0	attC_2	0	2.901832	193	186	181	173	81	74	68	TTTGAACTACCTGGACCAGCCTGGTATGTGCACATGAAATTAACGCCTTCGCAGCGGCAATTAAAGTGGCACGTTTTTGCGACAGCAAAACAAGTGACGCTTTAAATTGTCCGCTGGAGTTATTTGTTATGC	NA	NA	NA	NA	NA	NA	NA	NA	NA	NA	NA	NA	NA	NA	NA	NA	NA	NA	NA
camera	CAM_PROJ_HydrothermalVent.read	HydrothermalVent_READ_00032648	CDS	420	647	-	40.7	228	227	CDS_2	NA	NA	NA	NA	NA	NA	NA	NA	NA	NA	NA	ATGGCAAAAAGTACACATGTAGTACCGAATAAAGATAAAGGTGGTTGGGATATTAAACAATCAGGGGGGCAACGCTCATCAGGTCACTTTGATACAAAAAAAGAAGCTGAAGACAAAGCTAGAGAGATTAGCCGAAACCAAGAAACTGAATTAGTTATTCATAACAAAGACGGAAAAATAAGCAGGAAAGATAGTCATGGAAATGACCTATTTCCACCTAAAGGTTAA	MAKSTHVVPNKDKGGWDIKQSGGQRSSGHFDTKKEAEDKAREISRNQETELVIHNKDGKISRKDSHGNDLFPPKG*	0.368421052632	S	NOG.COG4876.meta_raw	NA	NA	-	PF09954	NA	NA	NA	NA	NA	NA	NA	NA	NA
camera	CAM_PROJ_HydrothermalVent.read	HydrothermalVent_READ_00033911	CDS	187	636	+	15.9	450	ini0	CDS_2	NA	NA	NA	NA	NA	NA	NA	NA	NA	NA	NA	ATGTGGGTCGTTTTATATTGCTATGAAATCATGATGCTGTCGGAAGTGAAATGGACAAACCCGAATAACATTGATCTATCCAAGGGAGTAGGAATGCTCTACTTTATCAGGATGGTTGATGATTCAGGGAATGAGTATCGGTATGTAGGCCAAACAAAACGAGGAAAAAGCAGGCTGCGCGAATATAAAAATAATGTAAAAAGAATCTTTGAAGGGAAACCTAGAAGAAAAACGAAAGGCCAGGAAAAATACCGCCCCGTCCATCTTGCCCTTGCAAAGGCATGTGAATGTAGCTGGGAATATGAATTCTATCCCCTAGAAAATGTGCCTCTAGAGGAAATGAACTCAATCGAGCAGAAGCGCATTGCTGAGCTGGAATGTAGTTTAAATATCAAATGG…	MWVVLYCYEIMMLSEVKWTNPNNIDLSKGVGMLYFIRMVDDSGNEYRYVGQTKRGKSRLREYKNNVKRIFEGKPRRKTKGQEKYRPVHLALAKACECSWEYEFYPLENVPLEEMNSIEQKRIAELECSLNIKWSWSVESYDKLNMSDIQ*	0.404444444444	NA	NA	NA	NA	NA	NA	NA	NA	NA	NA	NA	NA	NA	NA	NA
camera	CAM_PROJ_HydrothermalVent.read	HydrothermalVent_READ_00033911	attC_site	644	718	+	44.2	75	8	attC_2	442	5.983059	644	651	656	664	699	706	712	ACATAACAAGTCACTCCTGCCGACAACCTACGTCGCTGGCGCTCCTTCGGCGTCGACAGAGTTCAAACGTTATAC	NA	NA	NA	NA	NA	NA	NA	NA	NA	NA	NA	NA	NA	NA	NA	NA	NA	NA	NA
camera	CAM_PROJ_HydrothermalVent.read	HydrothermalVent_READ_00043686	CDS	389	838	+	20.3	450	ini0	CDS_2	NA	NA	NA	NA	NA	NA	NA	NA	NA	NA	NA	ATGTGGGTCGTTTTATATTGCTATGAAATCATGATGCTGTCGGAAGTGAAATGGACAAACCCGAATAACATTGATCTATCCAAGGGAGTAGGAATGCTCTACTTTATCAGGATGGTTGATGATTCAGGGAATGAGTATCGGTATGTAGGCCAAACAAAACGAGGAAAAAGCAGGCTGCGCGAATATAAAAATAATGTAAAAAGAATCTTTGAAGGGAAACCTAGAAGAAAAACGAAAGGCCAGGAAAAATACCGCCCCGTCCATCTTGCCCTTGCAAAGGCATGTGAATGTAGCTGGGAATATGAATTCTATCCCCTAGAAAATGTGCCTCTAGAGGAAATGAACTCAATCGAGCAGAAGCGCATTGCTGAGCTGGAATGTAGTTTAAATATCAAATGG…	MWVVLYCYEIMMLSEVKWTNPNNIDLSKGVGMLYFIRMVDDSGNEYRYVGQTKRGKSRLREYKNNVKRIFEGKPRRKTKGQEKYRPVHLALAKACECSWEYEFYPLENVPLEEMNSIEQKRIAELECSLNIKWSWSVESYDKLNMSDIQ*	0.404444444444	NA	NA	NA	NA	NA	NA	NA	NA	NA	NA	NA	NA	NA	NA	NA
camera	CAM_PROJ_HydrothermalVent.read	HydrothermalVent_READ_00043686	attC_site	846	920	+	44.2	75	8	attC_2	442	5.983059	846	853	858	866	901	908	914	ACATAACAAGTCACTCCTGCCGACAACCTACGTCGCTGGCGCTCCTTCGGCGTCGACAGAGTTCAAACGTTATAC	NA	NA	NA	NA	NA	NA	NA	NA	NA	NA	NA	NA	NA	NA	NA	NA	NA	NA	NA
camera	CAM_PROJ_HydrothermalVent.read	HydrothermalVent_READ_00045591	attC_site	739	798	-	39.4	60	ini0	attC_1	66	1.006803	798	791	785	777	758	751	745	GTCTAACGCCTCAAACACCGGCGCAGCTTTGCTTTGTCCGAGTGCTTTGACTTGTTAGAC	NA	NA	NA	NA	NA	NA	NA	NA	NA	NA	NA	NA	NA	NA	NA	NA	NA	NA	NA
camera	CAM_PROJ_HydrothermalVent.read	HydrothermalVent_READ_00045591	CDS	814	1047	-	4.6	234	16	CDS_1	NA	NA	NA	NA	NA	NA	NA	NA	NA	NA	NA	TTGCAGCTTGACCCTACTTTTGAGCCAGAGATGAAGGGCCGTGATGAAGGCATGCCTCCTCCTGATCCAGAAAATACGAGAACCTTTGCAATACTTCAAAAATACAATCGACTTAATTTACTTGTCCCTAATGAAGTACCTCATATGTGGAATGCCGCAATGGAAAGCAAAACGTGTAGTCTTACTGCGTTAGGAGAGCATTACAGGAGATTGGTTGAGAAAAATAGAATATGA	MQLDPTFEPEMKGRDEGMPPPDPENTRTFAILQKYNRLNLLVPNEVPHMWNAAMESKTCSLTALGEHYRRLVEKNRI*	0.41452991453	NA	NA	NA	NA	NA	NA	NA	NA	NA	NA	NA	NA	NA	NA	NA
camera	CAM_PROJ_HydrothermalVent.read	HydrothermalVent_READ_00045670	attC_site	120	219	-	43.2	100	ini0	attC_3	0	10.226512	219	212	207	199	140	133	126	CCCTAACGCCGACGNTTAAGCGGCAAAAAATTGTTGGCTAAAATTGTGAACGGAGTGAAACAGCCAACTGTTTTTTGTCCGTTTGAACGCCTTGTTAGGT	NA	NA	NA	NA	NA	NA	NA	NA	NA	NA	NA	NA	NA	NA	NA	NA	NA	NA	NA
camera	CAM_PROJ_HydrothermalVent.read	HydrothermalVent_READ_00045670	CDS	220	558	-	17.3	339	1	CDS_3	NA	NA	NA	NA	NA	NA	NA	NA	NA	NA	NA	ATGAAGCATCGGAAATATCCAATTGAATGGAGTCTTATTGGAGTAGCTATATTAGTGGCTATTATCTCTGTAATAGCAGATTACTATTCAACTGATTACAATTGGTTTGCTCGTTCGGGTTCTGTAGTTGTTCTTTTAGCTGCATTTGTTGAGTTTAAGATCTCTTCACACATATACGAAGACATCCAACGAGCTCAATTTATGCAATCACAAATAAAAATGTCTGTCCCGCTTAAAGGAAAACCAACTAAACCAAGGCGCAATGTTTCATTTGCGGCTCATATATTACTGGTTGTGGGTACAATTATATGGCGTTACGGTGACCTAATCTGGTCTTAA	MKHRKYPIEWSLIGVAILVAIISVIADYYSTDYNWFARSGSVVVLLAAFVEFKISSHIYEDIQRAQFMQSQIKMSVPLKGKPTKPRRNVSFAAHILLVVGTIIWRYGDLIWS*	0.371681415929	NA	NA	NA	NA	NA	NA	NA	NA	NA	NA	NA	NA	NA	NA	NA
camera	CAM_PROJ_HydrothermalVent.read	HydrothermalVent_READ_00047684	attC_site	709	797	-	35.2	89	ini0	attC_1	448	7.506391	797	790	784	776	728	721	715	TTCTAACGCTCTTGCTAACCGGCCATTTGTACAGAGTGTAGCGAAGCGAAACGGCGTATAAATGGTCGGGTTGAGCTTAATTGTTAGAT	NA	NA	NA	NA	NA	NA	NA	NA	NA	NA	NA	NA	NA	NA	NA	NA	NA	NA	NA
camera	CAM_PROJ_HydrothermalVent.read	HydrothermalVent_READ_00047684	CDS	798	962	-	5.7	165	1	CDS_1	NA	NA	NA	NA	NA	NA	NA	NA	NA	NA	NA	ATGATTGTGGCAAATGATCTACATAAATTAACTTTTGATTCTTCTGTAAGTGATGAAAACCACGAAATAATTTCAAACGAGCTTTTATCAAAGTACGCATTTATACAGGGCATGTGCAAACGTGTTGTTGACAAATTAGGGCCGGTGATATCATCAACAGTGTAA	MIVANDLHKLTFDSSVSDENHEIISNELLSKYAFIQGMCKRVVDKLGPVISSTV*	0.345454545455	NA	NA	NA	NA	NA	NA	NA	NA	NA	NA	NA	NA	NA	NA	NA
camera	CAM_PROJ_HypersalineMat.read	NCBI_NT_188089523	attC_site	6	96	-	45.4	91	ini0	attC_2	0	3.133727	96	89	84	76	25	18	12	GCATAACGTTGGCGGTAACGTGGCCGCCGTCCTAAAATATCGGTTTCAAAAAACGCACCATCGGCGGCTCACGTTCACCGCTTTGTTATGC	NA	NA	NA	NA	NA	NA	NA	NA	NA	NA	NA	NA	NA	NA	NA	NA	NA	NA	NA
camera	CAM_PROJ_HypersalineMat.read	NCBI_NT_188089523	CDS	156	446	-	0.1	291	60	CDS_2	NA	NA	NA	NA	NA	NA	NA	NA	NA	NA	NA	ATGAAGACAGGCTCGTGCTTCGCTGCTGAACTCACACGGCAAAAGGTGCGCTCGAGAAGCGGTGCGCGTGGAGAAGAGGTGCGCTCGATGAAAGGTGCGCGTGACATGGTGCGCTCGACTTCCGGTTCGGGCCGGATTCTCTTCGGTAAGGTCCGACTTTCACCCAGGCGGCGGAATCGTGCCGAATCCGAGGATCGAATGAACCAGGGGATCGCCGGATCGACGTGTAAGCGATCACCGCTAGCGATACACTGGAAACCCAAAGTTCGGGACAAGAGTCTCCCACATTGA	MKTGSCFAAELTRQKVRSRSGARGEEVRSMKGARDMVRSTSGSGRILFGKVRLSPRRRNRAESEDRMNQGIAGSTCKRSPLAIHWKPKVRDKSLPH*	0.584192439863	NA	NA	NA	NA	NA	NA	NA	NA	NA	NA	NA	NA	NA	NA	NA
camera	CAM_PROJ_HypersalineMat.read	NCBI_NT_188130638	attC_site	449	576	-	43.3	128	ini0	attC_1	145	8.171393	576	569	565	557	467	460	455	GCCTAACGGTTAGCTCAGCGGCCCCAACGGCCCGAGCTTGCGAGGGAGCTGGCAGCTTGGTTGCCTCGGCGCTTGCGCCGTGCAGCCAAGATGACAGCAGTTGGGGTCCGCTGTAGCGCTTGTTAGGC	NA	NA	NA	NA	NA	NA	NA	NA	NA	NA	NA	NA	NA	NA	NA	NA	NA	NA	NA
camera	CAM_PROJ_HypersalineMat.read	NCBI_NT_188130638	CDS	601	795	-	1.0	195	25	CDS_1	NA	NA	NA	NA	NA	NA	NA	NA	NA	NA	NA	ATGGCCAGTACCTTCATCAAGCACGTGGGCTCCCATCAGGCCCTAGACCCAGCGGACCTTGACGCCTGCGTGCAGGTAGTGCGGTCGCTTCGTAGGGACCCCAACGGCAGCGGCCGCCTAGCTATCTGGGCCGTGGAGTGGGTAGCCCGCAACCCGAATCCGCTCCCGCTTCCGCCGCCGCCATACCAACGATGA	MASTFIKHVGSHQALDPADLDACVQVVRSLRRDPNGSGRLAIWAVEWVARNPNPLPLPPPPYQR*	0.65641025641	NA	NA	NA	NA	NA	NA	NA	NA	NA	NA	NA	NA	NA	NA	NA
camera	CAM_PROJ_HypersalineMat.read	NCBI_NT_188136538	CDS	101	238	+	2.9	138	ini0	CDS_1	NA	NA	NA	NA	NA	NA	NA	NA	NA	NA	NA	ATGGAAGAACTAGCAGAATACATCCCTATGGTTCACGATAAGGTCGCTAGCAACCTTGAATGCTATCTCAGGGAACTTGAGGGCCTGCATGGGGCAACCCAACAAAACGCTCAACCGGACGCCTTCGGCGCCGGTTAG	MEELAEYIPMVHDKVASNLECYLRELEGLHGATQQNAQPDAFGAG*	0.528985507246	NA	NA	NA	NA	NA	NA	NA	NA	NA	NA	NA	NA	NA	NA	NA
camera	CAM_PROJ_HypersalineMat.read	NCBI_NT_188136538	attC_site	197	252	+	46.9	56	-41	attC_1	0	8.862462	197	204	209	217	233	240	246	ACCCAACAAAACGCTCAACCGGACGCCTTCGGCGCCGGTTAGCTTTGACGTTGGGC	NA	NA	NA	NA	NA	NA	NA	NA	NA	NA	NA	NA	NA	NA	NA	NA	NA	NA	NA
camera	CAM_PROJ_HypersalineMat.read	NCBI_NT_188139049	attC_site	154	210	-	41.5	57	ini0	attC_2	0	8.507723	210	203	198	190	173	166	160	ATCTAACCACCAAGATCAGGGGCAGCGAAGCCGTCCCGCTGAATCGCCTAGTTAGGC	NA	NA	NA	NA	NA	NA	NA	NA	NA	NA	NA	NA	NA	NA	NA	NA	NA	NA	NA
camera	CAM_PROJ_HypersalineMat.read	NCBI_NT_188139049	CDS	226	525	+	38.1	300	16	CDS_2	NA	NA	NA	NA	NA	NA	NA	NA	NA	NA	NA	ATGAGCATTGAAGTTTACGAACTGAGAGTGGACGGGGACGAGTGCTACTATTCGCTTGGAATCTTTTGCTGTGTGGGAGACATCAAGAAGGCATGCGCTGCGCTGGACGGATTAGACGGCGGCCCGCTGCACGAATACGGGGACGACGGCGAGCGCCTGGAAGTCTACATCCGAGAGCTAGGAGACATCCAAGGCGATTGCGCCAGCCCCGGCACGATGCTCTGCTACGCCGACCGCGACTGGTACGTCACCGAAGACACCGACGAGAGAGAGTGGCGCACCGAATGGAAGAACGCCTAA	MSIEVYELRVDGDECYYSLGIFCCVGDIKKACAALDGLDGGPLHEYGDDGERLEVYIRELGDIQGDCASPGTMLCYADRDWYVTEDTDEREWRTEWKNA*	0.586666666667	NA	NA	NA	NA	NA	NA	NA	NA	NA	NA	NA	NA	NA	NA	NA
camera	CAM_PROJ_WhaleFall.read	NCBI_READ_1593682462	attC_site	194	303	-	42.5	110	ini0	attC_2	0	4.755636	303	296	291	283	213	206	200	CTATAACGCCGCAATAAATGGCGCGTAGGTTGGCTCTGTTTTTGCGAGATTTTGTTTTTAGCAAAAACTGCGAAAACCGTAATGCGTCCGATTTGATTGCCTTGTTAGCC	NA	NA	NA	NA	NA	NA	NA	NA	NA	NA	NA	NA	NA	NA	NA	NA	NA	NA	NA
camera	CAM_PROJ_WhaleFall.read	NCBI_READ_1593682462	CDS	305	910	-	47.4	606	2	CDS_2	NA	NA	NA	NA	NA	NA	NA	NA	NA	NA	NA	TTGATTTCATCGATTCATTTGCTAGCAGCTGCATCCCCAGGGCCAGATTTTGTCTTAGTTTCACAGCAAACTTTATCTAATGGAAAAAAAGCAGGGTTAATGTGTAGTATTGGGATAGCATTAGGGCTATCTATTCATATCACATATTCTGCTTTTGGCTTGGCAACTGTGATTGCTAATTCATCAAGTGCACTTTGGGCAATTAAGATTTTGGGAGGTGGTTACCTTATATACCTTGGTATTAAGGGGCTTAAAGCAAAGCCTGCGAATATAACTGAATCGAATGTAACTACTCCTACAAAATATTCAGCAAAGAAAAGTATCTGTGTTGGTTTTCTATGTAATGCTTTGAACCCTAAAGCACCGATATACTTTGTTTCATTATTTACAGTTGTTTTA…	MISSIHLLAAASPGPDFVLVSQQTLSNGKKAGLMCSIGIALGLSIHITYSAFGLATVIANSSSALWAIKILGGGYLIYLGIKGLKAKPANITESNVTTPTKYSAKKSICVGFLCNALNPKAPIYFVSLFTVVLSPEMPLYQIAIYGVWIMVIQFTWFSLLVGILSRPSINVRFKKYGHWVDRVLGGAMIALGIKVIATRTN*	0.366336633663	E	NOG.COG1280.clustalo_raw	Transport_and_binding_proteins	TIGR00949	GO:0005575;GO:0016020	PF01810	NA	NA	NA	NA	NA	NA	NA	NA	NA
camera	CAM_PROJ_WhaleFall.read	NCBI_READ_1594412432	attC_site	374	457	-	34.4	84	ini0	attC_2	0	2.632454	457	450	444	436	393	386	380	ACCTAACGCCGCCAGCATGCGCGGCTTTGTAGTGAACGCGAAGCCGCAGCGGAAAAGACGTCGCCGTGACTGGCCTTGTTATAA	NA	NA	NA	NA	NA	NA	NA	NA	NA	NA	NA	NA	NA	NA	NA	NA	NA	NA	NA
camera	CAM_PROJ_WhaleFall.read	NCBI_READ_1594412432	CDS	464	685	-	10.9	222	7	CDS_2	NA	NA	NA	NA	NA	NA	NA	NA	NA	NA	NA	TTGAATATCAATGCTACTTTGTACGGCCAATTTGTAATCATTTTCGCGCTGATCATGGGCGCACTATGCTATTACGTAGCTCGTCGTAAAATGCAAAAGCCAGCGGCTGCGGGTTTACTCGGTGCTGTTTTGTCACTTATTCCAATCTTTAGCGTAATTTATCTATTCATACTGCTGTTTAAAAAAGATGTTGGTTCAGCATCGGCGGCAGTAAGTGAGTAA	MNINATLYGQFVIIFALIMGALCYYVARRKMQKPAAAGLLGAVLSLIPIFSVIYLFILLFKKDVGSASAAVSE*	0.414414414414	NA	NA	NA	NA	-	PF09594	NA	NA	NA	NA	NA	NA	NA	NA	NA
camera	CAM_PROJ_WhaleFall.read	NCBI_READ_1594412432	attC_site	704	813	-	26.3	110	19	attC_1	247	5.908817	813	806	801	793	722	715	710	TTATAACGCCCTGCTCACCGGCGAGTAAGTTGGTGCTGTTTTTGCTGTCTTTTGTTTTTAGCAAAAACCGCGACAACTGTATCGAGTCCGAGTGCAGCAGCTTGTTAGGC	NA	NA	NA	NA	NA	NA	NA	NA	NA	NA	NA	NA	NA	NA	NA	NA	NA	NA	NA
camera	CAM_PROJ_WhaleFall.read	NCBI_READ_1594412432	CDS	816	1028	-	9.1	213	3	CDS_1	NA	NA	NA	NA	NA	NA	NA	NA	NA	NA	NA	TTGGAAAACGAATTTAACTTTCCCCTTTTTTTGGGGAATTTGGCCGAATTTGGCGGATTTGGTGATTTGGACAAATTAAATTTTCCGAATGAATTCCTTGATGAACTATGGGACTCTGTTGCATCTTTAGCCCGTAGTGATGAAGATGAATGGTATTACGAGGACATCGATCCAGGAATGGAAAACAATGTTATCGATAAGTCATATGAATAA	MENEFNFPLFLGNLAEFGGFGDLDKLNFPNEFLDELWDSVASLARSDEDEWYYEDIDPGMENNVIDKSYE*	0.370892018779	NA	NA	NA	NA	NA	NA	NA	NA	NA	NA	NA	NA	NA	NA	NA
camera	CAM_PROJ_WhaleFall.read	NCBI_READ_1594424911	CDS	118	801	+	64.2	684	ini0	CDS_2	NA	NA	NA	NA	NA	NA	NA	NA	NA	NA	NA	GTGGCATCAACAAAAAAGGTAGAACTAAACAAGTCACAGAACGTAGAACTAGAGCTTCCGTGCATAAAGTGTTTAGGGAAAACGACTCATAAAGTTATGGTTTCGGTGGATGTTCGAGGTGAAGAAACGGATGGTGACTGGTCATTACAATGGTGTGATGACTACCAAATCGTTGAGTGTGGAGGGTGTAAAACCAAGTCATTCAGAAATGTAAGTTCCAACTCAGAGGATTACTACCAAATATCTGAAACTGAATACGAATATGGTGAGTTGGAGCTACTGTATCCATCACGTTTAGAAGGCCGTAAAACACTAGCAAGTGAAGACCATTATTTACCTATTAAAGTTCGCGGAATATACAAAGAAACTCTTGGCGCATTAAATAACAACTCACCTATC…	MASTKKVELNKSQNVELELPCIKCLGKTTHKVMVSVDVRGEETDGDWSLQWCDDYQIVECGGCKTKSFRNVSSNSEDYYQISETEYEYGELELLYPSRLEGRKTLASEDHYLPIKVRGIYKETLGALNNNSPILAGIGLRALIETICKEKNAEGSNLYKKIDDLVVKQILTPAGSSILHKIRTLGNDAAHEVKPHSEKQLGLAMDVVEHVLNDVYIIPKKLDAEFGA*	0.391812865497	V	NOG.COG4096.meta_raw	NA	NA	-	PF13643	NA	NA	NA	NA	NA	NA	NA	NA	NA
camera	CAM_PROJ_WhaleFall.read	NCBI_READ_1594424911	attC_site	804	879	+	29.0	76	3	attC_2	702	7.729988	804	811	816	824	861	868	873	ACCTAACAAGTGGTTCAAATCGTTCGCTTAGCTCTCTGGGACGGGCTAAAGCCGGCCCTTTAACCAAACGTTATGT	NA	NA	NA	NA	NA	NA	NA	NA	NA	NA	NA	NA	NA	NA	NA	NA	NA	NA	NA
camera	CAM_PROJ_WhaleFall.read	NCBI_READ_1594442613	attC_site	382	465	-	34.4	84	ini0	attC_2	0	2.632454	465	458	452	444	401	394	388	ACCTAACGCCGCCAGCATGCGCGGCTTTGTAGTGAACGCGAAGCCGCAGCGGAAAAGACGTCGCCGTGACTGGCCTTGTTATAA	NA	NA	NA	NA	NA	NA	NA	NA	NA	NA	NA	NA	NA	NA	NA	NA	NA	NA	NA
camera	CAM_PROJ_WhaleFall.read	NCBI_READ_1594442613	CDS	472	693	-	7.5	222	7	CDS_2	NA	NA	NA	NA	NA	NA	NA	NA	NA	NA	NA	TTGAATATCAATGCTACTTTGTACGGCCAATTTGTAATCATTTTCGCGCTGATCATGGGCGCACTATGCTATTACGTAGCTCGTCGTAAAATGCAAAAGCCAGCGGCTGCGGGTTTACTCGGTGCTGTTTTGTCACTTATTCCAATCTTTAGCGTAATTTATCTATTCATACTGCTGTTTAAAAAAGATGTTGGTTCAGCATCGGCGGCAGTAAGTGAGTAA	MNINATLYGQFVIIFALIMGALCYYVARRKMQKPAAAGLLGAVLSLIPIFSVIYLFILLFKKDVGSASAAVSE*	0.414414414414	NA	NA	NA	NA	-	PF09594	NA	NA	NA	NA	NA	NA	NA	NA	NA
camera	CAM_PROJ_WhaleFall.read	NCBI_READ_1594446111	attC_site	254	355	-	28.9	102	ini0	attC_2	0	4.290471	355	348	343	335	272	265	260	GCCTAACGCCCCAATAATGGGCAAAAATAACAGTTGGTTAAAATAAGCGACGCAGGAGCAAAAACCAACTGTTATTTGTCCTGATTAATTGGCTTGTTAGCT	NA	NA	NA	NA	NA	NA	NA	NA	NA	NA	NA	NA	NA	NA	NA	NA	NA	NA	NA
camera	CAM_PROJ_WhaleFall.read	NCBI_READ_1594446111	CDS	325	549	-	4.2	225	-30	CDS_2	NA	NA	NA	NA	NA	NA	NA	NA	NA	NA	NA	ATGTCTAATAAAAGTCAATCTAAAAAATTCACAGATATTCTTTCAATTCTTATTTTTGTTGGATTAAGTCTGTTTGGTGTTTGTGCCATATACTTTTCAAATGTTCAAGACGAAATTAGTTTGAAAGTTTGGTCCCACTTCAAGGATTTATCTTTACTTGTCGCAGGGTATTATTTCGGGCAAAGTAGAAAAACAGCTAACAAGCCAATTAATCAGGACAAATAA	MSNKSQSKKFTDILSILIFVGLSLFGVCAIYFSNVQDEISLKVWSHFKDLSLLVAGYYFGQSRKTANKPINQDK*	0.311111111111	NA	NA	NA	NA	NA	NA	NA	NA	NA	NA	NA	NA	NA	NA	NA
camera	CAM_PROJ_WhaleFall.read	NCBI_READ_1610177062	CDS	258	605	+	30.0	348	ini0	CDS_2	NA	NA	NA	NA	NA	NA	NA	NA	NA	NA	NA	ATGATTTCGTTTTGGTCAAAGATTTTTAAATCAGATCCTACAAGCCTGAAGAATCTTGAAAGAACAAACCGAGAAAAATTAGCCTCGCTTAAAACTGAAGATTTAGAAAACTTAGTTTTTAGATATGACGAAGATTACTTCAAATATTTAGGTGAACATCACAAAGAAATCCAAGCATTTAAAAAGGCTGTAGAGTCACGAAAGTTAGATGAGCTCAAAGAAGCACTAAAAATATTCTATAATAATCTAAACCGAATTGAAAGAGAAGCAGGTCACCAAGGTCGACCCTTAATTATGGATTATTATTTTTGGTATGAACATGAAATTGAGGAACTCGAAAAAAGGTAA	MISFWSKIFKSDPTSLKNLERTNREKLASLKTEDLENLVFRYDEDYFKYLGEHHKEIQAFKKAVESRKLDELKEALKIFYNNLNRIEREAGHQGRPLIMDYYFWYEHEIEELEKR*	0.318965517241	NA	NA	NA	NA	NA	NA	gnl|NC_012580|idb|c7445|Vibrio_cholerae_M66-2|orf	24.638	55.65	NA	NA	NA	NA	NA	NA
camera	CAM_PROJ_WhaleFall.read	NCBI_READ_1610177062	attC_site	605	732	+	27.0	128	0	attC_2	376	3.783920	605	612	617	625	710	717	726	ACCTAACAAGCGTTTCAAGTCGGACTCGGGTATTGGCTCCGCATTTCTAACTTTCAGATAACTAATTAATTCTGTTACTTTCACAAAAACCGAAAACCCTTCGCCGCTTAAACGCGGGGTCGTTAGGT	NA	NA	NA	NA	NA	NA	NA	NA	NA	NA	NA	NA	NA	NA	NA	NA	NA	NA	NA
camera	CAM_PROJ_YLake.read	CAM_READ_0308635347	CDS	105	281	-	3.8	177	ini0	CDS_2	NA	NA	NA	NA	NA	NA	NA	NA	NA	NA	NA	GTGAGTCTGGATGCCGACTGTCCGAAGTGCGGCAAGAGTGTGGACTTGCTCGAAGCTCCCGACTTTTGGGACGGACGGCAACTCGACATACCGGAACACGGAACGGAAAACTCCGACAACCTCGACGTGACCTGCCCTGAGTGCGGCCACGACTTCAAAGTGTGCTGCCAATGGTAG	MSLDADCPKCGKSVDLLEAPDFWDGRQLDIPEHGTENSDNLDVTCPECGHDFKVCCQW*	0.581920903955	NA	NA	Regulatory_functions	TIGR02605	-	PF13248	NA	NA	NA	NA	NA	NA	NA	NA	NA
camera	CAM_PROJ_YLake.read	CAM_READ_0308635347	attC_site	292	425	+	25.4	134	11	attC_2	189	0.957714	292	299	304	312	406	413	419	GCCGAACAAGGCGCTGGACGACAACGCCGCTCAGTTTCCGGCGCTGCGACGGTGGTGGGTTGGTCTTTGGGTTTCAGTTTCCATGTTGCTCCTTTGGTTGTTCGACGCGGCGTGCGTCAGCTTCCACGTTATCC	NA	NA	NA	NA	NA	NA	NA	NA	NA	NA	NA	NA	NA	NA	NA	NA	NA	NA	NA
camera	CAM_PROJ_YLake.read	CAM_READ_0314539539	CDS	165	380	-	33.8	216	ini0	CDS_2	NA	NA	NA	NA	NA	NA	NA	NA	NA	NA	NA	ATGATGACCAAGAAAGTACGGATCGAGAACGCCGACACCAGCAACCACAAATTGGTGGTGCAGGTTTGGCAGAAAGGCGCCACGATGGGAAGCGGCAGCGGCGAGACGCACCAAGNACCCGACGTGATGGCCAACGAGTACGCGATCAACGGCCCCACCGATATGGTGGACGCCTACGTGCACAGCGGCCAGTATCTGGTGGTGCGCGAGGTCTGA	MMTKKVRIENADTSNHKLVVQVWQKGATMGSGSGETHQXPDVMANEYAINGPTDMVDAYVHSGQYLVVREV*	0.6	NA	NA	NA	NA	NA	NA	NA	NA	NA	NA	NA	NA	NA	NA	NA
camera	CAM_PROJ_YLake.read	CAM_READ_0314539539	attC_site	416	469	+	43.1	54	36	attC_2	334	4.859481	416	423	428	436	451	458	463	GCCTAACCCGTCTTTCAAGCGGACCGAGTACGGCCGCTTAAATCTGCGTTGTGC	NA	NA	NA	NA	NA	NA	NA	NA	NA	NA	NA	NA	NA	NA	NA	NA	NA	NA	NA
camera	CAM_PROJ_YLake.read	CAM_READ_0327633561	CDS	109	351	-	15.6	243	ini0	CDS_2	NA	NA	NA	NA	NA	NA	NA	NA	NA	NA	NA	ATGAAAAATATGAACGTAATGATAACTGCCAGCGTCGGACTTATCGTCCTCGGAATAATGGTCTTGATAATGCTGATGAATCCAAGAAATGAGCTAAAGTCGAAGAAAGTAGAGGAAGCCAGTTCTATCGTTTGGGCTAAATCACGAGATTGGGATTTAAACGATGGAAGCGAGAAATACGGAGTCGAGTTTGGGTTTCGGTCTGACGGTGTGGTGCTGTGGCGGAAGGGTGAAAAGAAATAG	MKNMNVMITASVGLIVLGIMVLIMLMNPRNELKSKKVEEASSIVWAKSRDWDLNDGSEKYGVEFGFRSDGVVLWRKGEKK*	0.43621399177	NA	NA	NA	NA	NA	NA	NA	NA	NA	NA	NA	NA	NA	NA	NA
camera	CAM_PROJ_YLake.read	CAM_READ_0327633561	attC_site	381	472	+	37.4	92	30	attC_2	281	1.082466	381	388	393	401	454	461	466	GCCTAACCAAGCGCTGGACTCAATGCCCACGCTTGGCCCGCTAATTGTTTGTGTATCAGGTGGAGTGGTCATGAGTCAGCTTCGCGTTAGGC	NA	NA	NA	NA	NA	NA	NA	NA	NA	NA	NA	NA	NA	NA	NA	NA	NA	NA	NA
camera	CAM_PROJ_YLake.read	CAM_READ_0336796697	CDS	150	314	-	18.7	165	ini0	CDS_2	NA	NA	NA	NA	NA	NA	NA	NA	NA	NA	NA	ATGAACGAGTACAAGGAAAAACAGAAAGTTGAGAAGGATAAGGCGCTTCTGGTTAGGTGCAAAGAATTGAAGCGCGCAGGCGGCAAGGTTGCCGCCGTGAAGCTATACCGTGCCATAAAGCGGTGCGCGCTGAAGCCTGCGATGGACGCCATCAATGCGCTCTAA	MNEYKEKQKVEKDKALLVRCKELKRAGGKVAAVKLYRAIKRCALKPAMDAINAL*	0.527272727273	NA	NA	NA	NA	NA	NA	NA	NA	NA	NA	NA	NA	NA	NA	NA
camera	CAM_PROJ_YLake.read	CAM_READ_0336796697	attC_site	347	434	+	43.2	88	33	attC_2	192	8.533222	347	354	359	367	416	423	428	CTCTAACCCTACGGTCAACCGGACCTTGCGCATAGGCGTTGTCATTCGTTTCCTCCTTCCGCGCAGGCCGGTTACCTTCACGTTAGCC	NA	NA	NA	NA	NA	NA	NA	NA	NA	NA	NA	NA	NA	NA	NA	NA	NA	NA	NA
camera	CAM_PROJ_YLake.read	CAM_READ_0336962865	CDS	150	392	-	28.1	243	ini0	CDS_2	NA	NA	NA	NA	NA	NA	NA	NA	NA	NA	NA	ATGACAACGCCTATTGCGCAAGGTCCGGTTGACCGTAGGGTTAGAGCGCAGTCCGCCAAGAAACGAGAGGGCAATGGAATGAACGAGTACAAGGAAAAACAGAAAGTTGAGAAGGATAAGGCGCTTCTGGTTAGGTGCAAAGAATTGAAGCGCGCAGGCGGCAAGGTTGCCGCCGTGAAGCTATACCGTGCCATAAAGCGGTGCGCGCTGAAGCCTGCGATGGACGCCATCAATGCGCTCTAA	MTTPIAQGPVDRRVRAQSAKKREGNGMNEYKEKQKVEKDKALLVRCKELKRAGGKVAAVKLYRAIKRCALKPAMDAINAL*	0.539094650206	NA	NA	NA	NA	NA	NA	NA	NA	NA	NA	NA	NA	NA	NA	NA
camera	CAM_PROJ_YLake.read	CAM_READ_0336962865	attC_site	347	439	+	41.9	93	-45	attC_2	192	8.991746	347	354	359	367	421	428	433	CTCTAACCCTACGGTCAACCGGACCTTGCGCAATAGGCGTTGTCATTTCGTTTCCTCCTTTCCGGCGCAAGGCCGGTTACCTTCACGTTAGCC	NA	NA	NA	NA	NA	NA	NA	NA	NA	NA	NA	NA	NA	NA	NA	NA	NA	NA	NA
camera	CAM_PROJ_YLake.read	CAM_READ_0338380855	CDS	135	281	-	13.9	147	ini0	CDS_2	NA	NA	NA	NA	NA	NA	NA	NA	NA	NA	NA	ATGTGTGAAGCATTAATTGGTGATCCTATGGGCTTGGATGCATATTTAAAAAATGGCGGCGATTTTAAAAATGACGTTGTGCGCAAAACTTGCAATTGGCACGAGCAGAATTCCGTGACAATTTTGCATAAACTGCAAACATACTGA	MCEALIGDPMGLDAYLKNGGDFKNDVVRKTCNWHEQNSVTILHKLQTY*	0.387755102041	NA	NA	NA	NA	NA	NA	NA	NA	NA	NA	NA	NA	NA	NA	NA
camera	CAM_PROJ_YLake.read	CAM_READ_0338380855	attC_site	346	403	+	31.2	58	65	attC_2	213	5.265774	346	353	357	365	384	391	397	GCCGAACCCATATTCAAGTCGGACGCTCTACGAGCGCCGCTTAATTCATACGTTATGC	NA	NA	NA	NA	NA	NA	NA	NA	NA	NA	NA	NA	NA	NA	NA	NA	NA	NA	NA
camera	CAM_PROJ_YLake.read	CAM_READ_0338880999	attC_site	22	80	-	38.1	59	ini0	attC_2	0	5.412527	80	73	68	60	41	34	28	GCATAACGTATGAATTAAGCGGCGCTCGTAGAGCGTCCGACTTGAATTATGGGTTCGGC	NA	NA	NA	NA	NA	NA	NA	NA	NA	NA	NA	NA	NA	NA	NA	NA	NA	NA	NA
camera	CAM_PROJ_YLake.read	CAM_READ_0338880999	CDS	146	295	+	7.8	150	66	CDS_2	NA	NA	NA	NA	NA	NA	NA	NA	NA	NA	NA	ATGTGTGAAGCATTAATTGGTGATCCTATGGGCTTGGATGCATATTTAAAAAAAATGGCGGCGATTTTAAAAAATGACGTTGTGCGCAAAACTTGCAATTGGCACGAGCAGAATTCCGTGACAATTTTGCATAAACTGCAAACATACTGA	MCEALIGDPMGLDAYLKKMAAILKNDVVRKTCNWHEQNSVTILHKLQTY*	0.38	NA	NA	NA	NA	NA	NA	NA	NA	NA	NA	NA	NA	NA	NA	NA
camera	CAM_PROJ_YLake.read	CAM_READ_0339192785	attC_site	65	114	-	43.2	50	ini0	attC_2	0	6.539291	114	107	102	94	84	77	71	ATCTAACGCCGGAAATGACCCGCGCAGTCGGGTCGATTGACCTGTTATGC	NA	NA	NA	NA	NA	NA	NA	NA	NA	NA	NA	NA	NA	NA	NA	NA	NA	NA	NA
camera	CAM_PROJ_YLake.read	CAM_READ_0339192785	CDS	132	347	+	17.7	216	18	CDS_2	NA	NA	NA	NA	NA	NA	NA	NA	NA	NA	NA	ATGAGCAACATGCCAAACAAACTGCGCCTGAAAAACGGCGTGCTTGAAATGCAAGACGGTAGCGATGTACTGGAGTACCTGCGCAGCCGCCCGATGAAGGATGCGCCAGAAGTGGTGCTGTTGACACGAGGCGAGGCCGTGCGGCTGGCAGAGGAAGCCTACGCATACCGAATGAGCCAGCTTGTGGGTGATGAGCGCTTCGCCATTGCGGCATAA	MSNMPNKLRLKNGVLEMQDGSDVLEYLRSRPMKDAPEVVLLTRGEAVRLAEEAYAYRMSQLVGDERFAIAA*	0.574074074074	NA	NA	NA	NA	NA	NA	NA	NA	NA	NA	NA	NA	BAC0560|marA|sp|P0ACH5|MARA_ECOLI	24.32	58.27
camera	CAM_PROJ_YLake.read	CAM_READ_0345634885	attC_site	84	146	-	40.7	63	ini0	attC_2	0	8.156181	146	139	134	126	102	95	90	CCCTAACGTAAAGGTAAGAGGCGTGGCGCTTTTGCCACGTCCTGCTTGACCCTAGGGTTAGGC	NA	NA	NA	NA	NA	NA	NA	NA	NA	NA	NA	NA	NA	NA	NA	NA	NA	NA	NA
camera	CAM_PROJ_YLake.read	CAM_READ_0345634885	CDS	169	327	+	4.0	159	23	CDS_2	NA	NA	NA	NA	NA	NA	NA	NA	NA	NA	NA	ATGTGTGAAATATGTGGTCGCTCAAGCTGCACAAGATCATTTCACTCGTTGAGTGAGCAAGAAGAATTTGACACAAAGACTGGACGATACGCACCGGAGGAAGAATTACCTGGAATGTGGGAAAACTCTGATATTGCTGGAGGTCAAACTGATTCCTAA	MCEICGRSSCTRSFHSLSEQEEFDTKTGRYAPEEELPGMWENSDIAGGQTDS*	0.433962264151	NA	NA	NA	NA	NA	NA	NA	NA	NA	NA	NA	NA	NA	NA	NA
EBI	ERR700158_FASTA_nt_reads	ckmer63_31515	attC_site	431	517	-	35.4	87	ini0	attC_1	287	10.273799	517	510	505	497	449	442	437	GCCTAACGTAGAGCTAACCGGCGCTGCGCGGCTTTATCGCGCAGCGTCCAGCGACTGAAAGGAGCGAGGTTGAGCGTCATGTTAGAG	NA	NA	NA	NA	NA	NA	NA	NA	NA	NA	NA	NA	NA	NA	NA	NA	NA	NA	NA
EBI	ERR700158_FASTA_nt_reads	ckmer63_31515	CDS	512	925	-	32.2	414	-5	CDS_1	NA	NA	NA	NA	NA	NA	NA	NA	NA	NA	NA	ATGGCCTTAACAGCTTGGGAAACCTACGTTGAGGATCGTCTTCTGGAGGAAATGAACAAAAAGCTTGGTGTGGTCGCAGGGAGCTACATCGGTGACTTTGTCCTGAAAAGACTGCACACCGATCTGAAGCAATTCCACAACCCTAGCTCGGACAAAACAAAGCGTATATTTCAAGAGTATCTTGGCCTTGACGTCACTGAAGGTTGGTCATGGGCCAACTTCGACCCAGCAAAAGCCAGGAGCACTTTGAATAGCTGGATCGGTAAGCGAGGGGACGCCGTGCACAGGTCAAAACCTATAAACAATGGTGCTCCTGTCGCGCATCTAATCAAGCGCGATGAGCTGGAAAAAGTAATCCGTTTCATCAAAGACCTTGTAAAAGCGACTGACGTCTATGTC…	MALTAWETYVEDRLLEEMNKKLGVVAGSYIGDFVLKRLHTDLKQFHNPSSDKTKRIFQEYLGLDVTEGWSWANFDPAKARSTLNSWIGKRGDAVHRSKPINNGAPVAHLIKRDELEKVIRFIKDLVKATDVYVDNNL*	0.478260869565	NA	NA	NA	NA	NA	NA	NA	NA	NA	NA	NA	NA	NA	NA	NA
EBI	ERR700158_FASTA_nt_reads	ckmer63_6273	attC_site	412	459	-	35.8	48	ini0	attC_2	0	1.104527	459	452	447	439	430	423	418	TGCTAACGCCGCGCTCACCAGCTTGTCCGGTGTAGCGCTTTGTTAGCA	NA	NA	NA	NA	NA	NA	NA	NA	NA	NA	NA	NA	NA	NA	NA	NA	NA	NA	NA
EBI	ERR700158_FASTA_nt_reads	ckmer63_6273	CDS	463	831	-	23.0	369	4	CDS_2	NA	NA	NA	NA	NA	NA	NA	NA	NA	NA	NA	ATGGAGAAAATTATGCCAGATTCACCAGTTGGAGCCGCAAGTGCTACTTACCGGAAAGCCGTTAATAAAATAGCTGAAGCTATAAAAACAGATCCTCGGCATACAAAGTACCCGAGTGATGATTTCCAAGAAATGATTGATGAAATCCCAGAAGCAATGCGTGATAAAGCGCTGCAATGGTATGAACGAGGCATTAAGCGGGGCATGAGAGTAGCCACTGATTTAATGGCTGAGGGTGAAATTTATAAAAAAGGTGACACGGTTCATGCTCCTAGTAGGATGAAAGTGCAAACCAAAATAAAAATATCTGGCGGTGACTTGGAAAAATACTCTGTCACAATAAAGGCCAAAGATATTGGGTTTAAATAA	MEKIMPDSPVGAASATYRKAVNKIAEAIKTDPRHTKYPSDDFQEMIDEIPEAMRDKALQWYERGIKRGMRVATDLMAEGEIYKKGDTVHAPSRMKVQTKIKISGGDLEKYSVTIKAKDIGFK*	0.40379403794	NA	NA	NA	NA	NA	NA	NA	NA	NA	NA	NA	NA	NA	NA	NA
EBI	ERR700158_FASTA_nt_reads	ckmer67_16477	CDS	165	464	+	16.3	300	ini0	CDS_2	NA	NA	NA	NA	NA	NA	NA	NA	NA	NA	NA	ATGCCAATCGCTACTGACCGCATCGTCGGAACTTGGAAGCATCGTGACGGCTTCTCCGAAGTCGAATTTTCGTTTTCAACCCAAGGTGATGGTGTCACCGTAACGGTCGTCGACAAATTTGACGGTGAAACGCCGGAGATTTATGACGTAGCTTGGAACGAAGATGAGTTGGAGCTCCGGTTCGCGGTGCTTTGGAGTACCGGTCGCTTCGTCAAGTACCGTGTCGCCGTAGGCCCTGATCCTGACCGAATTCAAGCAACAATTACTTCGACCAGCCAAGAGCTATGGGAGCGTCAATGA	MPIATDRIVGTWKHRDGFSEVEFSFSTQGDGVTVTVVDKFDGETPEIYDVAWNEDELELRFAVLWSTGRFVKYRVAVGPDPDRIQATITSTSQELWERQ*	0.523333333333	NA	NA	NA	NA	NA	NA	gnl|AM912562|idb|c6435|uncultured_bacterium|orf1	64.894	85.2	NA	NA	NA	NA	NA	NA
EBI	ERR700158_FASTA_nt_reads	ckmer67_16477	attC_site	466	537	+	40.5	72	2	attC_2	324	6.723541	466	473	478	486	518	525	531	GCCCAACATCACAATCCACCGGACCTCCGGCAAGCTGGGCTTGCCTCCGTCCGGTGATTTTCAACGTTGGGC	NA	NA	NA	NA	NA	NA	NA	NA	NA	NA	NA	NA	NA	NA	NA	NA	NA	NA	NA
EBI	ERR700158_FASTA_nt_reads	ckmer67_16477	CDS	556	1113	+	50.0	558	19	CDS_3	NA	NA	NA	NA	NA	NA	NA	NA	NA	NA	NA	ATGACTTACGAGGAACAAACTGAAGAAACACCGTTCTCTGCTGAGGATGAGGCAGCGATTCTTCAGATTTACCTCAAGCTCGCGCCTGAGAGGTTGGAAAAGCTGACTACCGCAGAAGGCGATGCTGAAGCCTTTGTTCACCTACCCAGTGCGGCGGCTGCCGCTTTTCATCTAGGACTCTTCGGTGAGGCAAGGGCCTTTGCCGAGCGTAGCCTAGCGTTGGCGCCGCTGTTCCAGGAAAACTGGAACTACGGCAATGCCATTCATATTGGTCACACTGTGCTCGGTCTCATCGCCCTTAACGAGGGCGACGAGATAACCGCCATTGCCGAGCTTGTCGCCTCAGGCAAGACACCTGGCTCGCCTCAACTCAACAGCTTCGGTCCAACAATGCAACTT…	MTYEEQTEETPFSAEDEAAILQIYLKLAPERLEKLTTAEGDAEAFVHLPSAAAAAFHLGLFGEARAFAERSLALAPLFQENWNYGNAIHIGHTVLGLIALNEGDEITAIAELVASGKTPGSPQLNSFGPTMQLAKALLRAGHVEPVPEYLEQCRAFWEMGGAWLNLWERMVRQGSVPNFFQHSHV*	0.548387096774	NA	NA	NA	NA	NA	NA	NA	NA	NA	NA	NA	NA	NA	NA	NA
EBI	ERR700158_FASTA_nt_reads	ckmer67_16477	attC_site	1120	1179	+	47.7	60	7	attC_3	583	5.641646	1120	1127	1132	1140	1161	1168	1173	GCCCAACCCTACAATCAACCCGACCGGCCTGACGGCCGTCGGGTTATTTTCACGTTAGGT	NA	NA	NA	NA	NA	NA	NA	NA	NA	NA	NA	NA	NA	NA	NA	NA	NA	NA	NA
EBI	ERR700158_FASTA_nt_reads	ckmer67_29729	attC_site	618	687	-	54.5	70	ini0	attC_2	0	10.173239	687	680	675	667	636	629	624	ATCTAACGTTGAAGTAACCGGCGCTGCGCGGTTTTATCGCGCAGCGTCCGAGTTGACTGCCGGGTTGGGC	NA	NA	NA	NA	NA	NA	NA	NA	NA	NA	NA	NA	NA	NA	NA	NA	NA	NA	NA
EBI	ERR700158_FASTA_nt_reads	ckmer67_29729	CDS	651	1478	-	49.1	828	-36	CDS_2	NA	NA	NA	NA	NA	NA	NA	NA	NA	NA	NA	ATGGCAATCCGAATCTTCGCGATACTTTTCTCCATTTTTTCTCTTGCCACTTTCGCGCATGCGCAAGAAGGCACGCTAGAACGTTCTGACTGGAGGAAGTTTTTCAGCGAATTTCAAGCCAAAGGCACGATAGTTGTGGCAGACGAACGCCAAGCGGATCGTGCCATGTTGGTTTTTGATCCTGTGCGATCGAAGAAACGCTACTCGCCTGCATCGACATTCAAGATACCTCATACACTTTTTGCACTTGATGCAGGCGCTGTTCGTGATGAGTTCCAGATTTTTCGATGGGACGGCGTTAACAGGGGCTTTGCAGGCCACAATCAAGACCAAGATTTGCGATCAGCAATGCGGAATTCTACTGTTTGGGTGTATGAGCTATTTGCAAAGGAAATTGGT…	MAIRIFAILFSIFSLATFAHAQEGTLERSDWRKFFSEFQAKGTIVVADERQADRAMLVFDPVRSKKRYSPASTFKIPHTLFALDAGAVRDEFQIFRWDGVNRGFAGHNQDQDLRSAMRNSTVWVYELFAKEIGDDKARRYLKKIDYGNADPSTSNGDYWIEGSLAISAQEQIAFLRKLYRNELPFRVEHQRLVKDLMIVEAGRNWILRAKTGWEGRMGWWVGWVEWPTGSVFFALNIDTPNRMDDLFKREAIVRAILRSIEALPPNPAVNSDAAR*	0.5	V	NOG.COG2602.meta_raw	Cell_envelope	TIGR03423	GO:0003674;GO:0043167;GO:0008658	PF00905	gnl|JN624388|idb|c9026|Pseudomonas_aeruginosa|blaOXA-2	100.0	100.0	blaOXA-2_1_GQ466184	100.0	100.0	NA	NA	NA
EBI	ERR700158_FASTA_nt_reads	ckmer67_5104	attC_site	1141	1216	-	21.4	76	ini0	attC_3	0	9.162503	1216	1209	1204	1196	1159	1152	1147	ACATAACGTTTGGTTAAGGGGCGGGCTTTAGCCCGTCCCAGTGAGCGAAGCGAACGATTTGAACCACTAGTTATGT	NA	NA	NA	NA	NA	NA	NA	NA	NA	NA	NA	NA	NA	NA	NA	NA	NA	NA	NA
EBI	ERR700158_FASTA_nt_reads	ckmer67_5104	CDS	1218	1559	-	8.9	342	2	CDS_3	NA	NA	NA	NA	NA	NA	NA	NA	NA	NA	NA	ATGCGCCACCTAATCGCGATTGTTCTTATATTAGTTTTATCATCATGTATCCGTATCGGCGATGGGGCGTTTATGATTCAAGGTGAGCTGACTGGCTTACCAAGTGAAGAAAAGTGCTTACTTTTTCTTAGCCTCGAACACGAGGAACAAGCACTACCGTGGAAAACTGCAGAGATCACCGGGGTATTCAGTGACGGATTTACAGTTTCACCGTATTCACGAAATTATAAAGTTCACGTTTCTTGCGGTGGACACTTGGTCGCATCAAAACTCGTCAATCACCCTAGAGACATGGGTATTGGCGGAACTGTTGATCTAGGCAAAATAAACGTGCAATGGTGA	MRHLIAIVLILVLSSCIRIGDGAFMIQGELTGLPSEEKCLLFLSLEHEEQALPWKTAEITGVFSDGFTVSPYSRNYKVHVSCGGHLVASKLVNHPRDMGIGGTVDLGKINVQW*	0.441520467836	NA	NA	NA	NA	NA	NA	NA	NA	NA	NA	NA	NA	NA	NA	NA
EBI	ERR700158_FASTA_nt_reads	ckmer67_5104	attC_site	1581	1656	-	20.2	76	22	attC_2	365	14.002478	1656	1649	1644	1636	1599	1592	1587	ACATAACGTTTGGTTAAGGGGCGGGCTTTAGCCCGTCCCAGTGAGCGGAGCGAACGGTTTGAACCAATTGTTAGAA	NA	NA	NA	NA	NA	NA	NA	NA	NA	NA	NA	NA	NA	NA	NA	NA	NA	NA	NA
EBI	ERR700158_FASTA_nt_reads	ckmer67_5104	CDS	1661	2218	-	41.9	558	5	CDS_2	NA	NA	NA	NA	NA	NA	NA	NA	NA	NA	NA	ATGGATGAGCACGATCGCAGAGAAGGGCGCGCTGAAGCTTTTAAAAAATTTATCGAGCTACTTCAACAAGAAAGTGATAGAGGGTGCGTGATTGTATCCGCAGCGATGCTAGATGATATTCTGTCACAACTATTAAAGCGAAGATTTGCTCCGTCATTAGAGAAGAAGGACGAGCTTTTAGAAGATGGGGCTGCTGCATTCTCAACCTTTTCTGCACGTATTAATTTAGCTTACCGGATAGGGCTGATACGGGTCAGTGTCAGAGCAACTCTTCACTTGTTAAGAAAAATCAGGAATGATTTTGCACATATTTCTGACCCGGCAACTTTTGACAGCTCCAGTGTAAAAAGTAGAGTCCACGAAATATTCACATTGAACAAAGAAATAATGGATTCATTC…	MDEHDRREGRAEAFKKFIELLQQESDRGCVIVSAAMLDDILSQLLKRRFAPSLEKKDELLEDGAAAFSTFSARINLAYRIGLIRVSVRATLHLLRKIRNDFAHISDPATFDSSSVKSRVHEIFTLNKEIMDSFSESMRDHGLPKFENSSFIEVVGIRSAYEFFIASAAAFLLDAVNDVEHIEPLE*	0.415770609319	NA	NA	NA	NA	NA	NA	NA	NA	NA	NA	NA	NA	NA	NA	NA
EBI	ERR700158_FASTA_nt_reads	ckmer67_5104	attC_site	2232	2307	-	23.9	76	14	attC_1	576	12.236702	2307	2300	2295	2287	2250	2243	2238	TTCTAACGTTTGGTTAAGGGGCGGGCTTTAGCCCGTCCCAGCGAGCGGAGCGAGCGATTTGAACCATTTGTTATGA	NA	NA	NA	NA	NA	NA	NA	NA	NA	NA	NA	NA	NA	NA	NA	NA	NA	NA	NA
EBI	ERR700158_FASTA_nt_reads	ckmer67_5104	CDS	2302	2733	-	21.9	432	-5	CDS_1	NA	NA	NA	NA	NA	NA	NA	NA	NA	NA	NA	ATGAATAGCCTTGTGTATTATCTAAGTTTTTACAGCGAGCTAGATGGCTTTTTATTTCCTAACGAACTACCTGCAAACTATTACTCCCCGGGCCTGTTCTTAGTGGAACCAACGAGCAATGGCAACTATCCCTACAACTATTTATTTGACGCAATGGATAACGGAAAAAGAATTTCATTGGCGCTTTTTAGGGCTAACGAAAGCGATCAACGCTCTACTCTTTATGTAGTTAGAACTAAAAATTATGGCTCATTTTGGTTCAATCTGGAAAGAATTAATCCCAGTATCCGGTACATTGGCAGGAATCCTCAATTAAAAAATCATGAGGATTTTAGCGTTGTCATACCGACGGACTCCGACAAGCTTGAAAGAGTTTGCCAAAATTTCGATTTCTATTTC…	MNSLVYYLSFYSELDGFLFPNELPANYYSPGLFLVEPTSNGNYPYNYLFDAMDNGKRISLALFRANESDQRSTLYVVRTKNYGSFWFNLERINPSIRYIGRNPQLKNHEDFSVVIPTDSDKLERVCQNFDFYFIGSTLREADS*	0.398148148148	NA	NA	NA	NA	NA	NA	NA	NA	NA	NA	NA	NA	NA	NA	NA
EBI	ERR700158_FASTA_nt_reads	ckmer79_17473	CDS	141	458	+	12.2	318	ini0	CDS_2	NA	NA	NA	NA	NA	NA	NA	NA	NA	NA	NA	ATGCAGACGCTCTACCAAGTACGTCTCATGTTCGAGTGGGGTGGTGGTTGCATCTGGTGCGGCAATGGTGCTGCACTAGAACGGTTCGATGTTGGCCCTATCGAAGAAAAGTTATCGCTATCAGCGGAAACGCTCCAAGAACTTGAAAAGTTATCCGCTTGGCACGACAAGGCTCTCAACTGGGAATATCCACCTGACCCAAGTCCTTGGACTCAGGCGGAATTTGAGGAATTTGAGGAGGCTGCGCTGTTCATGAGGGAAAAGCTTAAAGCAGAACTTGGGGCGAGCTTCGAGGTGCTTTATGAGCCAATTCCGTGA	MQTLYQVRLMFEWGGGCIWCGNGAALERFDVGPIEEKLSLSAETLQELEKLSAWHDKALNWEYPPDPSPWTQAEFEEFEEAALFMREKLKAELGASFEVLYEPIP*	0.509433962264	NA	NA	NA	NA	NA	NA	NA	NA	NA	NA	NA	NA	NA	NA	NA
EBI	ERR700158_FASTA_nt_reads	ckmer79_17473	attC_site	465	540	+	22.2	76	7	attC_2	329	16.381679	465	472	477	485	522	529	534	GCCTAACTGCAGGTTCAAGTCGTTCGCTGCGCTCACTGGGACGGGCTAAAGCCCGCCCCTTAACCAAACGTTAGAT	NA	NA	NA	NA	NA	NA	NA	NA	NA	NA	NA	NA	NA	NA	NA	NA	NA	NA	NA
EBI	ERR700158_FASTA_nt_reads	ckmer79_17473	CDS	560	901	+	1.2	342	20	CDS_3	NA	NA	NA	NA	NA	NA	NA	NA	NA	NA	NA	ATGACCAACGAAAAGAAAGTAGTTCTGATCATTATCATTGGGTTTATCGCCTTATCCATCTTTAGCTGGCTGCCAACACCAGAGACAAAAGATCTAATTCGACTTGCGATAAATTGCATCTTATGCTGGTTTCTTTATAAGGGTGCCAACTGGTCAAGATGGGTTATGGCAGTACTTGCTTCGCTGGCAAGCGTGATTACGGCTGTCGCACTAATAAAACTATCAGGCCAAATAACAACTATGCTCGGACTGGTCGTAATGTTTTTCTTCTACAGCTTTACTGCCGTCATATTGCTAAGCCAAAAATTCATCAAAAACCATTTTGCGCCAGTGAGCATCTAA	MTNEKKVVLIIIIGFIALSIFSWLPTPETKDLIRLAINCILCWFLYKGANWSRWVMAVLASLASVITAVALIKLSGQITTMLGLVVMFFFYSFTAVILLSQKFIKNHFAPVSI*	0.412280701754	NA	NA	NA	NA	NA	NA	NA	NA	NA	NA	NA	NA	NA	NA	NA
EBI	ERR700158_FASTA_nt_reads	ckmer79_17473	attC_site	896	984	+	28.9	89	-5	attC_3	356	10.056688	896	903	908	916	965	972	978	ATCTAACAATGCGCTCAACTNTCGCTCACTTCGTTCGCTGGACGTCCAAAAGCTNCGCTTTTGGCCGCCCGTTAGCTTAATCGTTAGNG	NA	NA	NA	NA	NA	NA	NA	NA	NA	NA	NA	NA	NA	NA	NA	NA	NA	NA	NA
EBI	ERR700158_FASTA_nt_reads	ckmer79_17844	CDS	787	1050	+	27.0	264	ini0	CDS_1	NA	NA	NA	NA	NA	NA	NA	NA	NA	NA	NA	ATGCGCATAGAAGACCTAACCTTAGACGAATTACANGACCTGAACGAGCTNATCTGCAAGCGGATAGANNACTTNCGTTTGCAAAACGANATCANTGTTCTAAGCCAGCTACGTTTAGGCCAAAAAGTNCACTTCAAGGCCAAAGAAGGCCAAGTGTTCGGNGTGGTNATCAAAATCAACAAGAAATCAGTGATGGTGGTCAGCGATGATAANCGCCAGTGGAAAATCCCACCAGGACTGGTGCAGATCATGAAAGACATCTAG	MRIEDLTLDELXDLNEXICKRIXXXRLQNXIXVLSQLRLGQKXHFKAKEGQVFXVXIKINKKSVMVVSDDXRQWKIPPGLVQIMKDI*	0.450592885375	NA	NA	NA	NA	NA	NA	NA	NA	NA	NA	NA	NA	NA	NA	NA
EBI	ERR700158_FASTA_nt_reads	ckmer79_17844	attC_site	1314	1397	+	31.4	84	264	attC_1	0	0.338266	1314	1321	1327	1335	1378	1385	1391	ACATAACAAGTGCAGGCACGGCGACGCCCTTTACATTGCGCCTTCGGCTCCATTCCAAGGGCGCGCATGCTGCAAGCGTTAACC	NA	NA	NA	NA	NA	NA	NA	NA	NA	NA	NA	NA	NA	NA	NA	NA	NA	NA	NA
EBI	ERR700158_FASTA_nt_reads	ckmer79_17844	CDS	1424	1747	+	10.5	324	27	CDS_2	NA	NA	NA	NA	NA	NA	NA	NA	NA	NA	NA	TTGTGGAAGTTTGACCCAGTCCTAAGAGATGCTGGCTATTATCGTCGGCGTTGGTCATTCATTAATGGTTTGCTCAGTTTCGTATTCCTGGTTGCCGGTACGGTGGCATTCTATTTCGACAATGTGACGCTACCTGGGCGCACGGGACTCGCCGAGTTTTCGGGTAAGTGGGCCCACGGGGTAGGGGTGGCTTCCTTCTTCATTGCTGCCTATTGGATTTATCAGTCGGTAAAGGAGTATCGAGTCTCTTTGCTCATACTCCTGGCCCCGTTTCTAGCTGCGGCGGCGGTGTCGGCAGCTCTGCTGGCCATAAAGTATGGTTAA	MWKFDPVLRDAGYYRRRWSFINGLLSFVFLVAGTVAFYFDNVTLPGRTGLAEFSGKWAHGVGVASFFIAAYWIYQSVKEYRVSLLILLAPFLAAAAVSAALLAIKYG*	0.524691358025	NA	NA	NA	NA	NA	NA	NA	NA	NA	NA	NA	NA	NA	NA	NA
EBI	ERR700158_FASTA_nt_reads	ckmer79_17844	attC_site	1742	1839	+	28.0	98	-5	attC_2	345	10.023460	1742	1749	1754	1762	1820	1827	1833	GGTTAACAAGTCGTTGTAGTACGTTCCGGGCCTTCGGCCCTACACCGGACGCCCATTTCGCTGCGCTGCATGGGCGCCGCTAAACGTTGGCGTTAGGG	NA	NA	NA	NA	NA	NA	NA	NA	NA	NA	NA	NA	NA	NA	NA	NA	NA	NA	NA
EBI	ERR700158_FASTA_nt_reads	ckmer83_17355	CDS	637	1242	+	20.0	606	ini0	CDS_1	NA	NA	NA	NA	NA	NA	NA	NA	NA	NA	NA	ATGCTGAACAAACCCATCACCCTTTCCCCCGGTCAGCTGTGGGTCGCAATCACCGTGGTGGGCGCCCTAGTCGCTGCAACGGCGACAGTTACCTGGGAAGTCCGGAAAGACGCGATCGAGGCGCTAAAGCGCCAAGTTGAAGCCTACGAGAAATCAAGTACTTGGAAGCTTCCGGAGACCCTCGTAGAGATAAAGAAGGCCTCGGAAACCTTGACTATGCAGTTGAGTGACCGGAAAGAACTTGAAGCATTGCGCTCTGAGTCCGCAAAAGGACGAACAGAACATGCTCGTTTAAGCGAAGCGCTTGCACAGTCCGAGGCAATGCTTGTAGCTGCAAACGCAACATTGGACAAACTAGTCCACAAGAGCAACTCTGTAGAGCTTACTGAAGGTCAAAGT…	MLNKPITLSPGQLWVAITVVGALVAATATVTWEVRKDAIEALKRQVEAYEKSSTWKLPETLVEIKKASETLTMQLSDRKELEALRSESAKGRTEHARLSEALAQSEAMLVAANATLDKLVHKSNSVELTEGQSTALVENKIYLGVTIATSTSTHVTLENRSAFLNVGESKEYSFAGKSCQVTLLRVTEGAPRRATFSYGCA*	0.521452145215	NA	NA	NA	NA	NA	NA	NA	NA	NA	NA	NA	NA	BAC0593|arsR|sp|P45949|ARSR_BACSU	26.42	50.48
EBI	ERR700158_FASTA_nt_reads	ckmer83_17355	attC_site	1237	1314	+	53.4	78	-5	attC_1	0	8.408336	1237	1244	1249	1257	1295	1302	1308	GCCTAACCCATCCATCGAGCGGACGTGCCCCAGCAAGCTTCGCTTGCTGCGTCCCGCCGCTCATGTCCAACGTTAGCC	NA	NA	NA	NA	NA	NA	NA	NA	NA	NA	NA	NA	NA	NA	NA	NA	NA	NA	NA
EBI	ERR700158_FASTA_nt_reads	ckmer83_17355	CDS	1330	2064	+	42.0	735	16	CDS_2	NA	NA	NA	NA	NA	NA	NA	NA	NA	NA	NA	ATGAAACCCATCCGCGTTTCGCTCGTGCCGCTCGGCAATCTAAAGTATCCGGTCAGCATTGCGGAACTTGAAGCTTGGAACAGCCAAGTCATCAGCATCAGCCACGGCGCCTCGGTCGGGCACCTTCCTGATTCTGATGGCCACGAATGGGAATACCCGGATGCCCAACTTCTCGGCGTGCTTAGCGCGGAGAGCAACGCAGACTTTACGTTGGGCGTAATCAATGCCTCACTAGAAGATAACTACTACTTGCGACGGTTGTCCGACAAGGTTGCCGTTCTTTCGCTGTACGAGATGGCGGATATTGTCAGGTTCTCGGACTTCACTATTGAACAGTACATTCTGCGAAACACATATGAACTAGCCGTTCTCTTCGCCGCTAACGGAAAACTTATCCCC…	MKPIRVSLVPLGNLKYPVSIAELEAWNSQVISISHGASVGHLPDSDGHEWEYPDAQLLGVLSAESNADFTLGVINASLEDNYYLRRLSDKVAVLSLYEMADIVRFSDFTIEQYILRNTYELAVLFAANGKLIPTDYTTWAHDETRGCLFDMNASKTDIVYSLHRPILCPACITKVSSKQVAANFLPALDKELRRIQKTLYVRMAEWIKRHPIFALAITASSAITLNIVASVIFEKAKRVLPWLG*	0.518367346939	NA	NA	NA	NA	NA	NA	NA	NA	NA	NA	NA	NA	NA	NA	NA
EBI	ERR700158_FASTA_nt_reads	ckmer83_17355	attC_site	2059	2116	+	50.8	58	-5	attC_2	745	9.359446	2059	2066	2071	2079	2097	2104	2110	GGCTAACCCTTCGTTCCAGCGGACTGCCTTCGGTAGCCGCTGAACTCAAACGTTGAAT	NA	NA	NA	NA	NA	NA	NA	NA	NA	NA	NA	NA	NA	NA	NA	NA	NA	NA	NA
EBI	ERR700158_FASTA_nt_reads	ckmer87_13599	attC_site	711	767	-	28.2	57	ini0	attC_2	0	2.377193	767	760	755	747	730	723	717	GCTCAACGTTGGCGCTCAGCGGGCGGCGAAGCCGTCCGATGCAGCAAGGGGTTAAGT	NA	NA	NA	NA	NA	NA	NA	NA	NA	NA	NA	NA	NA	NA	NA	NA	NA	NA	NA
EBI	ERR700158_FASTA_nt_reads	ckmer87_13599	CDS	772	1101	-	12.5	330	5	CDS_2	NA	NA	NA	NA	NA	NA	NA	NA	NA	NA	NA	ATGCAAAGCGTTAAACAGGAGGGTCATTGGCTCGCCGAATTGCCACATGAGAGCAAAGTACTTTTCCTTGCTGCGTTGGCTCACGAACTCACTGTTGTCGCCCGCAACAGTTATCGACCACAAACCGAAGAACTGGACGAGCCCAGCCAATTGCGCAGCGTCAATGAGATCCAGCACAGAATCTTGGCCTGCTTGGTTCAGTCGCTTGGGGGCGTCTGCGAGCGGAGCTTCCAAGAATCGATCGCTAGCCTTGTGCTTCAACAACCTGACCCGGAGTTGGGTGGGCTCATGGAGTTTGCATGGTGTCGCACTAAGGAGCGTTTGGGATGA	MQSVKQEGHWLAELPHESKVLFLAALAHELTVVARNSYRPQTEELDEPSQLRSVNEIQHRILACLVQSLGGVCERSFQESIASLVLQQPDPELGGLMEFAWCRTKERLG*	0.542424242424	NA	NA	NA	NA	NA	NA	NA	NA	NA	NA	NA	NA	NA	NA	NA
EBI	ERR700158_FASTA_nt_reads	ckmer87_13599	CDS	1159	1530	-	3.5	372	58	CDS_2	NA	NA	NA	NA	NA	NA	NA	NA	NA	NA	NA	ATGCCAGATCAAATAGAACCACTTGACGCTGACGACGAAGAGAATGACGACGAACCGACGCCGGAGGAATTGGCGCAGATGCGGCAAGCGACAGCCGCGGATGCTGCAGCGGTTGATGCACTTATCCTGCAAAGTTGCACAGAGCGCTGGCGCAAGGTGGCAATGGTCGTCGGAACTTCATTGAAAGAGTTCGACGCGAAGTTTCCTCATCTTCCGTATGTTTACATGCCGGTCCGCATCATTGAATTGGAACAAAGCGGTGCGCTTGAGGTGCAAGGCGACCCAATGGCAATGCGATTTTCAGAGGTTCGCCTCGCAGAGGTAAAACGTGATATTTNACCCTTTGCTCGAAGCGGACAGGTAACAAAATGA	MPDQIEPLDADDEENDDEPTPEELAQMRQATAADAAAVDALILQSCTERWRKVAMVVGTSLKEFDAKFPHLPYVYMPVRIIELEQSGALEVQGDPMAMRFSEVRLAEVKRDIXPFARSGQVTK*	0.522911051213	NA	NA	NA	NA	-	PF12395	gnl|FM867403|idb|c5476|uncultured_bacterium|orf	37.313	72.04	NA	NA	NA	NA	NA	NA
EBI	ERR700158_FASTA_nt_reads	ckmer87_13599	attC_site	1558	1614	-	32.8	57	28	attC_1	791	6.434448	1614	1607	1602	1594	1576	1569	1564	GTTTAACGTGAAAGTGAGCGGACGCTGAAAGCGGTCCGCTCGAATGACTGGTTCAGC	NA	NA	NA	NA	NA	NA	NA	NA	NA	NA	NA	NA	NA	NA	NA	NA	NA	NA	NA
EBI	ERR700158_FASTA_nt_reads	ckmer87_13599	CDS	1616	2035	-	11.8	420	2	CDS_1	NA	NA	NA	NA	NA	NA	NA	NA	NA	NA	NA	ATGCGGTACGCGCTTGTCGTTTTTATGGTGGCCCTACTTCTCGTCGCAGGCGAGTGGACGTATCGGTCATTTCTGCGACCCATTGACCCTGCCACGCCCGAAATGCTCGCGCTTGGCGAACGACTAAAGCAGGCTGGTCTGCTGGATCGCTTCTATTCGGTCCGTCATGGATTTCGTCACAGCGAAGTCTCGGCACACGGCGCCTACCAACTCAAGAGCTTTCCCCTTCCTGTGTCTGTCTCCGCTTGCCCAACGGAGGAAGCGGCAGAGGTTCATCGGCAAGCCATTGCGCAAAGCCCCAACCTTGTCGGTACGGTGCGAAGCGGTCGCCTTGTGATCTGGTTCCCAATGTGGGGCGACGACACAAAAGAAATGATGGAGCGGGTCGTCAGCGTTGTG…	MRYALVVFMVALLLVAGEWTYRSFLRPIDPATPEMLALGERLKQAGLLDRFYSVRHGFRHSEVSAHGAYQLKSFPLPVSVSACPTEEAAEVHRQAIAQSPNLVGTVRSGRLVIWFPMWGDDTKEMMERVVSVVAPGAPR*	0.588095238095	NA	NA	NA	NA	NA	NA	gnl|FM866806|idb|c5581|uncultured_bacterium|orf	34.0	66.67	NA	NA	NA	NA	NA	NA
EBI	ERR700158_FASTA_nt_reads	ckmer87_13721	attC_site	4133	4208	-	23.5	76	ini0	attC_5	0	11.765594	4208	4201	4196	4188	4151	4144	4139	GCCTAACGTTTGGTTAAGGGGCGGGCTTTAGCCCGTCCCAGTGAGCGAAGCGAACGATTTGAACCACTAGTTAGGT	NA	NA	NA	NA	NA	NA	NA	NA	NA	NA	NA	NA	NA	NA	NA	NA	NA	NA	NA
EBI	ERR700158_FASTA_nt_reads	ckmer87_13721	CDS	4203	4655	-	15.1	453	-5	CDS_5	NA	NA	NA	NA	NA	NA	NA	NA	NA	NA	NA	ATGGAAACCAGCTTCTCAGCCAGGGTATGGAACTGGTATGCAGATGATGAGTATGAAAAGCTACTTTCATTCTTACAACTCTGCTATGGGCTAGAGTTTCTTGCACTCGAAGCAAAACAGCAGAGCGAATCGATACCATATTGCCCCGCATGCGAAGTGTGGAGCGAAAAAATATTAAGGATTAAAGATTTTGCTGACGATTACGGAAATGACATTCCAGCTGATATAAAAAACGAGTTACTCTCAATATTTGAAAGCTGCGACAATTTAAGCAGTGATGCATTCCACTGCGATGATCAATTTATGTTTAGCCATAATGAGTGGGCGAGCATTAGAAGCGCCGCCATTAATTGTTTGTCGCGCATTGAATGGTGTACTTTACAAACATATGCGCACGAA…	METSFSARVWNWYADDEYEKLLSFLQLCYGLEFLALEAKQQSESIPYCPACEVWSEKILRIKDFADDYGNDIPADIKNELLSIFESCDNLSSDAFHCDDQFMFSHNEWASIRSAAINCLSRIEWCTLQTYAHEFEGRVRNILYGVPYQET*	0.41059602649	NA	NA	NA	NA	NA	NA	NA	NA	NA	NA	NA	NA	NA	NA	NA
EBI	ERR700158_FASTA_nt_reads	ckmer87_13721	CDS	4731	5123	-	24.1	393	76	CDS_5	NA	NA	NA	NA	NA	NA	NA	NA	NA	NA	NA	ATGTTCGCTATTCACTCTACAGAGTCTGGCAACACACTCATCTTTGATGACGTGCAAGGCGACTACTTTTCTGTCTGTTTCAGTTCTTCTGCGCAAAGTGTTAAGCGTGAGGTTTGGGCGTATACCGATGCATATGGCCTGGCAAATCTTTTTGAATACCTTGCAAGCCATGAGCTGCCTTGGCAATCCTCTGAAAAGTGGGAGTCAATAGAAGGGGAGTTTATGCTAGAGGCAACCTGCAACTCTCGCGGCATCGTAAACTTTAAGGTCTCCATTTCAAACCTCGGAATTACTGAGCCATGGAAGTTTGAAGGAAACGTCTGCACAGAACTTGGTCAGCTTCCAGCGCTTGCAAAATCTGCACGGCAGTTTTTCGGTGTATCTGCAGGCTAG	MFAIHSTESGNTLIFDDVQGDYFSVCFSSSAQSVKREVWAYTDAYGLANLFEYLASHELPWQSSEKWESIEGEFMLEATCNSRGIVNFKVSISNLGITEPWKFEGNVCTELGQLPALAKSARQFFGVSAG*	0.470737913486	NA	NA	NA	NA	NA	NA	NA	NA	NA	NA	NA	NA	NA	NA	NA
EBI	ERR700158_FASTA_nt_reads	ckmer87_13721	attC_site	5138	5213	-	22.6	76	15	attC_4	930	13.214151	5213	5206	5201	5193	5156	5149	5144	GGCTAACGTTTGGTTAAGGGGCGGGCTTTAGCCCGTCCCAGTGAGCGAAGCGAACGATTTGAACCAATTGTTATGT	NA	NA	NA	NA	NA	NA	NA	NA	NA	NA	NA	NA	NA	NA	NA	NA	NA	NA	NA
EBI	ERR700158_FASTA_nt_reads	ckmer87_13721	CDS	5217	5753	-	19.5	537	4	CDS_4	NA	NA	NA	NA	NA	NA	NA	NA	NA	NA	NA	GTGGAGCATAAAAACATTGACACTGAAATTAGCGAACTAATGAAGCTGGCAACAGCAAAAAGCAAAGAAAACAAATACACTGAAGCAATCGAAATACTAAAATCAGCGCTTTTGAAAATTTCTAAATCAACATTACTTTATGGTCATGCAAGTTACACAAAAATAATTCCTTACTTTCAAAAAGCCGGGAAATATCAAGAAGCGGAAAAATTCTGTATTGAACACATAATTCCCGCAACGGCTGAAGCAATCAAAAACGGCATGTCGCAGCGCTGTATACAAGCACAGGACTTACATTCCCTTCAGCACAAATCAGCCATATATGAAAAATTGCTTCTAATAGCAAAGCGCGAACAAAATACCGACGATCAAAAACGGTTCACCGCGAAAAAGCTAGAG…	MEHKNIDTEISELMKLATAKSKENKYTEAIEILKSALLKISKSTLLYGHASYTKIIPYFQKAGKYQEAEKFCIEHIIPATAEAIKNGMSQRCIQAQDLHSLQHKSAIYEKLLLIAKREQNTDDQKRFTAKKLEIEQAILTARPLAEEQERQKEIKEMQSVFGANTNSWPEVIRKRLSV*	0.389199255121	NA	NA	NA	NA	NA	NA	gnl|AJ419168|idb|i635|Escherichia_coli|intI1	33.333	56.25	NA	NA	NA	NA	NA	NA
EBI	ERR700158_FASTA_nt_reads	ckmer87_13721	attC_site	5771	5846	-	21.4	76	18	attC_3	558	9.162503	5846	5839	5834	5826	5789	5782	5777	ACATAACGTTTGGTTAAGGGGCGGGCTTTAGCCCGTCCCAGTGAGCGAAGCGAACGATTTGAACCACTAGTTATGT	NA	NA	NA	NA	NA	NA	NA	NA	NA	NA	NA	NA	NA	NA	NA	NA	NA	NA	NA
EBI	ERR700158_FASTA_nt_reads	ckmer87_13721	CDS	5848	6189	-	12.5	342	2	CDS_3	NA	NA	NA	NA	NA	NA	NA	NA	NA	NA	NA	ATGCGCCACCTAATCGCGATTGTTCTTATATTAGTTTTATCATCATGTATCCGTATCGGCGATGGGGCGTTTATGATTCAAGGTGAGCTGACTGGCTTACCAAGTGAAGAAAAGTGCTTACTTTTTCTTAGCCTCGAACACGAGGAACAAGCACTACCGTGGAAAACTGCAGAGATCACCGGGGTATTCAGTGACGGATTTACAGTTTCACCGTATTCACGAAATTATAAAGTTCACGTTTCTTGCGGTGGACACTTGGTCGCATCAAAACTCGTCAATCACCCTAGAGACATGGGTATTGGCGGAACTGTTGATCTAGGCAAAATAAACGTGCAATGGTGA	MRHLIAIVLILVLSSCIRIGDGAFMIQGELTGLPSEEKCLLFLSLEHEEQALPWKTAEITGVFSDGFTVSPYSRNYKVHVSCGGHLVASKLVNHPRDMGIGGTVDLGKINVQW*	0.441520467836	NA	NA	NA	NA	NA	NA	NA	NA	NA	NA	NA	NA	NA	NA	NA
EBI	ERR700158_FASTA_nt_reads	ckmer87_13721	attC_site	6211	6286	-	20.2	76	22	attC_2	365	14.002478	6286	6279	6274	6266	6229	6222	6217	ACATAACGTTTGGTTAAGGGGCGGGCTTTAGCCCGTCCCAGTGAGCGGAGCGAACGGTTTGAACCAATTGTTAGAA	NA	NA	NA	NA	NA	NA	NA	NA	NA	NA	NA	NA	NA	NA	NA	NA	NA	NA	NA
EBI	ERR700158_FASTA_nt_reads	ckmer87_13721	CDS	6291	6848	-	32.6	558	5	CDS_2	NA	NA	NA	NA	NA	NA	NA	NA	NA	NA	NA	ATGGATGAGCACGATCGCAGAGAAGGGCGCGCTGAAGCTTTTAAAAAATTTATCGAGCTACTTCAACAAGAAAGTGATAGAGGGTGCGTGATTGTATCCGCAGCGATGCTAGATGATATTCTGTCACAACTATTAAAGCGAAGATTTGCTCCGTCATTAGAGAAGAAGGACGAGCTTTTAGAAGATGGGGCTGCTGCATTCTCAACCTTTTCTGCACGTATTAATTTAGCTTACCGGATAGGGCTGATACGGGTCAGTGTCAGAGCAACTCTTCACTTGTTAAGAAAAATCAGGAATGATTTTGCACATATTTCTGACCCGGCAACTTTTGACAGCTCCAGTGTAAAAAGTAGAGTCCACGAAATATTCACATTGAACAAAGAAATAATGGATTCATTC…	MDEHDRREGRAEAFKKFIELLQQESDRGCVIVSAAMLDDILSQLLKRRFAPSLEKKDELLEDGAAAFSTFSARINLAYRIGLIRVSVRATLHLLRKIRNDFAHISDPATFDSSSVKSRVHEIFTLNKEIMDSFSESMRDHGLPKFENSSFIEVVGIRSAYEFFIASAAAFLLDAVNDVEHIEPLE*	0.415770609319	NA	NA	NA	NA	NA	NA	NA	NA	NA	NA	NA	NA	NA	NA	NA
EBI	ERR700158_FASTA_nt_reads	ckmer87_1446	CDS	406	678	+	31.9	273	ini0	CDS_1	NA	NA	NA	NA	NA	NA	NA	NA	NA	NA	NA	ATGAGTAGGCTAGACAAAGAAGAGCAGGAAATTCTGGATGCATTCGATGCAGGAGAGCTGCAGCGGGCACCAAACAGTGAAGACAGGAAAGCGCGGCATCAACAGTACGCCGAGGCTATGTTTAAGAAAGATGCCCGTATTAACATCAGACTCTCCTCCAAGGATCTTAGGGGACTCCAGAAGAAAGCCTTAGCGGAAGGCATCCCATACCAAACACTTGTTGCCAGCATTCTTCATAAGTATGTGGAAGGTCGCTTGCACGAGGATCGATAG	MSRLDKEEQEILDAFDAGELQRAPNSEDRKARHQQYAEAMFKKDARINIRLSSKDLRGLQKKALAEGIPYQTLVASILHKYVEGRLHEDR*	0.490842490842	K	NOG.COG5304.meta_raw	NA	NA	-	PF12441	gnl|AB546988|idb|c8211|uncultured_bacterium|orf	59.302	86.44	NA	NA	NA	NA	NA	NA
EBI	ERR700158_FASTA_nt_reads	ckmer87_1446	attC_site	677	754	+	47.1	78	-1	attC_1	0	4.055339	677	684	689	697	735	742	748	AGCTAACCAGGCCATGCACCGGATGCCAAAACCTCCGCTTCGCTGCGGCTTTGTCACCGGTGATGGCGGGCGTTATAT	NA	NA	NA	NA	NA	NA	NA	NA	NA	NA	NA	NA	NA	NA	NA	NA	NA	NA	NA
EBI	ERR700158_FASTA_nt_reads	ckmer87_1446	CDS	793	966	-	8.6	174	39	CDS_2	NA	NA	NA	NA	NA	NA	NA	NA	NA	NA	NA	ATGGCCACGCCACGACTTCTTAGCGTCGTTTGTAATGAGTCGGTCATTACTGATTACCTCCCCAAGATAGTTTCCTTTTGGATCATATATTTCATCATTCACACGTTTACCAACGTGTTTGCCATCATATGTCCAGAGATCCTCTCCATCCAGATATCCGAAGCATTTTCCTGA	MATPRLLSVVCNESVITDYLPKIVSFWIIYFIIHTFTNVFAIICPEILSIQISEAFS*	0.431034482759	NA	NA	NA	NA	NA	NA	NA	NA	NA	NA	NA	NA	NA	NA	NA
EBI	ERR700158_FASTA_nt_reads	ckmer87_1446	attC_site	1639	1722	+	30.6	84	673	attC_2	885	7.732101	1639	1646	1651	1659	1704	1711	1716	AGTTAACCAGTCAATTAAGTTCGTTCCGGCCGGGGGCCTCCACCGGACGCCCCTGTCGGGCCGCCGCTTATTTCAGCGTTATGA	NA	NA	NA	NA	NA	NA	NA	NA	NA	NA	NA	NA	NA	NA	NA	NA	NA	NA	NA
EBI	ERR700158_FASTA_nt_reads	ckmer87_1446	CDS	2056	2379	+	5.2	324	334	CDS_4	NA	NA	NA	NA	NA	NA	NA	NA	NA	NA	NA	ATGCGCCAACGAAGCTCTTATCCAAAACCGTTCAAAGCCCAAGTCGTGCAGGAGTGCCTGCAACCTGGAGCCTCCGTTTCCAGCGTCGCCATCCGGCACGGCATCAACGCCAACGTCATTCGCAAGTGGCTGCCGGTCTATCGCGATCAAGTCGCCACAACCCTACCAGCCTTCGTGCCTGTGCAATCGGTACCCAAGCGCACAGTGACAGTGGATGAGGTGGTAGTGATCGTATTGCCCTTGGGAAGCAAGACCATCACAGTTAAGTGGCCCGCTTCAGATCCAGATGGTTGTGCACGTTTCATCCGCAGTCTTTCGCAATGA	MRQRSSYPKPFKAQVVQECLQPGASVSSVAIRHGINANVIRKWLPVYRDQVATTLPAFVPVQSVPKRTVTVDEVVVIVLPLGSKTITVKWPASDPDGCARFIRSLSQ*	0.558641975309	X	NOG.COG2963.meta_raw	NA	NA	GO:0003674;GO:0003824;GO:0004803	PF01527	NA	NA	NA	NA	NA	NA	NA	NA	NA
EBI	ERR700158_FASTA_nt_reads	ckmer87_1446	CDS	2376	2711	+	11.5	336	-3	CDS_4	NA	NA	NA	NA	NA	NA	NA	NA	NA	NA	NA	ATGATTCGCATCGACTCGATCTGGCTCGCCACCGAACCCATGGATATGCGGGCAGGCACTGACACAGCGCTGGCCCGCGTAGTCGCCGTATTTGGGGCGGCGCAGCCGCACTGTGCCTACCTGTTCGCCAACAAGCGCGCCAACCGGATGAAGGTGCTAGTGCATGATGGTGTAGGCATCTGGCTTGCTGCACGGCGACTGAATCAGGGCAAGTTTCATTGGCCAGGCGTGCATCGTGGTCTGGAGGTCGAACTCGATGCTGAGCAACTCCAGGCTTTGGTGCTCGGCTTACCATGGCAGCGAATCGGTTCCGGCGGCGCAATTACAGTGCTCTGA	MIRIDSIWLATEPMDMRAGTDTALARVVAVFGAAQPHCAYLFANKRANRMKVLVHDGVGIWLAARRLNQGKFHWPGVHRGLEVELDAEQLQALVLGLPWQRIGSGGAITVL*	0.60119047619	NA	NA	NA	NA	-	PF05717	gnl|EU327987|idb|c4793|Thauera_sp._E7|orf	36.508	51.67	NA	NA	NA	NA	NA	NA
EBI	ERR700158_FASTA_nt_reads	ckmer87_1446	CDS	2762	4288	+	110.0	1527	51	CDS_4	NA	NA	NA	NA	NA	NA	NA	NA	NA	NA	NA	ATGACTTCCTCGCCCAATCTCGACCAAATGACACCCGAGCAACTGCGCGTCCTCGCTGCGCAGTTGCTGTCCATGGTCGACACCATGGGCAGAGAAAGCCGCCGCGACAAGACCGTTATCGAGCAACTCTCTCACGAGATCGCCATCCTCAAACGGCACAAATTCGCTAAGCGCAGTGAGCAAATCAGCCCGGCGCAAGGCAGCTTGCTGGATGACTTGCTCAACACCGACCTTGAGGCTATCGAGGCAGAGCTGAACGCACTTGGGCCTGAGCCTGCAGCAACCTCATCGCGCCAACAGCCCAAGCGCGCCCCACTGCCATCCCAGTTCCCACGTACGATCATCCGCCATGAGCCGGAGAGCACACTGTGTGCCTGCGGGTGCCAACTTCAGCGCATC…	MTSSPNLDQMTPEQLRVLAAQLLSMVDTMGRESRRDKTVIEQLSHEIAILKRHKFAKRSEQISPAQGSLLDDLLNTDLEAIEAELNALGPEPAATSSRQQPKRAPLPSQFPRTIIRHEPESTLCACGCQLQRIGEDVSEKLDYTPGVFTVEQHVRGKWACRQCETLIQAPVPAQVIDKGIPTTGLLAHVMVAKFADHLPLYRQEKIFGRAGLVISRSTLAQWVGQTGVQLQPLVDALREVVLAQDVVHADETPVQMLAPGEKKTHRAYVWAYCTTPFSTPKAVVYDFSPSRAGEHARNFLGTWNGKLVCDDFAGYKAGFEQGITEIGCMAHARRKFFDLHVANQSQLAEQALHSIGGLYEVERQAKDMSNEDRWRLRQEMAVPIAGKLHEWMLAQRELV…	0.58742632613	X	NOG.COG3436.clustalo_raw	NA	NA	-	PF03050	gnl|EU327987|idb|c4794|Thauera_sp._E7|orf	28.679	93.05	NA	NA	NA	NA	NA	NA
EBI	ERR700158_FASTA_nt_reads	ckmer87_1446	CDS	4565	4837	-	15.3	273	277	CDS_4	NA	NA	NA	NA	NA	NA	NA	NA	NA	NA	NA	ATGGATACAGTCAGCGTAAACCAATTCAGGGACAACCTGAAAACCCTTGTAGAGCAAGCAGTTAGCAGGCATGAGCCCCTCAAGGTGACTCGACGAGCAGGTGAGGCATTTGTCGTATTGAGCGCCGAAGACTGGGAGCGCGAGCAGGAAACCCTTCACGTTCTTCAAAGCAAGAGCCTCATGCAGCAGATTGCCGACTCCCTTGAAACCCATGCCCAAGGACAAGGATACAAACCGACTGACGAGCAAATGAATGAGATCACTGGTATTTGA	MDTVSVNQFRDNLKTLVEQAVSRHEPLKVTRRAGEAFVVLSAEDWEREQETLHVLQSKSLMQQIADSLETHAQGQGYKPTDEQMNEITGI*	0.509157509158	V	NOG.COG2161.meta_raw	Mobile_and_extrachromosomal_element_functions	TIGR01552	-	PF02604	gnl|AB698823|idb|c9671|Achromobacter_xylosoxidans|nit2	30.263	90.48	NA	NA	NA	NA	NA	NA
EBI	ERR700158_FASTA_nt_reads	ckmer87_1446	CDS	5025	5306	+	24.3	282	188	CDS_4	NA	NA	NA	NA	NA	NA	NA	NA	NA	NA	NA	ATGTCTAGAGTTCGTGTCGATGAAGATATCCGCCCTCTGTCTGAATTCCGGGCAGGCGTAGCCACGTTTGTAAAACAGATCCATGAAACCGGTCGTCCTATGGTTCTGACACAGAGAGGGCGCGGAGTTGCTGTACTGGTGAATGTTCACGAGTACGAGAAGATGCAGCAACGTCTGGAGATACTGGAAGAAGTATATAAGGCGGAAGAGCAGATAGCCTCAGGGGATGGCATTGCGCATGAGGACGCGAAGGCTCGGGTTCTGAGCGGTCTGGCCCTATGA	MSRVRVDEDIRPLSEFRAGVATFVKQIHETGRPMVLTQRGRGVAVLVNVHEYEKMQQRLEILEEVYKAEEQIASGDGIAHEDAKARVLSGLAL*	0.528368794326	V	NOG.COG2161.meta_raw	Mobile_and_extrachromosomal_element_functions	TIGR01552	-	PF02604	gnl|AF047479|idb|c3137|Plasmid_NR79|orfK	32.927	91.11	NA	NA	NA	NA	NA	NA
EBI	ERR700158_FASTA_nt_reads	ckmer87_1446	CDS	5303	5605	+	8.5	303	-3	CDS_4	NA	NA	NA	NA	NA	NA	NA	NA	NA	NA	NA	ATGAGGATAGTTTGGTCCCCGCTTGCGCTCGAGCGTGTCGAGGATATTGCTCGGTATATTTCAGAAGACAACCCGGATGCTGCGGTACAGCGGGTCGATGATTTATTTTCCACGGTCGAGCGGCTAGCTGATTTCCCTAAAAGTGGACGTATGGTTCCCGAGGTGGGGTCGCCTCGCATCAGGGAGCTGATATTTGGTACGTATCGAGTAATTTATAGCGCCAAAGATCAGGTAGATATCCTGACTGTGCGTCGCAGTCGTCAATTGCTGCGGATGTCCGAGCTCGGTGATGACGAAACATAA	MRIVWSPLALERVEDIARYISEDNPDAAVQRVDDLFSTVERLADFPKSGRMVPEVGSPRIRELIFGTYRVIYSAKDQVDILTVRRSRQLLRMSELGDDET*	0.514851485149	X	NOG.COG3668.meta_raw	Mobile_and_extrachromosomal_element_functions	TIGR02385	-	PF05016	gnl|NC_012580|idb|c7441|Vibrio_cholerae_M66-2|orf	45.652	91.09	NA	NA	NA	NA	NA	NA
EBI	ERR700158_FASTA_nt_reads	ckmer87_1446	attC_site	5600	5677	+	38.8	78	-5	attC_4	3655	2.978602	5600	5607	5612	5620	5658	5665	5671	ACATAACCATCGGCTGTACGGCGACCGATTTTCCGCCGCTCGGTGGCTCGAAACCGGCGCGTGAGCCGGGCGTTATGC	NA	NA	NA	NA	NA	NA	NA	NA	NA	NA	NA	NA	NA	NA	NA	NA	NA	NA	NA
EBI	ERR700158_FASTA_nt_reads	ckmer87_1446	CDS	5732	6013	+	5.3	282	55	CDS_5	NA	NA	NA	NA	NA	NA	NA	NA	NA	NA	NA	ATGATCAAATCCTTCGCTGACAAACGAACCCAAGAATTCTACTCCAAGGGCGAGTCAAAGAAATTTCCTGCGGATGTTGCACCGAGAGCCGCTAGAAAACTTGAATACGTGGACCTGGCCTTACAGCTTGAGGATTTGAAAGTGCCGCCCGGCAACCGCCTTCACCCACTGTCGGGAAACAGGCAGGGGCAGCACGCAATTTCAATCAATGATCAGTGGCGTATCTGTTTTCGTTTTGAAGATGGCGATGCATATGAAGTCGAAGTGTGTGACTACCACTGA	MIKSFADKRTQEFYSKGESKKFPADVAPRAARKLEYVDLALQLEDLKVPPGNRLHPLSGNRQGQHAISINDQWRICFRFEDGDAYEVEVCDYH*	0.492907801418	V	NOG.COG3549.meta_raw	NA	NA	-	PF05015	gnl|AB547013|idb|c8488|uncultured_bacterium|orf	60.638	100.0	NA	NA	NA	NA	NA	NA
EBI	ERR700158_FASTA_nt_reads	ckmer87_1446	CDS	6028	6342	+	12.6	315	15	CDS_5	NA	NA	NA	NA	NA	NA	NA	NA	NA	NA	NA	ATGGCTATTCTTAATACTGCCGGTATGCAGCGCAAACCGACTCATCCTGGCGAAATGCTGAGGGAAGACTTTCTTCCGGACTATGGCCTTACCGTTTCGGGGTTGGCTGAATCTCTGGGTGTCTCTCGTCAGTCAGTTAATGAGTTACTACGCGAGCGCCGTGCTGTAAGTCCTGAAATGGCGCTCCGGCTTGCGCGTTTGTTTGGTAATTCGCCGGAATTCTGGCTCAACGCACAGCGGTCTGTTGATCTTTGGGCTGCGGCGCAGTCAGTCAAGGAAGAAGTGGATCGAATCAAGCCGCTACATGCTGCATAA	MAILNTAGMQRKPTHPGEMLREDFLPDYGLTVSGLAESLGVSRQSVNELLRERRAVSPEMALRLARLFGNSPEFWLNAQRSVDLWAAAQSVKEEVDRIKPLHAA*	0.526984126984	V	NOG.COG3093.meta_raw	Mobile_and_extrachromosomal_element_functions	TIGR02607	-	PF01381	gnl|AB547013|idb|c8489|uncultured_bacterium|orf	74.286	100.0	NA	NA	NA	NA	NA	NA
EBI	ERR700158_FASTA_nt_reads	ckmer87_1446	attC_site	6337	6414	+	50.4	78	-5	attC_5	660	8.576393	6337	6344	6349	6357	6395	6402	6408	GCATAACCAAGCCGTGCACCGGATGCTAAAACCTCCGCTTCGCTCCGGCTTTATCACCGGTGACGGCAGGCGTTATGC	NA	NA	NA	NA	NA	NA	NA	NA	NA	NA	NA	NA	NA	NA	NA	NA	NA	NA	NA
EBI	ERR700158_FASTA_nt_reads	ckmer87_14799	attC_site	492	569	-	48.0	78	ini0	attC_1	328	7.586657	569	562	557	549	511	504	498	GCCTAACGCCCGGCTCACGCGCCGGTTTGGAGCCGCGAAGCGGCGGAAAATCGGTCGCTGTGCAGCCGATTGTTATGC	NA	NA	NA	NA	NA	NA	NA	NA	NA	NA	NA	NA	NA	NA	NA	NA	NA	NA	NA
EBI	ERR700158_FASTA_nt_reads	ckmer87_14799	CDS	564	878	-	38.7	315	-5	CDS_1	NA	NA	NA	NA	NA	NA	NA	NA	NA	NA	NA	ATGCGCAACATTGAAGCTGTAACGCCGGGCGAGTTACTGAAGGAAGAGTTCCTTGAGCCGATGGGTATTTCTCAATACCGCTTGGCTAAAGAGATTGGGGTGCCTGCTCAGCGGATCGGCCAGATTATTGCGGGAAAACGTGCGATTACCGCAGATACGGACCTGCGACTCTGTCGTTTCTTTGGTTTGTCCAATGGCTACTGGTTGCGAGCTCAGGCAGCCTATGACACTGAGATTGCCGAAGATGCCCTAGAGGATCAGCTGAAGAACATTCGTCCTTGGAGTGCTGTATCCGAAATCGGGCACAGGGCATAA	MRNIEAVTPGELLKEEFLEPMGISQYRLAKEIGVPAQRIGQIIAGKRAITADTDLRLCRFFGLSNGYWLRAQAAYDTEIAEDALEDQLKNIRPWSAVSEIGHRA*	0.520634920635	V	NOG.COG3093.meta_raw	Mobile_and_extrachromosomal_element_functions	TIGR02607	-	PF01381	gnl|AM912217|idb|c6338|uncultured_bacterium|orf2	51.724	73.73	NA	NA	NA	NA	NA	NA
EBI	ERR700158_FASTA_nt_reads	ckmer87_15026	attC_site	408	483	-	28.2	76	ini0	attC_1	292	16.830647	483	476	471	463	426	419	414	GCCTAACGTTTGGTTAAGGGGCGGGCTTTAGCCCGTCCCAGCGAGCGCAGCGAGCGATTTGAACCAATTGTTAGAC	NA	NA	NA	NA	NA	NA	NA	NA	NA	NA	NA	NA	NA	NA	NA	NA	NA	NA	NA
EBI	ERR700158_FASTA_nt_reads	ckmer87_15026	CDS	821	1171	-	9.8	351	338	CDS_1	NA	NA	NA	NA	NA	NA	NA	NA	NA	NA	NA	ATGGACGTTGTAAAAAGCCTCAAGCCAGGTAAAAACGGGACAAAACGCTTTGTCGAGCGCTACGGCGACGACCTTGTTGCCGTGCGTTACCGTCAAGACACAGAACGCCAGGTCAGCTATGTAACAGTTGAACTGATCGTCGAACGTAAACAGATACTGCCAAAAACCCAACTAGATGCACCCCAGCGCACAACAGCGTTGGTATTTGTGCGCATTGGCTTTCATGAGAAAGACCTGCAAGCCGCAGTCAAAAGAGCGGGTGGCAAATGGCAGCACGAAGAAAAACTGTGGCTAGTCAATTACAAAGCAGCGCTGCACCTTGGGCTGCAAGAACGGATCGTCAATAAATGA	MDVVKSLKPGKNGTKRFVERYGDDLVAVRYRQDTERQVSYVTVELIVERKQILPKTQLDAPQRTTALVFVRIGFHEKDLQAAVKRAGGKWQHEEKLWLVNYKAALHLGLQERIVNK*	0.498575498575	NA	NA	NA	NA	NA	NA	NA	NA	NA	NA	NA	NA	NA	NA	NA
EBI	ERR700158_FASTA_nt_reads	ckmer87_1552	CDS	309	554	-	16.3	246	ini0	CDS_1	NA	NA	NA	NA	NA	NA	NA	NA	NA	NA	NA	ATGAGAACCACATTTAGTGCACAAGCACCAAAAAAAGCCACAAACCTAAGCTTAAACAGTGAGTTACTTGCTGAAGCTAAGCGTCTTAACATCAATCTATCCGCTACAATGGAAAAAGCTTTAGAAAAAGAAGTTTCCTCGAGATTGAAAGCTGAGTGGTTACAGCAAAACGCCGACTCTATTCAAGCTTACAACGAGCTTACTGAAAAACACGGTCTTTTTTCTGATTCATACCGAGTATTCTGA	MRTTFSAQAPKKATNLSLNSELLAEAKRLNINLSATMEKALEKEVSSRLKAEWLQQNADSIQAYNELTEKHGLFSDSYRVF*	0.390243902439	X	NOG.COG5302.meta_raw	NA	NA	-	PF07362	gnl|AY181031|idb|c3478|Vibrio_fischeri|ccdA	70.732	100.0	NA	NA	NA	NA	NA	NA
EBI	ERR700158_FASTA_nt_reads	ckmer87_1552	attC_site	609	699	+	22.4	91	55	attC_1	0	5.046139	609	616	622	630	680	687	693	ATATAACAAACAAATTTTATCGCCAGCAAAAAGCGCTGGCTGCGACGTCAATCCGCTACGCGGCTTTCCTCGCTAAATTTGGGCGTTATGC	NA	NA	NA	NA	NA	NA	NA	NA	NA	NA	NA	NA	NA	NA	NA	NA	NA	NA	NA
EBI	ERR700158_FASTA_nt_reads	ckmer87_1552	CDS	772	1023	+	27.7	252	73	CDS_2	NA	NA	NA	NA	NA	NA	NA	NA	NA	NA	NA	ATGCGTCAAGTATTGGCAGNNCTTTCTGTAAGCATTTCAGAATTAAAGAAAAANCCTTCAGCCNTGCTTTCNCAGGCCANTGGTTCGNCTATAGCTGTNTTAAATCACAACAAGCCAGCGGCCTACCTGATTCCAGCGGAGACNTACGAGGCTCTGATGGACATGATCGACGACTATGAGCTGGCNCAACTTGTTGAGGAACGACGTGGCGACAAAGATCAGGCTGTAACGGTGTCGCTGGATGATTTATAA	MRQVLAXLSVSISELKKXPSAXLXQAXGSXIAXLNHNKPAAYLIPAEXYEALMDMIDDYELXQLVEERRGDKDQAVTVSLDDL*	0.47520661157	V	NOG.COG2161.meta_raw	Mobile_and_extrachromosomal_element_functions	TIGR01552	-	PF02604	gnl|NC_012580|idb|c7453|Vibrio_cholerae_M66-2|orf	69.048	92.31	NA	NA	NA	NA	NA	NA
EBI	ERR700158_FASTA_nt_reads	ckmer87_1552	CDS	1013	1297	+	15.5	285	-10	CDS_2	NA	NA	NA	NA	NA	NA	NA	NA	NA	NA	NA	ATGATTTATAAGCTCCGCTTTCTTCCGGCTGCGCTGAAGGAGTGGGAAAAGCTTGGCGCCCCGATCAGGAGCCAGTTCAAGAAAAAACTGGCAGAGAGATTGGAAAATCCCAGAGTGCCTGCTGATAAGTTAAGCGGCTATGACTCGGTGTACAAAATCAAACTACGCTCCGCTGGTTACCGGTTAGCCTATGAGGTTGTTGACGATGAGCTGCTTGTGTATTTACTTGCCGTAGGCAAGCGGGAAAAGGGCAAGGTCTACTCGTCTCTCAAAAAGCGAGCCTGA	MIYKLRFLPAALKEWEKLGAPIRSQFKKKLAERLENPRVPADKLSGYDSVYKIKLRSAGYRLAYEVVDDELLVYLLAVGKREKGKVYSSLKKRA*	0.498245614035	V	NOG.COG2026.meta_raw	Mobile_and_extrachromosomal_element_functions	TIGR02385	-	PF05016	gnl|NC_012580|idb|c7452|Vibrio_cholerae_M66-2|orf	72.043	95.88	NA	NA	NA	NA	NA	NA
EBI	ERR700158_FASTA_nt_reads	ckmer87_1552	attC_site	1313	1432	+	35.6	120	16	attC_2	614	7.192151	1313	1320	1325	1333	1414	1421	1426	GCATAACAATCAGTTCCAGACCGACAGNGTGCACTACGCAACATTTGTGTTACTNNTTGTCGCTCAAACAATAGTACAAAGGTCGCTCCATTTTCGCTGCGGCTGAACTGGGCGTTAAGC	NA	NA	NA	NA	NA	NA	NA	NA	NA	NA	NA	NA	NA	NA	NA	NA	NA	NA	NA
EBI	ERR700158_FASTA_nt_reads	ckmer87_15534	attC_site	1710	1787	-	40.4	78	ini0	attC_4	0	3.686276	1787	1780	1775	1767	1729	1722	1716	GCATAACGCCCGGCTCACGCGCCGGTTTGGAGCCGCGAAGCGGCGTAAAATCGGTCGCAGTGCAGCCGATTGTTAAAG	NA	NA	NA	NA	NA	NA	NA	NA	NA	NA	NA	NA	NA	NA	NA	NA	NA	NA	NA
EBI	ERR700158_FASTA_nt_reads	ckmer87_15534	CDS	1782	2075	-	6.6	294	-5	CDS_4	NA	NA	NA	NA	NA	NA	NA	NA	NA	NA	NA	ATGAATTATTCTTTTCACCCGGCAGCGGAAGCCGAGTTTCTGGAATCAGTTGGCTATTACGAGTCAAAGGTTCCAGGATTGGGTGGTGCTTTCATTGAGGAATTTGAAACGTTGGCCAGTTTGCTTGGCGCATCACCGAAAGCTTGGCAAGTCGAGTTGCCGCCAGATATCCGAAGGGCTCCCCTTCGTAGGTTCCCTCTTTCCATCGTTTACCGAGAGAAGCCTGATGGTTTCCAGGTTCTGGCTGTTGCACATGACCGGCGACGTCCTCAGTACTGGCTTGGCAGGCTTTAA	MNYSFHPAAEAEFLESVGYYESKVPGLGGAFIEEFETLASLLGASPKAWQVELPPDIRRAPLRRFPLSIVYREKPDGFQVLAVAHDRRRPQYWLGRL*	0.513605442177	X	NOG.COG3668.meta_raw	NA	NA	NA	NA	NA	NA	NA	NA	NA	NA	NA	NA	NA
EBI	ERR700158_FASTA_nt_reads	ckmer87_15534	CDS	2072	2296	-	21.0	225	-3	CDS_4	NA	NA	NA	NA	NA	NA	NA	NA	NA	NA	NA	ATGAATCTCCAGAAAATTGAAAACGAGGCGCTCCACCTTCCTAGAGAGGAGCGGGCTCAGTTGATCCAGCGACTGGTTTTGAGTCTTGAGTCTCCGTCAGAAGAAGAGCTCAGGTCAGATTGGCTGCTAGAGGCCCGGCGAAGAGCTGATGAGCTCGATAGTGGCTCAGTTCAGGCTGTGTCCGGTGAGGAAGTCATCCGCAAGGCTAAAGCCCTGATCAAATGA	MNLQKIENEALHLPREERAQLIQRLVLSLESPSEEELRSDWLLEARRRADELDSGSVQAVSGEEVIRKAKALIK*	0.528888888889	NA	NA	Mobile_and_extrachromosomal_element_functions	TIGR02574	-	PF09720	NA	NA	NA	NA	NA	NA	NA	NA	NA
EBI	ERR700158_FASTA_nt_reads	ckmer87_15534	attC_site	2370	2447	-	43.6	78	74	attC_3	583	1.711307	2447	2440	2435	2427	2389	2382	2376	CTTTAACGCTCGCCATCACCGGTGACAAAACCGCAGCGAAGCGGAGGGTTTGGCATCCGGTGCATGGCTTGGTTATGT	NA	NA	NA	NA	NA	NA	NA	NA	NA	NA	NA	NA	NA	NA	NA	NA	NA	NA	NA
EBI	ERR700158_FASTA_nt_reads	ckmer87_15534	CDS	2442	2741	-	23.0	300	-5	CDS_3	NA	NA	NA	NA	NA	NA	NA	NA	NA	NA	NA	ATGGAATTACGCATCTCACAGTCTGCTCTTGAGGACTTACAGGCTATTCAGGGCTATTACAAAGAGCAGGATGTGCCACACATCGGTGATGATTTCGTGGCTGCTATCCTGGAGCACAGTGAAATGCTTCGAGTCCACCCTGATGCTGGCCGAGTTGTTCCTGAATTCAATATGGATCATATTCGCGAATTGATTCATGCGCCGTTTCGAGTTGTCTATCTCAGGCAGGCTAAAGAGGTTGTGCTCATACGAGTCTGGCGTAGTGAGAGGCAGCTCGAATTACCAGTAAACGAAACATAA	MELRISQSALEDLQAIQGYYKEQDVPHIGDDFVAAILEHSEMLRVHPDAGRVVPEFNMDHIRELIHAPFRVVYLRQAKEVVLIRVWRSERQLELPVNET*	0.473333333333	X	NOG.COG3668.meta_raw	NA	NA	-	PF05016	gnl|AF047479|idb|c3136|Plasmid_NR79|orfL	74.49	98.0	NA	NA	NA	NA	NA	NA
EBI	ERR700158_FASTA_nt_reads	ckmer87_15534	CDS	2742	3011	-	29.0	270	1	CDS_3	NA	NA	NA	NA	NA	NA	NA	NA	NA	NA	NA	ATGCAAGTGAAATTTTCCGAGGATGTCATTCCTCTATCAGACCTGAAGATCAATCCTGGCAAGGTGGTTGGTCGAGCGCAGGATACGCATCGCCCGATCCTGCTTACCAGTCGTGGCCGTGGTGTGGCTGTTGTGCAGGGGCTCGAGGATTATGAGAGAGCTGCCGAGGAGATGCGGTTTGTAAAGGCGGTGGCGCAGGGGCTTTTGGATGTTCGCGAGGGCAACACCATATCGTTGGAGGATGCTAGGAAATCGTTGGGTATAAAGTAA	MQVKFSEDVIPLSDLKINPGKVVGRAQDTHRPILLTSRGRGVAVVQGLEDYERAAEEMRFVKAVAQGLLDVREGNTISLEDARKSLGIK*	0.533333333333	V	NOG.COG2161.meta_raw	Mobile_and_extrachromosomal_element_functions	TIGR01552	-	PF02604	gnl|AF047479|idb|c3137|Plasmid_NR79|orfK	90.0	100.0	NA	NA	NA	NA	NA	NA
EBI	ERR700158_FASTA_nt_reads	ckmer87_15534	attC_site	3053	3145	-	34.9	93	42	attC_2	606	2.631232	3145	3138	3133	3125	3073	3066	3059	GGTTAACAGGTGCTGTCAAGAAACATAACGCCTGGCTTTGCGGCGTGCCGGAGCACCAGCGCAGGCGCGTCCGACAACATCCACTTGTTAACC	NA	NA	NA	NA	NA	NA	NA	NA	NA	NA	NA	NA	NA	NA	NA	NA	NA	NA	NA
EBI	ERR700158_FASTA_nt_reads	ckmer87_15534	CDS	3140	3439	-	35.9	300	-5	CDS_2	NA	NA	NA	NA	NA	NA	NA	NA	NA	NA	NA	ATGAGTAACGAGACTCTGAGTGATGAGCAGCTTGGTAACAAGCTGCTCCAATCTGTTAAAGAAATGAAAGCGGGCAAAGCTGCACGAGTCAGTCATGTGGAGCCAAATGAGGTTGCAGAGGCGCGTGGCAAGACCGGCCTCACACAGCGAGAGTTTGCCGAGGTACTACACATTTCACCGCGTACGTTGCAGGAATGGGAGCAGGGGCGACGTAAACCCTCCGGCCCGGCAAAGGCGCTCATCGAGATTGCGTTTCGCCATCCGGAAGTGATTCGAGAAGATCTTGAGCTCAGGGGTTAA	MSNETLSDEQLGNKLLQSVKEMKAGKAARVSHVEPNEVAEARGKTGLTQREFAEVLHISPRTLQEWEQGRRKPSGPAKALIEIAFRHPEVIREDLELRG*	0.54	K	NOG.COG2944.meta_raw	NC	TIGR03830	-	PF01381	gnl|NC_012580|idb|c7461|Vibrio_cholerae_M66-2|orf	34.906	99.05	NA	NA	NA	NA	NA	NA
EBI	ERR700158_FASTA_nt_reads	ckmer87_15534	CDS	3432	3746	-	16.1	315	-7	CDS_2	NA	NA	NA	NA	NA	NA	NA	NA	NA	NA	NA	ATGTTTACCATCATCGAAACCCCTACATTCGAAGCAGATGCCAGAAAGATCTGGACTGAGGAGGAGCGGAATTCGTTCTTTGCCTGGCTGGCAGCTAATCCGGAAATTGGCGATCCCATTCCTGGTAGTGGTGGATGTAGGAAGGTTCGATGGTCTGTCGCGGGCTCAGGGAAGCGTGGTGGAGTGCGAGTCATCTACTTCACCAGATTGGCAAATGGTGAGATCTGGTTGTTGGTGATCTACAAGAAGGCCGTTAAGGAGAACATACCCGCGCATATCCTGAAGTCGATTCGTGAGGTATTGGAAAATGAGTAA	MFTIIETPTFEADARKIWTEEERNSFFAWLAANPEIGDPIPGSGGCRKVRWSVAGSGKRGGVRVIYFTRLANGEIWLLVIYKKAVKENIPAHILKSIREVLENE*	0.498412698413	V	NOG.COG2026.meta_raw	NA	NA	-	PF06296	gnl|NC_012580|idb|c7462|Vibrio_cholerae_M66-2|orf	36.0	90.09	NA	NA	NA	NA	NA	NA
EBI	ERR700158_FASTA_nt_reads	ckmer87_15534	attC_site	3797	3886	-	51.0	90	51	attC_1	652	12.434713	3886	3879	3874	3866	3815	3808	3803	GGTTAACGCTAAGGTAACCGGCGCCGGAGCGCCAGCGGAGGGAACCAAAAGCGGTACGCTTTTGGCGTCCGGTTGACCGACTTGTTATGG	NA	NA	NA	NA	NA	NA	NA	NA	NA	NA	NA	NA	NA	NA	NA	NA	NA	NA	NA
EBI	ERR700158_FASTA_nt_reads	ckmer87_15534	CDS	3881	4321	-	30.2	441	-5	CDS_1	NA	NA	NA	NA	NA	NA	NA	NA	NA	NA	NA	ATGGAGTTTTTGAAGAAGCCCAGCGAAGAGGAAGTCGAAACACTGCTGCCTCAATGGTCTTGGTTAGTTCCCTCTGGCGTCACGCCACTATTCCTCAGCGCTTTCGGTGACTGGGTTTTCGGGGATCCAGACGGATCTTTATCCGTGCTTTCTCTGCTCGACGGCAACTATGAAAAGGTAGCGGGCAGTTCAGAAGAATATAATCGGTTAAATAAATCTGCTGAGTGGTGTGACGAGGTCTTTATTGCAAGCTGGTATCCCATAGCTCTGGAGAACGGCCTTGTCCCCAGTGAGGGCGAGTGTATCGGGTGGCAGCTTCATCCGATTCTTGGCGGGGACTTTAGCGTGGAAAACCTTCAAATCTTCAATATGGCTGTGTATCAATCTTTGATGTCTCAG…	MEFLKKPSEEEVETLLPQWSWLVPSGVTPLFLSAFGDWVFGDPDGSLSVLSLLDGNYEKVAGSSEEYNRLNKSAEWCDEVFIASWYPIALENGLVPSEGECIGWQLHPILGGDFSVENLQIFNMAVYQSLMSQLHLRVKGGGRERP*	0.503401360544	S	NOG.COG5620.meta_raw	NA	NA	-	PF08906	NA	NA	NA	NA	NA	NA	NA	NA	NA
EBI	ERR700158_FASTA_nt_reads	ckmer87_16282	CDS	4366	4584	-	4.7	219	ini0	CDS_1	NA	NA	NA	NA	NA	NA	NA	NA	NA	NA	NA	ATGGACACGCAAGACCCGAGCAAAGACAGGCCGGCATGCTGCCGGTGCAACTGGTGGAGCTTCCTGAACAGCGTAACCGGCCAATGCCGCCGGATGCCGCCGGCTGCGCATTTCGAGGACGGCCACTACTGGCCGATAACCGGCCGGGCGGATTGGTGCGGGGAATTCCAGACCACGTTCTCGGCCGCGTGCAGTCGCGACGAGCCTGCCAACGCATAG	MDTQDPSKDRPACCRCNWWSFLNSVTGQCRRMPPAAHFEDGHYWPITGRADWCGEFQTTFSAACSRDEPANA*	0.65296803653	NA	NA	NA	NA	NA	NA	NA	NA	NA	NA	NA	NA	NA	NA	NA
EBI	ERR700158_FASTA_nt_reads	ckmer87_16282	attC_site	4611	4683	+	43.7	73	27	attC_1	0	8.247934	4611	4618	4623	4631	4664	4671	4677	TGCCAACACAACGCTCAAGCGCGACCGTCACTTCGCTGCGCTTCGTGCCGGCCGCTTAGCTCAGCGGTTGTAC	NA	NA	NA	NA	NA	NA	NA	NA	NA	NA	NA	NA	NA	NA	NA	NA	NA	NA	NA
EBI	ERR700158_FASTA_nt_reads	ckmer87_16282	CDS	4671	4835	-	14.9	165	-12	CDS_2	NA	NA	NA	NA	NA	NA	NA	NA	NA	NA	NA	ATGACCACATGGAAGCCCGACCCGCAGACCTACGAGCAGGCGCTACACGAGATCGGATGCCTCGAACAGCAGGTGGCCGATTTGCGCGAGCAACTAGCGGAAGCGCACAGGCAGATTGCGGCATTGGCCGAAACGACAGCCGCTGAAGTGACGTACAACCGCTGA	MTTWKPDPQTYEQALHEIGCLEQQVADLREQLAEAHRQIAALAETTAAEVTYNR*	0.606060606061	NA	NA	NA	NA	NA	NA	NA	NA	NA	NA	NA	NA	NA	NA	NA
EBI	ERR700158_FASTA_nt_reads	ckmer87_16282	CDS	4832	5584	-	104.0	753	-3	CDS_2	NA	NA	NA	NA	NA	NA	NA	NA	NA	NA	NA	ATGGAGCCACGGATTGTTTGCCAGTTTTCGTGCGGCGCGGCCTCGGCGGTGGCGACGAAGCTCGCGCTTGCCCAGTACGGCGACCGCTGCGAAATCATCAACGCTTACTTGCGGAACGAGCACCCCGACAACCGGCGATTTCTCGCCGACTGCGAGCGGTGGTTCGGCCGGCCGGTAACGGTACTGCGCGACGAGAAGTTCGGCGCTGACATTGTGCAGGTGTTCCGGCGCAAGCAGTACATGAAGGGCATGAGCGGCGCGCCGTGCTCGCGTGAGTTGAAACGGAAGCCTCTCGATGCCTGGAAGCAGCCCGGCGACGTGATGGTTTTCGGCTACACGGTCGAGGAAACCGACCGGCTGGAAGACTTCCGCGAGCGCAACCGCGAGCGCCCGGTGCTG…	MEPRIVCQFSCGAASAVATKLALAQYGDRCEIINAYLRNEHPDNRRFLADCERWFGRPVTVLRDEKFGADIVQVFRRKQYMKGMSGAPCSRELKRKPLDAWKQPGDVMVFGYTVEETDRLEDFRERNRERPVLAPLIDAGLGKEDCKAMVQRAGIELPLMYRLGYDNANCIGCVKGGEGYWRAIREDFPDQFEELAAVQEEIGEGAFLFRNRQTGERYSLRQIPPGPARRNEALPACSFFCEMAEMEYAA*	0.642762284197	R	NOG.COG1606.meta_raw	NA	NA	NA	NA	gnl|FM867290|idb|c6147|uncultured_bacterium|orf	30.357	56.0	NA	NA	NA	BAC0065|chrE|tr|Q5NUZ8|Q5NUZ8_RALME	25.64	64.6
EBI	ERR700158_FASTA_nt_reads	ckmer87_16282	attC_site	5601	5657	+	31.4	57	17	attC_2	918	6.593065	5601	5608	5613	5621	5638	5645	5651	GCACAACTCCACATTCCAGCGGACGGCTTCGCCGCTCGCTGAATTCAGGCGTTGGCA	NA	NA	NA	NA	NA	NA	NA	NA	NA	NA	NA	NA	NA	NA	NA	NA	NA	NA	NA
EBI	ERR700158_FASTA_nt_reads	ckmer87_16282	CDS	5645	6103	-	67.7	459	-12	CDS_3	NA	NA	NA	NA	NA	NA	NA	NA	NA	NA	NA	ATGAAGGTTGCAAGAGCAGAACGGCAGGACTTGGACGCGGCAATGATGCTGCTTGGCCTGCTCGACAACATTGACCGCGGCTACTACCCGAGCAACGGCGAGGGCCACGAGGACGACGAACCAATGTGGTTCGACGAGGACGACCCTGAGCACCTCGCGCAATTGTGGCGGCGCCTGAAAGCCTGCCTCGATGCCGCACCCGGCTTTCAGGGCCGCGTGATCTTCGGCGCCGCCACGCTGATGGACCCACGAAACGAAGTGATTGACCCGGAAGACGATGCCATTTCGCTGCACCCAAAGCTGGAAGCCGCGCTGCAAGACGCGAAACGGCTGGACTGGCTCGCGGACCCTGCAAACCCCGTGGGCAACGTGCAACTGCCGGTAGAAGCCGTGACGGCC…	MKVARAERQDLDAAMMLLGLLDNIDRGYYPSNGEGHEDDEPMWFDEDDPEHLAQLWRRLKACLDAAPGFQGRVIFGAATLMDPRNEVIDPEDDAISLHPKLEAALQDAKRLDWLADPANPVGNVQLPVEAVTANLHSLRDAIDAAMAMPANA*	0.636165577342	NA	NA	NA	NA	NA	NA	gnl|DQ282220|idb|i1952|uncultured_bacterium|intI	25.843	52.15	NA	NA	NA	BAC0630|copC|sp|P12376|COPC_PSEUB	26.04	76.19
EBI	ERR700158_FASTA_nt_reads	ckmer87_16282	attC_site	6392	6463	+	51.6	72	289	attC_3	735	14.129971	6392	6399	6404	6412	6444	6451	6457	GGATAACAAGTCGGTCAAGCCGACCGCTCCTTCGCTGCGCTCAGTCACGTCGCCTTACCTCTAGCGTTAGCC	NA	NA	NA	NA	NA	NA	NA	NA	NA	NA	NA	NA	NA	NA	NA	NA	NA	NA	NA
EBI	ERR700158_FASTA_nt_reads	ckmer87_18673	attC_site	729	804	-	27.5	76	ini0	attC_8	0	12.945125	804	797	792	784	747	740	735	GTCTAACGTTTGGTTAAAGGGCGGGCTTTAGCCCGTCCCAGTGAGCGAAGCGAACGGTTTGAACCAGTGGTTAGCC	NA	NA	NA	NA	NA	NA	NA	NA	NA	NA	NA	NA	NA	NA	NA	NA	NA	NA	NA
EBI	ERR700158_FASTA_nt_reads	ckmer87_18673	CDS	825	1211	-	17.8	387	21	CDS_8	NA	NA	NA	NA	NA	NA	NA	NA	NA	NA	NA	ATGAACATACCAACATTCACACCTGAACAATTTGCTACCCGGCCGGGAATGGCTCAGGTCGAGTCGGATTTGAAAAAATGGCTTCTATCTATTGATGCAGAGGAACGCATTGAATTCATTAAGCAACTATGGCCTATAAATTTTCGATTCGCTTTGATTCTCGTACAGGCATCACAGCTACCTAGAAAAGAGCTAGATAAAATATTTAGGCACTGGCTGCGCGAAGGTCATCACAACACAGCCCAAGAATTAATTAAGCGCTTTATTCCAATACTCGGAGAAAAGAAATTTTGGCACATTGCATCACAAGAGAATATCTCCCCTGCAATGCGAGACTTTCTTAATTATCACAGCCATGGTCGCCTGGATGCAGAGTCCAATGGTTAA	MNIPTFTPEQFATRPGMAQVESDLKKWLLSIDAEERIEFIKQLWPINFRFALILVQASQLPRKELDKIFRHWLREGHHNTAQELIKRFIPILGEKKFWHIASQENISPAMRDFLNYHSHGRLDAESNG*	0.421188630491	NA	NA	NA	NA	NA	NA	NA	NA	NA	NA	NA	NA	NA	NA	NA
EBI	ERR700158_FASTA_nt_reads	ckmer87_18673	attC_site	1214	1289	-	25.8	76	3	attC_7	410	14.710323	1289	1282	1277	1269	1232	1225	1220	GGCTAACGGTTGGTTAAGGGGCGGGCTTTAGCCCGTCCCAGTGAGCGAAGCGAACGATTTGAACCATTTGTTAGGC	NA	NA	NA	NA	NA	NA	NA	NA	NA	NA	NA	NA	NA	NA	NA	NA	NA	NA	NA
EBI	ERR700158_FASTA_nt_reads	ckmer87_18673	CDS	1284	1994	-	23.4	711	-5	CDS_7	NA	NA	NA	NA	NA	NA	NA	NA	NA	NA	NA	ATGCTCTACCTTGAATACTCAAAATTCGCCTGTCCATCTTGCGAGGGAACTATCGATGTTGCTAGAAATACTCAGCAGGATTTGATCCATCGTCTCGAAAAGCCAAAGCCTTTTCTCTGTCCTCATTGCGGAGCACAAGTTATTCTCGATCCGAAAACCACATTATTCCGTGCCGGGCTAATTGGGTTTATTGTGTTGCCATCTTTACTGCTTTTAGTTTTTGGGATGACCGTTGCTGTTTGGATAGCAATGTTTCTATCCGGGATGTTGTTGATCTACACCTTGCTATCAAATAAGCTTGTATGTGTTGAGGAAGGAAAAGAACAAAGGATGAATACAAATTCATGGTCAATAAGTATCGAGCCAAATTGGCAGATGACTGAAGACTCAGAGTGCGTC…	MLYLEYSKFACPSCEGTIDVARNTQQDLIHRLEKPKPFLCPHCGAQVILDPKTTLFRAGLIGFIVLPSLLLLVFGMTVAVWIAMFLSGMLLIYTLLSNKLVCVEEGKEQRMNTNSWSISIEPNWQMTEDSECVTIYNDNGVGALQISSARKISGMVTQEDLDFYNKPEWGVPEKCVAGEFSGQRYTFAKDGHYWTWWIVGKNSTLLRITYNCLSGNESFEDQSVKSMLNSLKYESA*	0.413502109705	R	NOG.COG2888.meta_raw	NC	TIGR04104	NA	NA	gnl|AM912148|idb|c6320|uncultured_bacterium|orf1	25.397	88.44	NA	NA	NA	NA	NA	NA
EBI	ERR700158_FASTA_nt_reads	ckmer87_18673	attC_site	2002	2077	-	23.5	76	8	attC_6	713	14.605922	2077	2070	2065	2057	2020	2013	2008	GCCTAACGTTTGGTTAAGGGGCGGGCTTTAGCCCGTCCCAGTGAGCGAAGCGAACGGTTTGAACCAATTGTTATAA	NA	NA	NA	NA	NA	NA	NA	NA	NA	NA	NA	NA	NA	NA	NA	NA	NA	NA	NA
EBI	ERR700158_FASTA_nt_reads	ckmer87_18673	CDS	2072	2359	-	23.6	288	-5	CDS_6	NA	NA	NA	NA	NA	NA	NA	NA	NA	NA	NA	ATGCTATACATGGGAGTTATTATTCTAAAGCGCGGAGGAATCACAAATGCCGCGCTCGGCAGCAAAGTAATAAAAACTCACGGCGCAATTCTTGGCGAGAAAAATTATGGACTTTCAAAGACAATGAAAATACACACTGTAACCGAATCAGGCAGTGAAAAAATATGTCTAGAGATAACGAACAAGTCAATTCTTAGCTGGTCTATGCAACCATTTACCATGTCAAAACAAGAAGCACAAAATTTAGTTAAGCATTTAGAAAAAGCAATCGGCGGCAAAAGCTTATAA	MLYMGVIILKRGGITNAALGSKVIKTHGAILGEKNYGLSKTMKIHTVTESGSEKICLEITNKSILSWSMQPFTMSKQEAQNLVKHLEKAIGGKSL*	0.378472222222	NA	NA	NA	NA	NA	NA	gnl|FM866765|idb|c5540|uncultured_bacterium|orf	26.531	62.82	NA	NA	NA	NA	NA	NA
EBI	ERR700158_FASTA_nt_reads	ckmer87_18673	attC_site	3217	3292	-	23.8	76	858	attC_3	328	13.517141	3292	3285	3280	3272	3235	3228	3223	GCCTAACGTTTGGTTAAGGGGCGGGCTTTAGCCCGTCCCAGTGAGCGAAGCGAACGGTTTGAACCAGTTGTTAGGG	NA	NA	NA	NA	NA	NA	NA	NA	NA	NA	NA	NA	NA	NA	NA	NA	NA	NA	NA
EBI	ERR700158_FASTA_nt_reads	ckmer87_18673	CDS	3296	3694	-	16.0	399	4	CDS_3	NA	NA	NA	NA	NA	NA	NA	NA	NA	NA	NA	ATGAAAGGTAGTTGCTTATGTGGGGCAGTTGAGTACGAAATCGACTCAATCGATATGCCAATTGGGCACTGTCACTGCAACACCTGCAGAAAGGCTCATGCCGCTCTAGCATGCTCAAGTGCCGGAGTACAGCGAGTCAATTTTCGTTGGTTAAAAGGTCAGGATAAACTCTCTGCCTTTGAATCATCGCTAGGTAAGCTTCGTCACTTCTGCTCAGTTTGTGGCTCTCATTTGGTAGCCGAACGAACCAATCAGTCACATGTAATTATTCGTGTAGCGACGCTCAATGAAGACCCTGGCGTTATCCCAGAATCACATATTTGGACATCACATGATGTTCCATGGCTTAAATATGAAGGCATCCCTGCATATTCGGAATGGCAGCCCAACCGCGTATGA	MKGSCLCGAVEYEIDSIDMPIGHCHCNTCRKAHAALACSSAGVQRVNFRWLKGQDKLSAFESSLGKLRHFCSVCGSHLVAERTNQSHVIIRVATLNEDPGVIPESHIWTSHDVPWLKYEGIPAYSEWQPNRV*	0.466165413534	S	NOG.COG3791.meta_raw	Central_intermediary_metabolism	TIGR02820	GO:0008150;GO:0008152	PF04828	gnl|AM913104|idb|c6479|uncultured_bacterium|orf1	29.87	55.38	NA	NA	NA	NA	NA	NA
EBI	ERR700158_FASTA_nt_reads	ckmer87_18673	attC_site	3733	3808	-	25.5	76	39	attC_2	441	11.421598	3808	3801	3796	3788	3751	3744	3739	ACCTAACGTTTGGTTAAGGGGCGGGCTTTAGCCCGTCCCAGTGAGCGCAGCGAACGATTTGAACNACTAGTTAGGC	NA	NA	NA	NA	NA	NA	NA	NA	NA	NA	NA	NA	NA	NA	NA	NA	NA	NA	NA
EBI	ERR700158_FASTA_nt_reads	ckmer87_18673	CDS	3799	4263	-	21.9	465	-9	CDS_2	NA	NA	NA	NA	NA	NA	NA	NA	NA	NA	NA	ATGTTCTTCGCAAGCCTTGCAGCCATAGTTACGCCTTCGCTCATCATAGCTCTAACTGCTGTAGCGCTTGGCGGATCGCCCTCAGATGGTTTAATTCCAACATTTATCTTATATGGACTAATTGTTTCTGCTGCTCACTTTATCGTAATGGGGCTACCTACTCTAACCCTGCTAAATAAATTCAACCTTCTCAAGTTAAAGCATGTGATATCGGCCGGGTTCTTAATAGCAATCATCCCAACCGGCATCTATAGATGGCCTCTCCCAGATGGCCAGTTCATCGGGACAATAGAGGCACAAATATATGGATTCAACGTAGTCAAAAATATAAACGGCATNCCAACCATGTGGGGCTGGTTAATATACCTAAAAGAGACATTTACTCCCGGAGTAATATTT…	MFFASLAAIVTPSLIIALTAVALGGSPSDGLIPTFILYGLIVSAAHFIVMGLPTLTLLNKFNLLKLKHVISAGFLIAIIPTGIYRWPLPDGQFIGTIEAQIYGFNVVKNINGXPTMWGWLIYLKETFTPGVIFGIPAAFAFWYFYDGNTAREPN*	0.4375	NA	NA	NA	NA	NA	NA	NA	NA	NA	NA	NA	NA	NA	NA	NA
EBI	ERR700158_FASTA_nt_reads	ckmer87_189	CDS	1524	2333	+	20.6	810	ini0	CDS_1	NA	NA	NA	NA	NA	NA	NA	NA	NA	NA	NA	GTGCCAGAACCAATAACTACGATTGGCCTTGGGGCAATTGCCGCATATCTCGGAAAGGATGGCCTTGAAAAGTTACTGGGGCCAACAGCAGATTATTTGGGTGGCGGGCTGAAAGACTTTACTCAAAAACGCATGGAAAATATTGGCCAAATTTTCAAGAGGGCCGATGAAAAACTAGGTGACAGACGCGAGCAACCGGGAGCTATACCACCAAAAGTTTTGAAGACCATTATGAATGATGGCTCATTCAACGATGATTCTTTAGCAGTTGAATACTTTGGTGGCGTTCTTGCTTCTTCCCGAACGGAGTTTGGGCGAGATGATCGTGGCGCGCGCATGGCGAAATTAGTTGACAGCCTTTCCACATATCAACTGCGAACACATTATTTGATTTACTCA…	MPEPITTIGLGAIAAYLGKDGLEKLLGPTADYLGGGLKDFTQKRMENIGQIFKRADEKLGDRREQPGAIPPKVLKTIMNDGSFNDDSLAVEYFGGVLASSRTEFGRDDRGARMAKLVDSLSTYQLRTHYLIYSTIKEIFQNKGYLFNIDDRPKMEIFFPFQNYAQAMSFTSEEIRNNDVFLRHIFFGLSNDGLIETGFLYGSAEHMKKKVPTANDGGIICQPSALGAELFLWALGCGNYGLDYIFSEECRPSVEGMPNVVANTIAVKAT*	0.434567901235	NA	NA	NA	NA	NA	NA	NA	NA	NA	NA	NA	NA	NA	NA	NA
EBI	ERR700158_FASTA_nt_reads	ckmer87_189	attC_site	2328	2403	+	24.9	76	-5	attC_1	0	9.857006	2328	2335	2340	2348	2385	2392	2397	ACATAACAAGTCGCTCAAATCGCTCACTCCGTTCGCTGGGACGGGCTAAAGCCCGCCCCTTAGCTTATCGTTAGCA	NA	NA	NA	NA	NA	NA	NA	NA	NA	NA	NA	NA	NA	NA	NA	NA	NA	NA	NA
EBI	ERR700158_FASTA_nt_reads	ckmer87_189	CDS	2957	3181	+	2.1	225	ini0	CDS_3	NA	NA	NA	NA	NA	NA	NA	NA	NA	NA	NA	GTGAGTATACTTAAGCTATTGATATCGGAAATTCTGATTGCTCTCCTGGTTGGTTCATTGCCATTACTTATAGTGGTTAAGTCAAATCCCAGCTCAGATGTTGTAAAAACTCTTTCAGCACTTAATCCGGGTGATTCTGTAGTTATCTATTGCCTCTACTTGCTCTTGTTGCATTTATTAGAGGGGAAAAGGGGGCAGATTTATTTTCCGCTGAATTGCGATTAA	MSILKLLISEILIALLVGSLPLLIVVKSNPSSDVVKTLSALNPGDSVVIYCLYLLLLHLLEGKRGQIYFPLNCD*	0.386666666667	NA	NA	NA	NA	NA	NA	NA	NA	NA	NA	NA	NA	NA	NA	NA
EBI	ERR700158_FASTA_nt_reads	ckmer87_189	CDS	3212	3583	+	21.8	372	31	CDS_3	NA	NA	NA	NA	NA	NA	NA	NA	NA	NA	NA	ATGCCTAGAATGGGGCGTGTGGTATTGCCGAACTATCCGCATCATGTGGTACAGCGAGGTCATAACCGCCAAGTGGTGTTTGCCGGAGCTGAGGATTTTCAGCGCTACTTGTCAGATCTGCACGAACTCAAGGATGTGTTCGGGGTAAAGCTGTACGCCTATTGCTTGATGACCAATCATGTTCATCTGTTATTGGCCCCGGGTGATTCGATTGCAGGGCTTGGCCAATTGATGAAAGCGCTGGCAGCTCGAGCCACGCGCTATCGCAATCGACTGGAAGGTCGCTCCGGTACGCTTTGGGAAAGTCGAAGGGATCCTAGGGTTGCGAATAGAGCAGAGAGGGTAGGGAGGGCAGGGAAGGCCAAGGGTTAA	MPRMGRVVLPNYPHHVVQRGHNRQVVFAGAEDFQRYLSDLHELKDVFGVKLYAYCLMTNHVHLLLAPGDSIAGLGQLMKALAARATRYRNRLEGRSGTLWESRRDPRVANRAERVGRAGKAKG*	0.537634408602	X	NOG.COG1943.clustalo_raw	NA	NA	GO:0003674;GO:0003824;GO:0004803	PF01797	gnl|AM905375|idb|i324|Xanthomonas_arboricola_pv._pruni|intI	26.415	50.0	NA	NA	NA	NA	NA	NA
EBI	ERR700158_FASTA_nt_reads	ckmer87_189	attC_site	3791	3866	+	23.6	76	208	attC_3	847	13.788854	3791	3798	3803	3811	3848	3855	3860	GCCTAACAAGTGGTTCAAACCGTTCGCTTCGCTCACTGGGACGGGCTAAAGCCCGCACCTTAACCAAACGTTATAT	NA	NA	NA	NA	NA	NA	NA	NA	NA	NA	NA	NA	NA	NA	NA	NA	NA	NA	NA
EBI	ERR700158_FASTA_nt_reads	ckmer87_19750	attC_site	128	260	-	26.1	133	ini0	attC_2	0	0.915029	260	253	248	240	147	140	134	ACATAACGTCAAGCGCAGGGGCGCGTTGTAAGTAGTGATTTTATGGGAGCCTTTTGCGAAGCAAAACCATAAAAGCGCTACTTGCAATGCGTCCAGCACACGAAGTGTGCGAGCCTGGCGCGACTTGTTATGA	NA	NA	NA	NA	NA	NA	NA	NA	NA	NA	NA	NA	NA	NA	NA	NA	NA	NA	NA
EBI	ERR700158_FASTA_nt_reads	ckmer87_19750	CDS	462	740	+	3.0	279	202	CDS_2	NA	NA	NA	NA	NA	NA	NA	NA	NA	NA	NA	GTGAATATAGACTCGCTCGCCTTTCAGATCTTTTTCAACAGTAAGCATTTTCTACTCAATGTGGTCATAACGCTCCGCACACGGGCGACAGGCCGCGCAGCGGGTTGGCGTCCCAGCGACCAACGGGAGCGAGTGCTGCGGTTTGTTATGTGCCATTATTTGCGATCTGCCGGATGGTTTACACCATCGTTGGTCGGTACATTTGGTATTTTCAATGGGTTAACTCCCTCAAGNCAAGCAACATTAAAACCATACTGCGTTGGATTTGACCTGCGTTGA	MNIDSLAFQIFFNSKHFLLNVVITLRTRATGRAAGWRPSDQRERVLRFVMCHYLRSAGWFTPSLVGTFGIFNGLTPSXQATLKPYCVGFDLR*	0.496402877698	NA	NA	NA	NA	NA	NA	NA	NA	NA	NA	NA	NA	NA	NA	NA
EBI	ERR700158_FASTA_nt_reads	ckmer87_19750	attC_site	1043	1126	-	32.2	84	303	attC_1	783	2.597956	1126	1119	1114	1106	1062	1055	1049	ACATAACGCAAAGCTTTGGGGCGGCTGGAGCGCAGCGTAAGCCGTCCCAGCCACGACAGTGGCGACAACAGCGCCTTGTTATGC	NA	NA	NA	NA	NA	NA	NA	NA	NA	NA	NA	NA	NA	NA	NA	NA	NA	NA	NA
EBI	ERR700158_FASTA_nt_reads	ckmer87_19750	CDS	1121	1453	-	11.5	333	-5	CDS_1	NA	NA	NA	NA	NA	NA	NA	NA	NA	NA	NA	TTGGTTAATTATTCTGAATCGTATGTGGTTGGCTCCGCCCAAGATCACCAGCCAATTATTCTTATACCGAATGACCCCGCAATATATATATTCTCAACTTGCGGCCAATACCTTCATACATTAAACACGTCACTAGATAACTTGCTTCAAGCGATTCTTTATTATGCAGAAATGGTTGAACTGGCCATAGCGAGTGACAGCAGTGCATTTACTGAATCTCGTATGCCAACTCGATTGGCTAAAGAATTTGAGTTAAAGTTTTGTAAGAGGGAGCCTATTATATCTGACTCAGTTTGGGTTTATTGGGCAAATGAAAGGTGTACAAATGCATAA	MVNYSESYVVGSAQDHQPIILIPNDPAIYIFSTCGQYLHTLNTSLDNLLQAILYYAEMVELAIASDSSAFTESRMPTRLAKEFELKFCKREPIISDSVWVYWANERCTNA*	0.39039039039	NA	NA	NA	NA	NA	NA	NA	NA	NA	NA	NA	NA	NA	NA	NA
EBI	ERR700158_FASTA_nt_reads	ckmer87_22178	attC_site	314	389	-	20.4	76	ini0	attC_2	0	12.662425	389	382	377	369	332	325	320	CGCTAACGTTTGGTTAAGGGGCGGGCTTTAGCCCGTCCCAGTGAGCGAAGCGAACGGTTTGAACCATTTGTTATAA	NA	NA	NA	NA	NA	NA	NA	NA	NA	NA	NA	NA	NA	NA	NA	NA	NA	NA	NA
EBI	ERR700158_FASTA_nt_reads	ckmer87_22178	CDS	384	671	-	25.9	288	-5	CDS_2	NA	NA	NA	NA	NA	NA	NA	NA	NA	NA	NA	ATGGCCTCAGGGAGTAACTGCTTGCAGCTCACTGAGGCCGGAACCTGGGAGTCATTCCCCCTGTTTGCCGAAAAATACGTTCGGCAAATTGGCGCAAGTGTGTTAGCCAAAATAGAAACTCCTGATATGCATCTCTGGGAAATTGAGTACTCCGGTGCAACGCTGAATCTTGTTTATGAAGATTTTCCCAACGGAGTTTCGATCGAACCAAAAGATAATCGAGGGCAGTCTGCGATAGACACATTGTACAGTTTGGCCATGGAGCAAAAATCCCAAAATGGCTTATAA	MASGSNCLQLTEAGTWESFPLFAEKYVRQIGASVLAKIETPDMHLWEIEYSGATLNLVYEDFPNGVSIEPKDNRGQSAIDTLYSLAMEQKSQNGL*	0.461805555556	NA	NA	NA	NA	-	PF12305	NA	NA	NA	NA	NA	NA	NA	NA	NA
EBI	ERR700158_FASTA_nt_reads	ckmer87_22178	CDS	791	1531	-	41.5	741	120	CDS_2	NA	NA	NA	NA	NA	NA	NA	NA	NA	NA	NA	ATGGCTTGGCTGCCAGATCATGAAGATGTAGCGGGCATTCACAATCAACTCACTGCCATTTTTGAGCATGAAGAAGACCCAATATCACCACCGGGCATAAAGTCCAGCGAACTCCTTGAATCTGCATGCTCACGCCCACACACAGGCATGGGAGGTGTAGACAAGTACGAAAGCCTTGAGGAAAAAGTCGCCGCACTTTTCCATTCGCTTACCAAAAATAATGCGTTTCATAACGGAAATAAAAGAACAGCTCTTGTCACCGCCCTCACAGTCTTATACCGCAATGATAGAAGGCTAGATAACTCTGTAACAGACGATAACGTATATGACTTTGTCGTATCAGTTACAGCTGATGAATACCCTGAGCCAGAACACGGCTTAAACGCAGATTCAATCGTC…	MAWLPDHEDVAGIHNQLTAIFEHEEDPISPPGIKSSELLESACSRPHTGMGGVDKYESLEEKVAALFHSLTKNNAFHNGNKRTALVTALTVLYRNDRRLDNSVTDDNVYDFVVSVTADEYPEPEHGLNADSIVSEIAAWFKERSTPNNPRPSSMKTSDFLRRCEQAGASIKDAKGGSYVINKGQKSIRISRSTRQLDGMAILTYLRRLGLSESASGVSMDEFQDGYSDERSQIYRYMTALKRLAKT*	0.461538461538	X	NOG.COG3654.meta_raw	Unknown_function	TIGR01550	-	PF02661	gnl|AM913814|idb|c512|uncultured_bacterium|ORF1	34.483	67.2	NA	NA	NA	NA	NA	NA
EBI	ERR700158_FASTA_nt_reads	ckmer87_23975	attC_site	1762	1833	-	28.5	72	ini0	attC_4	486	7.949243	1833	1826	1821	1813	1781	1774	1768	GCCCAACGACTGAGGCAAGCGGACCCGAGCGAGCGCAGCGAGTGAGTGGTCCGCTTGGGCGATGAGTTGTGG	NA	NA	NA	NA	NA	NA	NA	NA	NA	NA	NA	NA	NA	NA	NA	NA	NA	NA	NA
EBI	ERR700158_FASTA_nt_reads	ckmer87_23975	CDS	1863	2246	+	52.4	384	30	CDS_4	NA	NA	NA	NA	NA	NA	NA	NA	NA	NA	NA	ATGGAATACCAACTGACGCGCGGATGCGCCCTCGTACTGGCCGGCCCGCAAGGCTGCGGCAAGACCACCTTGGCGCGGAAAATCGCCGAAGCGCACGGCACCTACCGCGAGATCAACGCCACGGACCTGGAAACCCCGTTCCATCTCGGAAACGCCCTGGTTGATGAACCCCGCACGCTAATCGTCGAAGGCATTCCAACCCACCCGGAAACCATGGCCCGCGTGAAAGCCATGCTCACGAGTAGCAGTGGCCTGCACGTTTTGGAAGAAAAAGGCATTCGTCGGATGGTGAAGGCCCCGAACTTCATTTTCTGCACGGGCGACGCCAACCCGCTGAAGCTGGGTCCGGATGATCGGCGGTTCCGCGTTGTGCGGCTCGGATGA	MEYQLTRGCALVLAGPQGCGKTTLARKIAEAHGTYREINATDLETPFHLGNALVDEPRTLIVEGIPTHPETMARVKAMLTSSSGLHVLEEKGIRRMVKAPNFIFCTGDANPLKLGPDDRRFRVVRLG*	0.614583333333	K	NOG.COG2771.clustalo_raw	Cellular_processes	TIGR02640	-	PF13238	NA	NA	NA	NA	NA	NA	NA	NA	NA
EBI	ERR700158_FASTA_nt_reads	ckmer87_23975	attC_site	2251	2308	-	40.0	58	5	attC_3	418	7.497914	2308	2301	2296	2288	2270	2263	2257	CCACAACGACCAAATTCAGGGGCGGCCGTAGGCCGTCCGCTGGAATGCCGAGTTAGCC	NA	NA	NA	NA	NA	NA	NA	NA	NA	NA	NA	NA	NA	NA	NA	NA	NA	NA	NA
EBI	ERR700158_FASTA_nt_reads	ckmer87_23975	CDS	2322	2726	+	15.5	405	14	CDS_3	NA	NA	NA	NA	NA	NA	NA	NA	NA	NA	NA	ATGAAAACGTGCATGCACTGCAGGCAGACAAAGCCGCTGGAGATGTTCCGCAAGGCATCAAGGATGCGCGACGGGCGCGAAAACGGATGTAAGGACTGCCACAACGAGCGACGGCGGAAACGGTATGCGGACAGACCGGAGGACACCCTAGCCGCTAACCGGCAGTGGGCTTCCGATAACCGGGACCATGTGAATAGCTACCGGAGAAGTTGGAGCCGAAAGGGCTATGTGCATTACCGATCAGCGAAAAGGCGGCAGGAGATTGCAAATCTATCCGATTCCTACGTGCGGCAGATTCTCGTAGGGGATTCGACGCTGACCTATGTGGATATTCCGCAACCGATGGTGGATGCGCACCGAGAATTATTGAGACTCAAGAGGGCACTACGACATGAAAAA…	MKTCMHCRQTKPLEMFRKASRMRDGRENGCKDCHNERRRKRYADRPEDTLAANRQWASDNRDHVNSYRRSWSRKGYVHYRSAKRRQEIANLSDSYVRQILVGDSTLTYVDIPQPMVDAHRELLRLKRALRHEKR*	0.550617283951	NA	NA	NA	NA	NA	NA	NA	NA	NA	NA	NA	NA	NA	NA	NA
EBI	ERR700158_FASTA_nt_reads	ckmer87_23975	CDS	2713	2910	+	32.8	198	-13	CDS_3	NA	NA	NA	NA	NA	NA	NA	NA	NA	NA	NA	ATGAAAAACGCTGAAGAACTGCGGGACGAACTGGCGCAGACGTTCGCGCAGCTGAAGGCCGGGGCCATCAAGCCGAGCGAAGCCGCCGAACTGGCGAACCTCGCCGGAAAGATGATCGCTTCGGCAAAGGTGCAGGTTGAGTATTTCGCGCTGCGCAAGGAGTCGCCGCGCATCGCGTTTTTGGAGGGCGGCGAATGA	MKNAEELRDELAQTFAQLKAGAIKPSEAAELANLAGKMIASAKVQVEYFALRKESPRIAFLEGGE*	0.611111111111	NA	NA	NA	NA	NA	NA	NA	NA	NA	NA	NA	NA	NA	NA	NA
EBI	ERR700158_FASTA_nt_reads	ckmer87_23975	CDS	2907	3305	+	66.9	399	-3	CDS_3	NA	NA	NA	NA	NA	NA	NA	NA	NA	NA	NA	ATGAGCGACACACTCAAGCGCGCCGCCGCGATGCTGCTGGCCGAAGCGAATGCCATTGAGGATTGCCACACGCGCGGAGACGGCGACTGGACCGGCGAGGATGAGGCGAGGGCGAGCCACGACGCCATGCTGGAGGTAGCCGTTTTGCTTGGAGAGGAAGCCGAGCGAATGGCAGAGCAGGCGTTTTTTCTCAAGGCTGCGCAGGCGGAATCGGAGCAGTACTGCGAGCAGCGCGACCACCTGCTGCGCGTGCTACAGCACATTACCTGCGAGCCGATCAACGCGGAATACATGGCGCAGGAGGCAATAGACGCCATTGTCGCGGACGAGATCAACGAGGCCAACGGCGGCGCAGTGTGCCGGGTGACGGCTAACGCAGAGATGAACGGCGGCCGGTAG	MSDTLKRAAAMLLAEANAIEDCHTRGDGDWTGEDEARASHDAMLEVAVLLGEEAERMAEQAFFLKAAQAESEQYCEQRDHLLRVLQHITCEPINAEYMAQEAIDAIVADEINEANGGAVCRVTANAEMNGGR*	0.636591478697	NA	NA	NA	NA	NA	NA	NA	NA	NA	dfrB4_1_FM877484	22.5	50.63	NA	NA	NA
EBI	ERR700158_FASTA_nt_reads	ckmer87_23975	attC_site	3275	3334	-	27.0	60	-30	attC_2	967	2.707356	3334	3327	3322	3314	3294	3287	3281	GGCTAACGCAGAGATGAACGGCGGCCGGTAGGCCGTCCGATTTCGGGCGCCGGGTTGTGC	NA	NA	NA	NA	NA	NA	NA	NA	NA	NA	NA	NA	NA	NA	NA	NA	NA	NA	NA
EBI	ERR700158_FASTA_nt_reads	ckmer87_23975	CDS	3355	3714	+	43.5	360	21	CDS_2	NA	NA	NA	NA	NA	NA	NA	NA	NA	NA	NA	ATGAATGACGACAAGGTACGGCAATTCCCCGGCACTGAACTGCCGGAAAACCTGATGGACATTGCGGCACGCAAGCCCGGCTTTTGCCATCACGAGAAAGTGACGCTCGACGAGCACACGCGAACCGTGACTTGCGCGAAATGCGGGGCAACGATCGATCCGTTCGGGTTCCTGATGCACAACGCCAAGACAATTCAGATGGCCTGGCAGCATCACCGGATGGCGATGCACAAGGTGCAGGAACTCACGGAGCGCGTGGATACGCTGAAGCGCGAAGAGAACCGGTTGCGCGGCATCGTGAAGCGCTTGCAGGCGAAGAGCTCGGCGGTGCTTGACGTGCGCGGAGGCAGTGCCCTTTGA	MNDDKVRQFPGTELPENLMDIAARKPGFCHHEKVTLDEHTRTVTCAKCGATIDPFGFLMHNAKTIQMAWQHHRMAMHKVQELTERVDTLKREENRLRGIVKRLQAKSSAVLDVRGGSAL*	0.597222222222	NA	NA	NA	NA	NA	NA	NA	NA	NA	NA	NA	NA	NA	NA	NA
EBI	ERR700158_FASTA_nt_reads	ckmer87_25517	CDS	292	642	+	22.3	351	ini0	CDS_2	NA	NA	NA	NA	NA	NA	NA	NA	NA	NA	NA	ATGAATATTTCCCGGCCAAAATGCCCTTGGTTTGTAGCAGAGTATGTAATCGCTGAGATACAGCAGGAGAAAGTGTGCTCGTACTCAATTCACAGCTATCTCATCAACGCTGACTCTCCAGACAGAGCCTACGAAAAAGCTATCAATTTGGCGGTGCGTCTAGGCGACGTCGTTAGAAATGAAGACGGTGCGGTGATCGAATATCGCTGCGAAGGCTTGTTCAACTTGGACGCGCTACAAATGGAAACGCTGGAGGATGAAACACATCTTTCCGTCGTTGCTCTCCCCCGTGAAATGAGTCCGCAGATCAGGAGCAAGAATGAACTGGCGCTGTTTGGGTTGCCTCGTTAA	MNISRPKCPWFVAEYVIAEIQQEKVCSYSIHSYLINADSPDRAYEKAINLAVRLGDVVRNEDGAVIEYRCEGLFNLDALQMETLEDETHLSVVALPREMSPQIRSKNELALFGLPR*	0.490028490028	NA	NA	NA	NA	-	PF14119	gnl|AJ867237|idb|c2111|Salmonella_enterica_subsp._enterica|delta_aadA2	35.135	88.1	NA	NA	NA	NA	NA	NA
EBI	ERR700158_FASTA_nt_reads	ckmer87_25517	attC_site	650	725	+	21.0	76	8	attC_2	366	10.823376	650	657	662	670	707	714	719	ACCTAACTAGAGGTTCAAATCGTTCGCTTCGCTCACTGGGACGGGCTAAAGCCCGCCCCTTAACCAAACGTTAGGC	NA	NA	NA	NA	NA	NA	NA	NA	NA	NA	NA	NA	NA	NA	NA	NA	NA	NA	NA
EBI	ERR700158_FASTA_nt_reads	ckmer87_25517	CDS	737	1183	+	17.0	447	12	CDS_3	NA	NA	NA	NA	NA	NA	NA	NA	NA	NA	NA	ATGAACATCGTTGAAGGAATCACTCTTGCGATAGCAGTGCTCGGCGCAGTGCTCGGCGTTATGAACACTTGGCAAGCACTCGATAACTCAAGGGTAAAGCTAAGAGTAAGGCCCAAACATGCTATACCTTTCGGCGATGCTGATCCCCGCCTGACTTTCTGTATTGAAATCACCAATCTAAGTTCTTTTGCAGTCACTATTGCTGAGGCGGGTGTTTTTTATCGAAACACAGATAAAAGAGGCGCTTACGGAAATCCAGTACTTATCGATGGTCAACCTTGGCCAANNCGTCTAGAACCGAGAAGTTCAGTAACCATATACGGACAACCACCATTTTCTAGCGATCCGAAGCATTCTTTAAAGTGTGCATATGCTCGCACTGAATGTGGNGTAACACGT…	MNIVEGITLAIAVLGAVLGVMNTWQALDNSRVKLRVRPKHAIPFGDADPRLTFCIEITNLSSFAVTIAEAGVFYRNTDKRGAYGNPVLIDGQPWPXRLEPRSSVTIYGQPPFSSDPKHSLKCAYARTECXVTRTGSSPAFKQLAKSQA*	0.459459459459	NA	NA	NA	NA	NA	NA	NA	NA	NA	NA	NA	NA	NA	NA	NA
EBI	ERR700158_FASTA_nt_reads	ckmer87_25517	attC_site	1178	1253	+	24.1	76	-5	attC_3	453	16.204113	1178	1185	1190	1198	1235	1242	1247	GCCTAACAAGTGGTTCAAACCGCTCGCTTCGCTCACTGGGACGGGCTAAAGCCCGCCCCTTAACCAAGCGTNATAG	NA	NA	NA	NA	NA	NA	NA	NA	NA	NA	NA	NA	NA	NA	NA	NA	NA	NA	NA
EBI	ERR700158_FASTA_nt_reads	ckmer87_25517	CDS	1272	1940	+	26.2	669	19	CDS_4	NA	NA	NA	NA	NA	NA	NA	NA	NA	NA	NA	TTGAAAGAAAGACTGATTCAACGAATTGACCAATTGATTTTTCAAGGTAGCCAGGTGCTCGCAACCACACGGAACTCTCGTGGTTTTGGGGACTACGTGGACTCTGGAAAGATGAAGGGCTTCAGGTCTGCACTTCTTTCTTTCATTGAGCGGCTATATGGCAAAGGCCATACCTTCTATAATGAAGCTGATAAAGCATTAAGCGACACACATCCCTCTAATGCCGAGGCCGGCATATCTATCNTGCAAGCCATAAAAGATGAANTTTCCGGAGACTGGCTTCTATCTATCAAAGAGCTTGTATCCGCNGAACTATTTTCAGACTTTATGGAGATGGCTCAACATCTACTTAGCCAAAATTACAAAGATCCAGCAGCAGTAATTATTGGCAGTGTATTG…	MKERLIQRIDQLIFQGSQVLATTRNSRGFGDYVDSGKMKGFRSALLSFIERLYGKGHTFYNEADKALSDTHPSNAEAGISIXQAIKDEXSGDWLLSIKELVSXELFSDFMEMAQHLLSQNYKDPAAVIIGSVLEEHLRQLCIHNGIDVVVETGDRAIPKKADRLNSDLAKEEIYSKLDQKAVTMWLDLRNKAAHGRYSEYEFGQVENMMSGVIEFIARSKLA*	0.436936936937	NA	NA	NA	NA	NA	NA	NA	NA	NA	NA	NA	NA	NA	NA	NA
EBI	ERR700158_FASTA_nt_reads	ckmer87_25517	attC_site	1944	2020	+	27.6	77	4	attC_4	691	14.213710	1944	1951	1956	1964	2002	2009	2014	CTATAACAAGTGGTTCAAGCCGTTCGCTTCGCTCACTCGGGACTGGCTAACGCCAGCCCCTTAACCAAACGTTAGAG	NA	NA	NA	NA	NA	NA	NA	NA	NA	NA	NA	NA	NA	NA	NA	NA	NA	NA	NA
EBI	ERR700158_FASTA_nt_reads	ckmer87_25561	CDS	146	655	+	23.7	510	ini0	CDS_1	NA	NA	NA	NA	NA	NA	NA	NA	NA	NA	NA	GTGATTTCGGTAAAACTACTTGAAGAACTACGAAAGTGGGAGCTGACCTTATGTCCGGATACTCTATTTCACGGCTGTAGAAATACAGATGTTGGAATTTACGTTAAAGAAAGGCTAATCGAGGGGAGTAAGTGGTTTTCGGTGGATCGTTGGTATGCTGGGGATTATGCTTGGTTCAATAGAAACGCCGGAGACTGTCTTTGCGCTAAAGCCAGAGTTTCAAATGGCCTACGTTTAGTTGTAAGACCATCAAGTTTCAATCGAGGTGATTTTCCCTTCTTCTTGAAGGATTGCTTTCCTGATATCCCAGCTGGATACGGCCTGAGCATCCATTTTCAAAACGTGCTAGCTGAACACTTACGGCTTATTTATCCAGATATTAATGTTGGGTATTTTGCC…	MISVKLLEELRKWELTLCPDTLFHGCRNTDVGIYVKERLIEGSKWFSVDRWYAGDYAWFNRNAGDCLCAKARVSNGLRLVVRPSSFNRGDFPFFLKDCFPDIPAGYGLSIHFQNVLAEHLRLIYPDINVGYFAFDGSEIMIPNCEQNVTVACFERLPDSKEEYNKLKPT*	0.433333333333	NA	NA	NA	NA	NA	NA	NA	NA	NA	NA	NA	NA	NA	NA	NA
EBI	ERR700158_FASTA_nt_reads	ckmer87_25561	attC_site	661	736	+	22.6	76	6	attC_1	0	11.507381	661	668	673	681	718	725	730	GGCTAACAACTGGTTCAAACCGTTCGCCGTGCTCACTGGGACGGGCTAAAGCCCGCCCCTTAACCAAACGTTAGAG	NA	NA	NA	NA	NA	NA	NA	NA	NA	NA	NA	NA	NA	NA	NA	NA	NA	NA	NA
EBI	ERR700158_FASTA_nt_reads	ckmer87_25561	CDS	799	1281	+	11.5	483	63	CDS_2	NA	NA	NA	NA	NA	NA	NA	NA	NA	NA	NA	ATGAGTGAAGAAGAAAAGCTGTTAGCCGCACTATCAAATCCAGCAATAAAAGAATTCATCGACATTAATAAGCTTGCAAATTCGCAAGCGCTGATTAAAGCCTCTGAATTCGCGGCGGCACATGCAATAAAACACGGCGACCGCATACATATAGAAAAAATATTAGGAATATTCAAAGATACAAAATACATATATCAAATAATCAAGTGGTTCAGCTTTCGTTGCGGTTTAGAGTGCAATCTGAATGAAGGAAGCCCTCTCTTTATCAAGTCTTCATCGCCACCAAACGCAGATGTCCAGCTTCGTAATTTTATCAATGCCAAACCAAGCAAAACACAAGGAGCATCAAAACCAGCTTCCAAGCCGGCATTGGCTAAAGCAAAAGTCACTGTAAAAAAA…	MSEEEKLLAALSNPAIKEFIDINKLANSQALIKASEFAAAHAIKHGDRIHIEKILGIFKDTKYIYQIIKWFSFRCGLECNLNEGSPLFIKSSSPPNADVQLRNFINAKPSKTQGASKPASKPALAKAKVTVKKAKKSAKKIDMLDSWARFPGSFGSGKRG*	0.409937888199	NA	NA	NA	NA	NA	NA	gnl|EF648209|idb|c251|Pseudomonas_stutzeri|orf161	86.957	100.0	NA	NA	NA	NA	NA	NA
EBI	ERR700158_FASTA_nt_reads	ckmer87_25561	CDS	1389	1988	+	31.1	600	108	CDS_2	NA	NA	NA	NA	NA	NA	NA	NA	NA	NA	NA	ATGAAATTCTTGAATCCTGGCTCTGGAAGCTGGCGCAGCAAGCAAGACTTACCCTCGAAGTCATTTATTTGCGGTTACTGCAATAACCTTATTTCTTCAAATAAAGGCTATGCCATTGGTGCACTTAGCGATGGGAGCGGAAAAATAGTAGGTGCTGCTTACATTTGCACCCATTGCAGCGGAATCACATTCTTCGCCCCAAGCGGTGTTCGCTACCCTGCACCTGCACTGGGCAATACCGTCCGGCATGTTCCTGACGACCTTGATGCGCTCTATCAGGAAGCCCGTCGCTGCACTGGTCAATCTTGTTACACAGCAGCAGTTCTCCTATGTCGCAAGATGCTAATGAATGTCGCCGTGCACCAAGGCGCAAAAGAGAACATGAAGTTCATTGAGTAC…	MKFLNPGSGSWRSKQDLPSKSFICGYCNNLISSNKGYAIGALSDGSGKIVGAAYICTHCSGITFFAPSGVRYPAPALGNTVRHVPDDLDALYQEARRCTGQSCYTAAVLLCRKMLMNVAVHQGAKENMKFIEYVEYLSSQGFVPPNGKVWVDHIRKKGNEATHEIALMTEADAKNLMSFVEMLLRFVYEFPGLVPVSDG*	0.481666666667	NA	NA	NA	NA	-	PF13643	NA	NA	NA	NA	NA	NA	NA	NA	NA
EBI	ERR700158_FASTA_nt_reads	ckmer87_25561	attC_site	1983	2058	+	26.8	76	-5	attC_2	1247	15.025069	1983	1990	1995	2003	2040	2047	2052	GGCTAACAAGTGGTTCAAACCGTTCGCTTCGCTCACTGGGACGGGCTAAAGCCCGCCCCTTAACCAAACGTTAGGT	NA	NA	NA	NA	NA	NA	NA	NA	NA	NA	NA	NA	NA	NA	NA	NA	NA	NA	NA
EBI	ERR700158_FASTA_nt_reads	ckmer87_25561	CDS	2065	2442	+	25.2	378	7	CDS_3	NA	NA	NA	NA	NA	NA	NA	NA	NA	NA	NA	ATGTGCAGGAAGATTTTTAAAGCAAAGGACGGTAGGTCTTATGAAATCTTGATCTCCGATGAAGGGGATCGTATCAGTGCTGAGTACAGTGGCAACGAGGTAGGTTATATTTCTCTCGATTACGTTCAAGGGGAATATAAAAACTCAATGGAGTATTACTATATAACTGAATTAGCAATGGGTGGCTGCAAAGGTAAAGGTATTGGTGAAGCGGCTCTCAGCTTTCATAAAGAAGTATTTAATGCACCGCTGGTGGCCGCCCCAGAACACGGCCCTAAGATGCCGGATGGTAGCCACTTAATCGATGATGGTGTTCCATTTATACGAAAAATGAGAACGAAGGGTATCGTTTGCCCAGAACCCACTGAAGACTATTAG	MCRKIFKAKDGRSYEILISDEGDRISAEYSGNEVGYISLDYVQGEYKNSMEYYYITELAMGGCKGKGIGEAALSFHKEVFNAPLVAAPEHGPKMPDGSHLIDDGVPFIRKMRTKGIVCPEPTEDY*	0.433862433862	NA	NA	NA	NA	NA	NA	gnl|AY987853|idb|i672|Klebsiella_pneumoniae|intI1	41.667	72.73	NA	NA	NA	NA	NA	NA
EBI	ERR700158_FASTA_nt_reads	ckmer87_25561	attC_site	2459	2534	+	24.8	76	17	attC_3	401	8.976026	2459	2466	2471	2479	2516	2523	2528	ACCTAACAAGTGGTTCAAATCGTTCGCTGCGCTCACTGGGACGGGCTAAAGCCCGCCCTTTAACCATACGTTAGAA	NA	NA	NA	NA	NA	NA	NA	NA	NA	NA	NA	NA	NA	NA	NA	NA	NA	NA	NA
EBI	ERR700158_FASTA_nt_reads	ckmer87_28963	CDS	258	545	+	12.8	288	ini0	CDS_2	NA	NA	NA	NA	NA	NA	NA	NA	NA	NA	NA	ATGATTGAATCACCCAAGTATCTATTCGCTCACGTAAGGCATCCGGATGATTTCAGGCCGGAAGTTACGTCGATTGTCCTATTTGGACTTGCAAGCACAGAAGGGCAAATCTTCTACCTTGAAATAAGGTATATAGATTTTGAAAGAAACATTATAGAAGGCGACCATCTAATGTGGTCACTTGAAGAAGCATACGAATATGCTTTTATAGACTATGGCATTCGGGAGCTCGATTGGCGCCCTCTAAGCAAAGTAGAAATTGAAAAAATAGAAAGCGGCATTGGCTAG	MIESPKYLFAHVRHPDDFRPEVTSIVLFGLASTEGQIFYLEIRYIDFERNIIEGDHLMWSLEEAYEYAFIDYGIRELDWRPLSKVEIEKIESGIG*	0.409722222222	NA	NA	NA	NA	NA	NA	NA	NA	NA	NA	NA	NA	NA	NA	NA
EBI	ERR700158_FASTA_nt_reads	ckmer87_28963	attC_site	547	623	+	29.9	77	2	attC_2	293	7.946350	547	554	559	567	604	611	617	AGCTAACAATGCGCTTAAATCGTTCGCTTCGCTCACTGGGACCGGCTGGAGCCGGCCCCTTAGCTTAATCGTTAGGT	NA	NA	NA	NA	NA	NA	NA	NA	NA	NA	NA	NA	NA	NA	NA	NA	NA	NA	NA
EBI	ERR700158_FASTA_nt_reads	ckmer87_5091	CDS	11	355	+	3.3	345	ini0	CDS_1	NA	NA	NA	NA	NA	NA	NA	NA	NA	NA	NA	ATGTCCAAAACAATCAACAACTCCACCATTGTTTTTCTACTAGCAATCCTAACCGGGTGCAGCACCAACCAACCTGCTAGTGATTTCAATAACGCAAAACANAACTCAGCCAATACAAGAATATTACTTTCTAAACTTGAGACTAACGGCTACTCCTGCGCAGAGTCAGACATGAGAGAAAATGAGGCGCAATACTTTACCCAAAAAAATCTGGACGCGCAGAAGCACACATGTACAAAATCTAAAAACGGACTCCTTTGCGTAGATTACTTCTTTATAGACGTCTTTTCTGTCAAGAATGAAGTTATAGGTGGTAACGGGCAGGTAGCGCCGCAGTGCCCATAA	MSKTINNSTIVFLLAILTGCSTNQPASDFNNAKXNSANTRILLSKLETNGYSCAESDMRENEAQYFTQKNLDAQKHTCTKSKNGLLCVDYFFIDVFSVKNEVIGGNGQVAPQCP*	0.421511627907	NA	NA	NA	NA	NA	NA	gnl|AY038186|idb|c2167|Pseudomonas_alcaligenes|ypar19	24.691	57.36	NA	NA	NA	NA	NA	NA
EBI	ERR700158_FASTA_nt_reads	ckmer87_5091	attC_site	361	436	+	27.2	76	6	attC_1	0	13.313432	361	368	373	381	418	425	430	ACCTAACAAATGGTTCAAATCGCTCGCTTCGCTCACTGGGACGGGCTAAAGCCCGCCCCTTAACCAAACGTTAGGT	NA	NA	NA	NA	NA	NA	NA	NA	NA	NA	NA	NA	NA	NA	NA	NA	NA	NA	NA
EBI	ERR700158_FASTA_nt_reads	ckmer87_5091	CDS	909	1331	+	21.7	423	473	CDS_3	NA	NA	NA	NA	NA	NA	NA	NA	NA	NA	NA	ATGCACGAAGTCAAAGCCACTGTCTTGTCCGATGCCCCTACATTTCCAACATGGGCGCATCCAGCAGCTTATTACTCTGGCTCAGACTTATACATGTGCTTTGAAACACACGAGGATGATGTATATTCCGTAGTATTCTTTGGTGGTGTAATTGAATATCGCATCCAACCACTGACCGACGAATCGATTTGGAGGCATCAATATTTCGCGGCAGGTATTAAATCGTATGAGTTTCACTTACTAACAAATTCACCACTAGCAGAGCCATGGCCCAGCTCTGAGCACTGGGTAATTACATTTAAAGACGAAATTCATGACGTAGTAGCAAAATCATTTGCTGTAATCAGTAAAGAGTTACGCTCGTCATCTACAAAAGAAGCAATTCAAATATTAATAAGC…	MHEVKATVLSDAPTFPTWAHPAAYYSGSDLYMCFETHEDDVYSVVFFGGVIEYRIQPLTDESIWRHQYFAAGIKSYEFHLLTNSPLAEPWPSSEHWVITFKDEIHDVVAKSFAVISKELRSSSTKEAIQILISTESASDT*	0.418439716312	NA	NA	NA	NA	NA	NA	NA	NA	NA	NA	NA	NA	NA	NA	NA
EBI	ERR700158_FASTA_nt_reads	ckmer87_5091	attC_site	1326	1401	+	24.5	76	-5	attC_3	423	13.523705	1326	1333	1338	1346	1383	1390	1395	ACCTAACTAGTGGTTCAAACCGTTCGCTTCGCTCACTGGGACGGGCTAAAGCCCGCCCCTTAACCAAACGTTAGGC	NA	NA	NA	NA	NA	NA	NA	NA	NA	NA	NA	NA	NA	NA	NA	NA	NA	NA	NA
EBI	ERR700158_FASTA_nt_reads	ckmer87_5091	CDS	1868	2047	+	10.4	180	467	CDS_5	NA	NA	NA	NA	NA	NA	NA	NA	NA	NA	NA	ATGGCACTGAGTAAAGAGCTAGAAAGTCTTGCGCCTGAGCTTTCATTAGAAATGGACAAGAAAGCTTTGGCGGAAATTATCAGTAATTTACGCTGGGCGGCTGAAAACTCTACTGTCATTGGCTTGCATCAGATTGGTGAGGCGCTGGAAGATAACTTGGGAACGGGAATCTTCAATTGA	MALSKELESLAPELSLEMDKKALAEIISNLRWAAENSTVIGLHQIGEALEDNLGTGIFN*	0.444444444444	NA	NA	NA	NA	NA	NA	NA	NA	NA	NA	NA	NA	NA	NA	NA
EBI	ERR700158_FASTA_nt_reads	ckmer87_5091	attC_site	2052	2127	+	27.7	76	5	attC_5	248	16.141310	2052	2059	2064	2072	2109	2116	2121	GTATAACAATTGGTTCAAACCGTTCGCTTCGCTCACTGGGACGGGCTAAAGCCCGCCCCTTAACCAAACGTTAGAT	NA	NA	NA	NA	NA	NA	NA	NA	NA	NA	NA	NA	NA	NA	NA	NA	NA	NA	NA
EBI	ERR700158_FASTA_nt_reads	ckmer87_6552	attC_site	173	248	-	25.8	76	ini0	attC_4	0	14.108634	248	241	236	228	191	184	179	GCCTAACGTTTGGTTAAGGGGCGGGCTTTAGCCCGTCCCAGNGAGCGNAGCGAGCGATTTGAACCAATTGTTAGAG	NA	NA	NA	NA	NA	NA	NA	NA	NA	NA	NA	NA	NA	NA	NA	NA	NA	NA	NA
EBI	ERR700158_FASTA_nt_reads	ckmer87_6552	CDS	253	546	-	15.6	294	5	CDS_4	NA	NA	NA	NA	NA	NA	NA	NA	NA	NA	NA	ATGAAAACACTCGCAGAACTTGCATTTGAATACCTCTGGCTAATCATGTTTGCCAAGGAAGATGTGATTGACCCGGACTACTCCGTTAAATGCCAAGAGTCACTTTCTGAATACTTCTCAGCACTTACCACTCAAGAGAAAGAGGCGCTATCGGCAGTCGCAGCATCGACCCAAGCTCACCTGCTGGCAGAGCCAGATGAATACGGCTACACACCCAGAAGTTTGGTAACAGAAGAAGAAAGGCTCTTCCTTTCAGCGCTGGCATCTGGAGAGATTTTTGAGCAATGGGTATAA	MKTLAELAFEYLWLIMFAKEDVIDPDYSVKCQESLSEYFSALTTQEKEALSAVAASTQAHLLAEPDEYGYTPRSLVTEEERLFLSALASGEIFEQWV*	0.469387755102	NA	NA	NA	NA	NA	NA	NA	NA	NA	NA	NA	NA	NA	NA	NA
EBI	ERR700158_FASTA_nt_reads	ckmer87_6552	attC_site	554	629	-	24.1	76	8	attC_3	306	11.637548	629	622	617	609	572	565	560	CTCTAACGTTTGGTTAAGGGGCGGGCTTTAGCCCGTCCCAGTGAGCGAAGCGAACGATTTGAACCAATTGTTATAC	NA	NA	NA	NA	NA	NA	NA	NA	NA	NA	NA	NA	NA	NA	NA	NA	NA	NA	NA
EBI	ERR700158_FASTA_nt_reads	ckmer87_6552	CDS	624	1196	-	40.0	573	-5	CDS_3	NA	NA	NA	NA	NA	NA	NA	NA	NA	NA	NA	ATGAGTGCTAAGGAATTCGCAAGCCAGCTCAAGCAAACCATAGTGGGCCTGAAAAATAGCGGAACAGATGCCATCCATTGCGACAATTTAATTGTATATCTCAATGAAGTAATAAACTCTCCTTCGCCGATAGTTACGGAAACAGAGCTGGAACATTACAAAGCTCAACTCCAAATCATGGTTGAAACAGAAAAACGAAACCATGCTTCAGATATAGAGATGTTCCGCTCCGTTATTCAGTCAGGGCAGAATGCCGTAAAGTCATCTTTCTTATTAAATGGTGGTGCCTCTGTGGCAATGCTTGCATTCATAGGCAAGCTTACCGAAGAGCAACAATCCAAAATACCTGAATTCGCAAACAGCCTTACAATATTTGTAATCGGTGTTCTAGCTATTGCT…	MSAKEFASQLKQTIVGLKNSGTDAIHCDNLIVYLNEVINSPSPIVTETELEHYKAQLQIMVETEKRNHASDIEMFRSVIQSGQNAVKSSFLLNGGASVAMLAFIGKLTEEQQSKIPEFANSLTIFVIGVLAIAIASGFTYLSQWFYAEDEAWKQKTGLGMNIVSILLGLSSYGFFIWGMCRAYTSFVSFV*	0.418848167539	NA	NA	NA	NA	NA	NA	NA	NA	NA	NA	NA	NA	NA	NA	NA
EBI	ERR700158_FASTA_nt_reads	ckmer87_6552	attC_site	1212	1292	-	43.2	81	16	attC_2	583	7.292755	1292	1285	1280	1272	1231	1224	1218	GTATAACGCTTCGCTTGAGCCGCGGCTTGCCCTGGAGCGCAGCGGAAGGGTGAGCCGTCGGACTCGAAGCGATTGTTAGCC	NA	NA	NA	NA	NA	NA	NA	NA	NA	NA	NA	NA	NA	NA	NA	NA	NA	NA	NA
[truncated: 36,036 more rows]
[truncated: 1 more columns]
