# Supplementary material for: A comprehensive survey of integron-associated genes present in metagenomes
Source: BMC Genomics. 2020 Jul 20;21:495. doi: 10.1186/s12864-020-06830-5 (PMC7370490; doi:10.1186/s12864-020-06830-5)
Supplement: Supplementary file 3 — Additional file 3Table S2. Gene ontology analysis of the integron-associated genes using PFAM families [30]. Out of the 13,397 non-redundant integron-associated genes in our catalog, 3488 matched a PFAM family with a known function, which were in turn mapped to the metagenomics GO slim [78]. Note that the GO terms are organized in decreasing order inside each category, molecular function, biological process and cellular component. [file 12864_2020_6830_MOESM3_ESM.xls]

## Sheet: GOterms
GO category	GO term	description	counts
molecular function	GO:0003674	molecular function	333
molecular function	GO:0003824	catalytic activity	180
molecular function	GO:0004803	transposase activity	67
molecular function	GO:0003676	nucleic acid binding	61
molecular function	GO:0005515	protein binding	59
molecular function	GO:0016491	oxidoreductase activity	29
molecular function	GO:0016787	hydrolase activity	26
molecular function	GO:0016740	transferase activity	13
molecular function	GO:0016779	nucleotidyltransferase activity	12
molecular function	GO:0008658	penicillin binding	9
molecular function	GO:0016853	isomerase activity	9
molecular function	GO:0003700	transcription regulation	7
molecular function	GO:0000166	nucleotide binding	5
molecular function	GO:0009055	electron carrier activity	5
molecular function	GO:0043167	ion binding	5
molecular function	GO:0005215	transporter activity	4
molecular function	GO:0030170	pyridoxal phosphate binding	3
molecular function	GO:0008233	peptidase activity	2
molecular function	GO:0016209	antioxidant activity	2
molecular function	GO:0046872	metal ion binding	2
molecular function	GO:0050662	coenzyme binding	2
molecular function	GO:0051536	iron-sulfur cluster binding	2
molecular function	GO:0003735	structural constituent of ribosome	1
molecular function	GO:0004871	signal transducer activity	1
biological process	GO:0008150	biological process	232
biological process	GO:0008152	metabolic process	150
biological process	GO:0007165	signal transduction	37
biological process	GO:0006810	transport	26
biological process	GO:0006508	proteolysis	21
biological process	GO:0006807	nitrogen compound metabolic process	17
biological process	GO:0009058	biosynthetic process	11
biological process	GO:0016070	RNA metabolic process	10
biological process	GO:0006351	transcription, DNA-templated	9
biological process	GO:0006950	response to stress	9
biological process	GO:0045454	cell redox homeostasis	5
biological process	GO:0005975	carbohydrate metabolic process	3
biological process	GO:0006629	lipid metabolic process	3
biological process	GO:0000160	phosphorelay signal transduction system	2
biological process	GO:0007155	cell adhesion	2
biological process	GO:0009405	pathogenesis	2
biological process	GO:0006412	translation	1
biological process	GO:0006457	protein folding	1
cellular component	GO:0005575	cellular component	67
cellular component	GO:0016020	membrane	57
cellular component	GO:0005622	intracellular	9
cellular component	GO:0019867	outer membrane	8
cellular component	GO:0005737	cytoplasm	6
cellular component	GO:0005886	plasma membrane	2
cellular component	GO:0005576	extracellular region	1
cellular component	GO:0031224	intrinsic component of membrane	1
cellular component	GO:0043190	ATP-binding cassette (ABC) transporter complex	1
cellular component	GO:0098796	membrane protein complex	1
cellular component	GO:1902494	catalytic complex	1
