# Supplementary material for: A comprehensive survey of integron-associated genes present in metagenomes
Source: BMC Genomics. 2020 Jul 20;21:495. doi: 10.1186/s12864-020-06830-5 (PMC7370490; doi:10.1186/s12864-020-06830-5)
Supplement: Supplementary file 4 — Additional file 4Table S3. Overrepresentation analysis of each COGs category between integron-associated and non-integron-associated genes found in the metagenomes. For each category, overrepresentation is given as odds ratio and the p-value of Fisher exact test. [file 12864_2020_6830_MOESM4_ESM.xls]

## Sheet: AdditionalTableSX
COG category	Number of genes associated with integrons	Number of genes not associated with integrons	Ratio, associated genes	Ratio, non-associated genes	Odds ratio	Log2 odds ratio	p-value (Fisher's exact test)
J	138	5257080	0.03962	0.09103	0.43526	-1.2001	9.27e-32
A	0	10714	0	0.00019	0	NA	1
K	332	2557714	0.09532	0.04429	2.15227	1.1059	1.74e-37
L	210	3353629	0.06029	0.05807	1.03828	0.0542	0.562
B	0	31182	0	0.00054	0	NA	0.274
D	12	907945	0.00345	0.01572	0.21915	-2.19	4.84e-12
Y	0	0	0	0	NA	NA	1
V	525	1346877	0.15073	0.02332	6.46312	2.6922	2.88e-248
T	92	1973966	0.02641	0.03418	0.77279	-0.3719	0.0103
M	71	4679697	0.02038	0.08103	0.25157	-1.991	1.05e-53
N	18	763023	0.00517	0.01321	0.39115	-1.3542	3.64e-06
Z	0	19882	0	0.00034	0	NA	0.638
W	0	10846	0	0.00019	0	NA	1
U	19	756006	0.00546	0.01309	0.41671	-1.2629	1.33e-05
O	94	2821682	0.02699	0.04886	0.55237	-0.8563	9.79e-11
X	280	918184	0.08039	0.0159	5.05637	2.3381	5.07e-105
C	51	4165496	0.01464	0.07213	0.20301	-2.3004	7.11e-56
G	35	3684468	0.01005	0.0638	0.15751	-2.6665	5.78e-57
E	61	5619133	0.01751	0.0973	0.18	-2.4739	3.97e-82
F	45	2154829	0.01292	0.03731	0.34627	-1.53	4.4e-18
H	120	3327643	0.03445	0.05762	0.59794	-0.7419	3.54e-10
I	30	2524249	0.00861	0.04371	0.19706	-2.3433	2.23e-34
P	36	2371199	0.01034	0.04106	0.25174	-1.99	4.14e-27
Q	108	946052	0.03101	0.01638	1.89286	0.9206	1.23e-09
R	506	4374187	0.14528	0.07574	1.91807	0.9397	4.61e-44
S	700	3175932	0.20098	0.05499	3.65458	1.8697	1.53e-193
