# Supplementary material for: A comprehensive survey of integron-associated genes present in metagenomes
Source: BMC Genomics. 2020 Jul 20;21:495. doi: 10.1186/s12864-020-06830-5 (PMC7370490; doi:10.1186/s12864-020-06830-5)
Supplement: Supplementary file 6 — Additional file 6Table S4. Over-representation test using Fisher’s exact test for COG functional categories [28]. Significant p-values are shown in bold. [file 12864_2020_6830_MOESM6_ESM.xls]

## Sheet: COGs
Function	Function- description	Cluster	p-value
C	0	a	1
C	0	b	0.237934
C	0	c	0.342221
C	0	d	1
C	0	e	1
D	0	a	0.139545
D	0	b	0.615617
D	0	c	0.482971
D	0	d	1
D	0	e	0.329959
E	0	a	0.227967
E	0	b	0.796522
E	0	c	0.622414
E	0	d	0.358019
E	0	e	0.362522
F	0	a	0.0457121
F	0	b	0.75277
F	0	c	0.31222
F	0	d	1
F	0	e	0.391247
G	0	a	0.185058
G	0	b	1
G	0	c	0.242323
G	0	d	0.464535
G	0	e	0.742734
H	0	a	0.271101
H	0	b	0.702964
H	0	c	0.716223
H	0	d	0.729449
H	0	e	0.0410575
I	0	a	0.640376
I	0	b	1
I	0	c	1
I	0	d	1
I	0	e	1
J	0	a	1
J	0	b	0.151621
J	0	c	0.30647
J	0	d	0.520514
J	0	e	0.751383
K	0	a	0.692342
K	0	b	0.209113
K	0	c	0.214943
K	0	d	0.152353
K	0	e	0.101897
L	0	a	0.128016
L	0	b	0.194014
L	0	c	0.460388
L	0	d	1
L	0	e	0.0517889
M	0	a	0.779018
M	0	b	0.232902
M	0	c	0.0465901
M	0	d	0.00297176
M	0	e	0.0853233
N	0	a	1
N	0	b	1
N	0	c	0.138337
N	0	d	0.3089
N	0	e	0.392748
O	0	a	0.28964
O	0	b	0.820917
O	0	c	0.773739
O	0	d	0.679162
O	0	e	1
P	0	a	1
P	0	b	0.0272376
P	0	c	0.125547
P	0	d	1
P	0	e	0.76317
Q	0	a	0.500825
Q	0	b	0.121214
Q	0	c	0.0267951
Q	0	d	0.287932
Q	0	e	8.5958e-05
R	0	a	0.818104
R	0	b	0.842958
R	0	c	0.849117
R	0	d	1
R	0	e	0.00334073
S	0	a	1
S	0	b	0.175941
S	0	c	0.00908934
S	0	d	0.228309
S	0	e	0.595085
T	0	a	0.614255
T	0	b	0.277636
T	0	c	0.0690475
T	0	d	0.694566
T	0	e	0.2402
U	0	a	1
U	0	b	0.391992
U	0	c	0.569749
U	0	d	1
U	0	e	1
V	0	a	0.0188347
V	0	b	0.119918
V	0	c	0.000342047
V	0	d	0.32702
V	0	e	0.100813
X	0	a	0.663411
X	0	b	0.382994
X	0	c	0.749106
X	0	d	0.26678
X	0	e	0.823153

## Sheet: cogfun
J	Translation, ribosomal structure and biogenesis
A	RNA processing and modification
K	Transcription
L	Replication, recombination and repair
B	Chromatin structure and dynamics
D	Cell cycle control, cell division, chromosome partitioning
Y	Nuclear structure
V	Defense mechanisms
T	Signal transduction mechanisms
M	Cell wall/membrane/envelope biogenesis
N	Cell motility
Z	Cytoskeleton
W	Extracellular structures
U	Intracellular trafficking, secretion, and vesicular transport
O	Posttranslational modification, protein turnover, chaperones
X	Mobilome: prophages, transposons
C	Energy production and conversion
G	Carbohydrate transport and metabolism
E	Amino acid transport and metabolism
F	Nucleotide transport and metabolism
H	Coenzyme transport and metabolism
I	Lipid transport and metabolism
P	Inorganic ion transport and metabolism
Q	Secondary metabolites biosynthesis, transport and catabolism
R	General function prediction only
S	Function unknown
