# Supplementary material for: A comprehensive survey of integron-associated genes present in metagenomes
Source: BMC Genomics. 2020 Jul 20;21:495. doi: 10.1186/s12864-020-06830-5 (PMC7370490; doi:10.1186/s12864-020-06830-5)
Supplement: Supplementary file 7 — Additional file 7Table S5. Over-representation test using Fisher?s exact test for GO-terms found in the metagenomics GO slim [78]. Significant p-values are shown in bold. [file 12864_2020_6830_MOESM7_ESM.xls]

## Sheet: GOterms
Function	Function- description	Cluster	p-value
GO:0000160	0	a	1
GO:0000160	0	b	1
GO:0000160	0	c	1
GO:0000160	0	d	1
GO:0000160	0	e	1
GO:0000166	0	a	0.0598199
GO:0000166	0	b	1
GO:0000166	0	c	1
GO:0000166	0	d	1
GO:0000166	0	e	1
GO:0003674	0	a	0.585334
GO:0003674	0	b	0.899674
GO:0003674	0	c	0.350024
GO:0003674	0	d	0.840538
GO:0003674	0	e	0.21466
GO:0003676	0	a	0.769262
GO:0003676	0	b	1
GO:0003676	0	c	0.0943787
GO:0003676	0	d	0.165874
GO:0003676	0	e	0.23085
GO:0003700	0	a	1
GO:0003700	0	b	1
GO:0003700	0	c	1
GO:0003700	0	d	1
GO:0003700	0	e	0.482821
GO:0003735	0	a	1
GO:0003735	0	b	1
GO:0003735	0	c	1
GO:0003735	0	d	1
GO:0003735	0	e	0.089837
GO:0003824	0	a	0.709896
GO:0003824	0	b	0.863144
GO:0003824	0	c	0.672622
GO:0003824	0	d	1
GO:0003824	0	e	0.442912
GO:0004803	0	a	0.749621
GO:0004803	0	b	1
GO:0004803	0	c	0.857548
GO:0004803	0	d	1
GO:0004803	0	e	0.596576
GO:0004871	0	a	1
GO:0004871	0	b	1
GO:0004871	0	c	1
GO:0004871	0	d	1
GO:0004871	0	e	1
GO:0005215	0	a	0.168973
GO:0005215	0	b	1
GO:0005215	0	c	1
GO:0005215	0	d	1
GO:0005215	0	e	1
GO:0005515	0	a	0.352937
GO:0005515	0	b	0.562406
GO:0005515	0	c	0.10577
GO:0005515	0	d	1
GO:0005515	0	e	0.795079
GO:0005575	0	a	0.781258
GO:0005575	0	b	0.125558
GO:0005575	0	c	0.875462
GO:0005575	0	d	0.213231
GO:0005575	0	e	0.365909
GO:0005576	0	a	1
GO:0005576	0	b	1
GO:0005576	0	c	0.393281
GO:0005576	0	d	1
GO:0005576	0	e	1
GO:0005622	0	a	0.116073
GO:0005622	0	b	1
GO:0005622	0	c	1
GO:0005622	0	d	1
GO:0005622	0	e	1
GO:0005737	0	a	0.0598199
GO:0005737	0	b	1
GO:0005737	0	c	1
GO:0005737	0	d	1
GO:0005737	0	e	1
GO:0005886	0	a	0.116073
GO:0005886	0	b	1
GO:0005886	0	c	1
GO:0005886	0	d	1
GO:0005886	0	e	1
GO:0005975	0	a	1
GO:0005975	0	b	1
GO:0005975	0	c	1
GO:0005975	0	d	1
GO:0005975	0	e	1
GO:0006351	0	a	0.38973
GO:0006351	0	b	1
GO:0006351	0	c	0.692224
GO:0006351	0	d	1
GO:0006351	0	e	0.529353
GO:0006412	0	a	1
GO:0006412	0	b	1
GO:0006412	0	c	1
GO:0006412	0	d	1
GO:0006412	0	e	0.089837
GO:0006457	0	a	1
GO:0006457	0	b	1
GO:0006457	0	c	1
GO:0006457	0	d	1
GO:0006457	0	e	1
GO:0006508	0	a	0.100987
GO:0006508	0	b	0.390399
GO:0006508	0	c	0.279582
GO:0006508	0	d	1
GO:0006508	0	e	1
GO:0006629	0	a	1
GO:0006629	0	b	1
GO:0006629	0	c	1
GO:0006629	0	d	1
GO:0006629	0	e	1
GO:0006807	0	a	1
GO:0006807	0	b	1
GO:0006807	0	c	0.236243
GO:0006807	0	d	1
GO:0006807	0	e	0.191741
GO:0006810	0	a	0.155515
GO:0006810	0	b	1
GO:0006810	0	c	0.801548
GO:0006810	0	d	0.00284808
GO:0006810	0	e	0.716487
GO:0006950	0	a	1
GO:0006950	0	b	0.178409
GO:0006950	0	c	0.715998
GO:0006950	0	d	1
GO:0006950	0	e	0.259373
GO:0007155	0	a	1
GO:0007155	0	b	1
GO:0007155	0	c	0.393281
GO:0007155	0	d	1
GO:0007155	0	e	1
GO:0007165	0	a	0.720121
GO:0007165	0	b	0.730217
GO:0007165	0	c	0.0933619
GO:0007165	0	d	1
GO:0007165	0	e	1
GO:0008150	0	a	0.657782
GO:0008150	0	b	0.0189307
GO:0008150	0	c	0.271549
GO:0008150	0	d	0.826432
GO:0008150	0	e	0.623735
GO:0008152	0	a	0.464661
GO:0008152	0	b	0.00959361
GO:0008152	0	c	0.0162395
GO:0008152	0	d	0.586854
GO:0008152	0	e	1
GO:0008233	0	a	1
GO:0008233	0	b	0.13572
GO:0008233	0	c	1
GO:0008233	0	d	1
GO:0008233	0	e	1
GO:0008658	0	a	1
GO:0008658	0	b	0.305642
GO:0008658	0	c	1
GO:0008658	0	d	1
GO:0008658	0	e	0.375541
GO:0009055	0	a	1
GO:0009055	0	b	1
GO:0009055	0	c	1
GO:0009055	0	d	1
GO:0009055	0	e	1
GO:0009058	0	a	0.426299
GO:0009058	0	b	1
GO:0009058	0	c	1
GO:0009058	0	d	1
GO:0009058	0	e	0.190519
GO:0009405	0	a	1
GO:0009405	0	b	1
GO:0009405	0	c	1
GO:0009405	0	d	1
GO:0009405	0	e	0.00805316
GO:0016020	0	a	1
GO:0016020	0	b	0.182319
GO:0016020	0	c	0.747552
GO:0016020	0	d	0.185783
GO:0016020	0	e	0.480242
GO:0016070	0	a	0.38973
GO:0016070	0	b	1
GO:0016070	0	c	0.692224
GO:0016070	0	d	1
GO:0016070	0	e	0.529353
GO:0016209	0	a	1
GO:0016209	0	b	1
GO:0016209	0	c	1
GO:0016209	0	d	1
GO:0016209	0	e	1
GO:0016491	0	a	1
GO:0016491	0	b	1
GO:0016491	0	c	0.137479
GO:0016491	0	d	1
GO:0016491	0	e	0.716487
GO:0016740	0	a	0.426299
GO:0016740	0	b	1
GO:0016740	0	c	0.423961
GO:0016740	0	d	1
GO:0016740	0	e	1
GO:0016779	0	a	0.38973
GO:0016779	0	b	1
GO:0016779	0	c	0.692224
GO:0016779	0	d	1
GO:0016779	0	e	1
GO:0016787	0	a	0.338306
GO:0016787	0	b	1
GO:0016787	0	c	0.787076
GO:0016787	0	d	0.417278
GO:0016787	0	e	0.69943
GO:0016853	0	a	1
GO:0016853	0	b	1
GO:0016853	0	c	0.619472
GO:0016853	0	d	1
GO:0016853	0	e	0.431701
GO:0019867	0	a	1
GO:0019867	0	b	1
GO:0019867	0	c	1
GO:0019867	0	d	0.236413
GO:0019867	0	e	0.224748
GO:0030170	0	a	1
GO:0030170	0	b	0.196527
GO:0030170	0	c	0.527457
GO:0030170	0	d	1
GO:0030170	0	e	1
GO:0031224	0	a	1
GO:0031224	0	b	1
GO:0031224	0	c	1
GO:0031224	0	d	1
GO:0031224	0	e	1
GO:0043167	0	a	1
GO:0043167	0	b	0.127899
GO:0043167	0	c	1
GO:0043167	0	d	1
GO:0043167	0	e	0.190519
GO:0043190	0	a	1
GO:0043190	0	b	1
GO:0043190	0	c	1
GO:0043190	0	d	1
GO:0043190	0	e	1
GO:0045454	0	a	1
GO:0045454	0	b	1
GO:0045454	0	c	1
GO:0045454	0	d	1
GO:0045454	0	e	0.313846
GO:0046872	0	a	1
GO:0046872	0	b	1
GO:0046872	0	c	1
GO:0046872	0	d	1
GO:0046872	0	e	0.089837
GO:0050662	0	a	1
GO:0050662	0	b	1
GO:0050662	0	c	0.393281
GO:0050662	0	d	1
GO:0050662	0	e	1
GO:0051536	0	a	1
GO:0051536	0	b	1
GO:0051536	0	c	1
GO:0051536	0	d	1
GO:0051536	0	e	1
GO:0098796	0	a	1
GO:0098796	0	b	1
GO:0098796	0	c	1
GO:0098796	0	d	1
GO:0098796	0	e	1
GO:1902494	0	a	1
GO:1902494	0	b	1
GO:1902494	0	c	1
GO:1902494	0	d	1
GO:1902494	0	e	1

## Sheet: godescrip
GO:0003674	molecular function
GO:0003824	catalytic activity
GO:0004803	transposase activity
GO:0003676	nucleic acid binding
GO:0005515	protein binding
GO:0016491	oxidoreductase activity
GO:0016787	hydrolase activity
GO:0016740	transferase activity
GO:0016779	nucleotidyltransferase activity
GO:0008658	penicillin binding
GO:0016853	isomerase activity
GO:0003700	transcription regulation
GO:0000166	nucleotide binding
GO:0009055	electron carrier activity
GO:0043167	ion binding
GO:0005215	transporter activity
GO:0030170	pyridoxal phosphate binding
GO:0008233	peptidase activity
GO:0016209	antioxidant activity
GO:0046872	metal ion binding
GO:0050662	coenzyme binding
GO:0051536	iron-sulfur cluster binding
GO:0003735	structural constituent of ribosome
GO:0004871	signal transducer activity
GO:0008150	biological process
GO:0008152	metabolic process
GO:0007165	signal transduction
GO:0006810	transport
GO:0006508	proteolysis
GO:0006807	nitrogen compound metabolic process
GO:0009058	biosynthetic process
GO:0016070	RNA metabolic process
GO:0006351	transcription, DNA-templated
GO:0006950	response to stress
GO:0045454	cell redox homeostasis
GO:0005975	carbohydrate metabolic process
GO:0006629	lipid metabolic process
GO:0000160	phosphorelay signal transduction system
GO:0007155	cell adhesion
GO:0009405	pathogenesis
GO:0006412	translation
GO:0006457	protein folding
GO:0005575	cellular component
GO:0016020	membrane
GO:0005622	intracellular
GO:0019867	outer membrane
GO:0005737	cytoplasm
GO:0005886	plasma membrane
GO:0005576	extracellular region
GO:0031224	intrinsic component of membrane
GO:0043190	ATP-binding cassette (ABC) transporter complex
GO:0098796	membrane protein complex
GO:1902494	catalytic complex
